# Supplementary material for: Dissection of the in vitro developmental program of Hammondia hammondi reveals a link between stress sensitivity and life cycle flexibility in Toxoplasma gondii
Source: eLife. 2018 May 22;7:e36491. doi: 10.7554/eLife.36491 (PMC5963921; doi:10.7554/eLife.36491)
Supplement: Supplementary file 1. — Xls file containing raw reads, rLog values, and results for DESeq2 analysis for D4 and D15 HFF infection with H. hammondi Eth1 and T.gondii VEG and 24 hr THP-1 infection with H. hammondi Amer and T. gondii VEG. [file elife-36491-supp1.xlsx]

## Sheet: D4vsD15_Tg&Hh
Gene Model Number	Annotation	scaff	start	end	HHEt1_SZ_Raw_reads	HhEt1-ex5-D4-1_Raw_reads	HhEt1-ex5-D4-2_Raw_Reads	HHEt1_D15_1_Raw_Reads	HHEt1_D15_2_Raw_Reads	HHEt1_D15_3_Raw_Reads	TgVEG-ex5-D4_1_Raw_Reads	TgVEG-ex5-D4_2_Raw_Reads	TgVeg_D15_1_Raw_Reads	TgVeg_D15_2_Raw_Reads	TgVeg_D15_3_Raw_Reads	HHEt1_SZ_rLog	HhEt1-ex5-D4_1_rLog	HhEt1-ex5-D4-2_rLog	HHEt1_D15_1_rLog	HHEt1_D15_S2_rLog	HHEt1_D15_3_rLog	TgVEG-ex5-D4_1-rLog	TgVEG-ex5-D4-2_rLog	TgVeg_D15_1_rLog	TgVeg_D15_2_rLog	TgVeg_D15_3_rLog	D4HammvToxo	baseMean	log2FoldChange	lfcSE	stat	pvalue	padj	D15_HammVToxo	baseMean	log2FoldChange	lfcSE	stat	pvalue	padj	HammD4D15	baseMean	log2FoldChange	lfcSE	stat	pvalue	padj
TGME49_319560	microneme protein MIC3 (MIC3)	12	395317	396543	4	142	4	0	0	0	811	1071	762	1196	1534	3.3908	8.07607	4.85924	3.17519	3.17519	3.17519	8.86612	9.35194	8.3277	8.36224	8.3755	TGME49_319560	207.211	-1.89009	0.89634	-2.10867	0.0349728	0.131741	TGME49_319560	207.211	-7.0088	1.25494	-5.58497	2.33744e-08	5.79722e-07	TGME49_319560	207.211	5.80938	1.29764	4.47688	7.57433e-06	0.000241595
TGME49_249425	hypothetical protein	6	2277745	2279379	35	17	0	0	0	0	351	351	473	781	1000	3.80846	5.5389	3.17519	3.17519	3.17519	3.17519	7.72719	7.82006	7.68681	7.78755	7.79817	TGME49_249425	93.722	-3.42242	0.558924	-6.12322	9.17033e-10	7.63959e-08	TGME49_249425	93.722	-6.79795	1.20774	-5.62864	1.81634e-08	4.57463e-07	TGME49_249425	93.722	3.37433	1.25731	2.68377	0.0072798	0.0425015
TGME49_201380	chorismate synthase, putative	31	563632	568604	145	36	7	0	0	0	221	214	485	703	901	4.43419	6.33932	5.32666	3.17519	3.17519	3.17519	7.12685	7.17477	7.71995	7.64824	7.66006	TGME49_201380	82.3003	-1.38487	0.383167	-3.61427	0.000301199	0.0041466	TGME49_201380	82.3003	-6.5851	1.16298	-5.66225	1.49403e-08	3.86782e-07	TGME49_201380	82.3003	4.6121	1.18531	3.89104	9.98148e-05	0.00187698
TGME49_268178	hypothetical protein	2	81165	82292	161	4	0	0	0	0	63	52	345	531	692	4.49755	4.41579	3.17519	3.17519	3.17519	3.17519	5.68187	5.56049	7.27554	7.28291	7.31588	TGME49_268178	45.3013	-2.70142	0.716311	-3.7713	0.0001624	0.0025992	TGME49_268178	45.3013	-6.50886	1.23184	-5.28384	1.26504e-07	2.76776e-06	TGME49_268178	45.3013	1.72841	1.35839	1.27239	0.203234	0.415288
TGME49_202620	hypothetical protein	9	723520	724479	11	52	0	0	0	0	321	388	491	716	940	3.53216	6.77662	3.17519	3.17519	3.17519	3.17519	7.60926	7.95402	7.73624	7.67242	7.71606	TGME49_202620	97.7438	-1.93049	1.04722	-1.84343	0.0652661	0.205973	TGME49_202620	97.7438	-6.37466	1.31906	-4.83272	1.3468e-06	2.49331e-05	TGME49_202620	97.7438	4.44173	1.37599	3.22803	0.00124644	0.0118933
TGME49_226310	zinc finger (CCCH type) motif-containing protein	1	3031387	3035286	97	15	0	0	0	0	375	263	408	507	710	4.21525	5.41917	3.17519	3.17519	3.17519	3.17519	7.81503	7.44008	7.49266	7.22364	7.34899	TGME49_226310	75.907	-3.44556	0.629692	-5.47183	4.45423e-08	2.49514e-06	TGME49_226310	75.907	-6.29994	1.20905	-5.21066	1.88172e-07	4.00899e-06	TGME49_226310	75.907	3.13802	1.26659	2.47753	0.0132296	0.0646663
TGME49_201390	hypothetical protein	31	569624	569950	84	23	0	0	0	0	213	215	379	582	816	4.14573	5.84496	3.17519	3.17519	3.17519	3.17519	7.08021	7.18071	7.39678	7.40125	7.52987	TGME49_201390	69.0992	-2.3462	0.811837	-2.88999	0.00385254	0.0269181	TGME49_201390	69.0992	-6.29481	1.25171	-5.02895	4.93167e-07	9.86031e-06	TGME49_201390	69.0992	3.56841	1.3076	2.72897	0.00635324	0.0384389
TGME49_329800	hypothetical protein	38	5568	5867	2	0	0	0	0	0	113	92	174	274	318	3.32772	3.17519	3.17519	3.17519	3.17519	3.17519	6.31405	6.1602	6.43326	6.46678	6.36151	TGME49_329800	29.361	-6.42146	1.32379	-4.85082	1.22954e-06	4.43864e-05	TGME49_329800	29.361	-6.19579	1.36123	-4.55163	5.32328e-06	8.25553e-05	TGME49_329800	29.361	0	1.69746	0	1	1
TGME49_321370	hypothetical protein	47	90936	92406	140	0	0	0	0	0	130	146	216	356	450	4.41355	3.17519	3.17519	3.17519	3.17519	3.17519	6.47703	6.69925	6.69068	6.78097	6.77501	TGME49_321370	39.6821	-6.36216	1.22332	-5.20073	1.98506e-07	9.41526e-06	TGME49_321370	39.6821	-6.02491	1.26584	-4.75963	1.93947e-06	3.41537e-05	TGME49_321370	39.6821	0	1.6167	0	1	1
TGME49_226755	3prime5prime-cyclic nucleotide phosphodiesterase domain-containing protein	1	3379657	3393104	1284	0	0	0	0	0	44	24	243	402	430	6.35668	3.17519	3.17519	3.17519	3.17519	3.17519	5.33598	4.88486	6.83449	6.93091	6.71959	TGME49_226755	35.7235	-4.23286	1.22935	-3.44316	0.000574959	0.00680525	TGME49_226755	35.7235	-6.00062	1.25895	-4.76637	1.87572e-06	3.34759e-05	TGME49_226755	35.7235	0	1.60055	0	1	1
TGME49_244530	hypothetical protein	8	318874	320424	195	9	0	0	0	1	438	335	554	869	1153	4.62074	4.97496	3.17519	3.17519	3.17519	4.23149	8.02294	7.75804	7.89698	7.93004	7.98852	TGME49_244530	105.003	-4.34656	0.526919	-8.249	1.59728e-16	4.32463e-14	TGME49_244530	105.003	-5.98946	0.959756	-6.24061	4.35873e-10	1.49068e-08	TGME49_244530	105.003	1.59128	1.05554	1.50755	0.131669	0.314207
TGME49_244080	hypothetical protein	8	661701	663244	18	0	2	0	0	0	127	123	177	280	346	3.63109	3.17519	4.39784	3.17519	3.17519	3.17519	6.44961	6.4942	6.45328	6.49229	6.45988	TGME49_244080	33.209	-4.65496	0.883733	-5.26738	1.38381e-07	6.71045e-06	TGME49_244080	33.209	-5.82422	1.28484	-4.53301	5.81485e-06	8.8697e-05	TGME49_244080	33.209	1.16212	1.46794	0.791666	0.428555	0.66209
TGME49_321340	membrane protein, putative	47	53991	60728	554	0	0	1	0	0	298	352	503	739	803	5.46643	3.17519	3.17519	4.32535	3.17519	3.17519	7.5118	7.82385	7.76828	7.71422	7.50887	TGME49_321340	87.7238	-7.26943	1.14738	-6.33566	2.36323e-10	2.16285e-08	TGME49_321340	87.7238	-5.76694	0.983278	-5.86502	4.49079e-09	1.30273e-07	TGME49_321340	87.7238	-1.50082	1.42391	-1.05401	0.291878	0.525526
TGME49_233770	calcium-translocating P-type ATPase, PMCA-type protein	2	3983217	4000446	58	17	0	0	0	0	33	15	201	354	446	3.98624	5.5389	3.17519	3.17519	3.17519	3.17519	5.08405	4.55419	6.60402	6.77407	6.7641	TGME49_233770	29.4384	0.245526	0.945129	0.25978	0.795033	0.950802	TGME49_233770	29.4384	-5.7531	1.33371	-4.31361	1.60613e-05	0.000221585	TGME49_233770	29.4384	3.40993	1.39799	2.43916	0.0147214	0.0695202
TGME49_293730	DHHC zinc finger domain-containing protein	10	533598	541742	773	59	17	0	0	0	171	89	259	359	543	5.79855	6.93242	6.2386	3.17519	3.17519	3.17519	6.80675	6.12322	6.91333	6.79124	7.00766	TGME49_293730	59.7801	0.170978	0.475363	0.359678	0.719088	0.905331	TGME49_293730	59.7801	-5.60995	1.15803	-4.84441	1.26988e-06	2.35763e-05	TGME49_293730	59.7801	5.30308	1.17836	4.50038	6.78335e-06	0.000222617
TGME49_305230	hypothetical protein	10	877904	881028	0	0	0	0	0	0	33	80	88	145	199	3.17519	3.17519	3.17519	3.17519	3.17519	3.17519	5.08405	6.006	5.68731	5.76283	5.84338	TGME49_305230	16.2984	-5.71362	1.42058	-4.02203	5.76987e-05	0.00112806	TGME49_305230	16.2984	-5.5647	1.43139	-3.88762	0.000101232	0.00111492	TGME49_305230	16.2984	0	1.71987	0	1	1
TGME49_217182	RNA-dependent RNA polymerase RDP	19	933487	960000	155	27	7	4	0	0	316	321	1099	1737	2135	4.47424	6.01658	5.32666	5.33074	3.17519	3.17519	7.58863	7.70148	8.83153	8.87631	8.83069	TGME49_217182	163.321	-2.21483	0.316425	-6.99957	2.56755e-12	3.70755e-10	TGME49_217182	163.321	-5.55263	0.651668	-8.52063	1.58686e-17	1.25749e-15	TGME49_217182	163.321	2.06106	0.698714	2.94978	0.00317996	0.0232958
TGME49_203720	vitamin k epoxide reductase family protein	9	1596023	1598611	8536	34	0	0	0	0	74	79	241	437	516	8.81123	6.27375	3.17519	3.17519	3.17519	3.17519	5.84785	5.99235	6.82433	7.03529	6.94393	TGME49_203720	81.3571	-0.434075	0.951187	-0.456351	0.648137	0.857759	TGME49_203720	81.3571	-5.38112	1.23872	-4.34408	1.39857e-05	0.000195861	TGME49_203720	81.3571	3.74837	1.29828	2.88719	0.003887	0.0266151
TGME49_244720	hypothetical protein	8	174225	183733	49	36	8	0	0	0	128	146	175	253	342	3.92214	6.33932	5.45094	3.17519	3.17519	3.17519	6.45881	6.69925	6.43997	6.3737	6.44624	TGME49_244720	41.5447	-0.706926	0.446433	-1.5835	0.113308	0.303869	TGME49_244720	41.5447	-5.35278	1.21564	-4.40325	1.0664e-05	0.000152632	TGME49_244720	41.5447	4.83319	1.23833	3.903	9.50059e-05	0.00179985
TGME49_264140	hypothetical protein	28	86653	106236	220	12	0	0	0	0	65	29	168	253	348	4.70322	5.21626	3.17519	3.17519	3.17519	3.17519	5.71359	5.03497	6.39234	6.3737	6.46665	TGME49_264140	26.3309	-1.0774	0.862711	-1.24885	0.21172	0.459811	TGME49_264140	26.3309	-5.32041	1.28825	-4.12996	3.62825e-05	0.000458684	TGME49_264140	26.3309	2.91419	1.36098	2.14124	0.0322544	0.12087
TGME49_217400	hypothetical protein	220	378394	383626	72	7	3	0	0	0	151	74	143	238	311	4.07607	4.7829	4.65246	3.17519	3.17519	3.17519	6.65544	5.92197	6.20774	6.30324	6.33581	TGME49_217400	30.5872	-2.40865	0.644146	-3.73929	0.000184541	0.00289649	TGME49_217400	30.5872	-5.29542	1.25096	-4.23308	2.30513e-05	0.000308204	TGME49_217400	30.5872	2.93602	1.31703	2.22928	0.0257953	0.103276
TGME49_319600	alpha-tubulin N-acetyltransferase, putative	12	342389	346306	8	0	3	0	0	0	90	101	88	138	205	3.47982	3.17519	4.65246	3.17519	3.17519	3.17519	6.0583	6.2656	5.68731	5.71212	5.87469	TGME49_319600	21.2202	-3.75502	0.850958	-4.4127	1.0209e-05	0.000272996	TGME49_319600	21.2202	-5.02804	1.3224	-3.80221	0.000143413	0.00148155	TGME49_319600	21.2202	1.78489	1.45855	1.22374	0.221049	0.438455
TGME49_221990	hypothetical protein	18	408373	410675	123	50	2	0	0	0	162	153	160	235	265	4.34	6.72878	4.39784	3.17519	3.17519	3.17519	6.74065	6.7562	6.33586	6.28871	6.15407	TGME49_221990	41.9511	-0.82397	0.85446	-0.964317	0.334887	0.606831	TGME49_221990	41.9511	-4.92586	1.27048	-3.87717	0.00010568	0.00115219	TGME49_221990	41.9511	4.63264	1.31507	3.52274	0.000427111	0.00552862
TGME49_288945	hypothetical protein	219	604957	609490	261	0	0	0	0	0	29	16	90	136	153	4.82675	3.17519	3.17519	3.17519	3.17519	3.17519	4.97836	4.59613	5.71012	5.69728	5.57598	TGME49_288945	12.8464	-3.9237	1.31465	-2.98461	0.00283942	0.0219128	TGME49_288945	12.8464	-4.8482	1.33602	-3.62884	0.000284697	0.00273259	TGME49_288945	12.8464	0	1.66345	0	1	1
TGME49_264600	hypothetical protein	27	690874	692010	7	7	0	0	0	0	41	14	79	128	161	3.46021	4.7829	3.17519	3.17519	3.17519	3.17519	5.27202	4.51055	5.5796	5.63623	5.62643	TGME49_264600	12.8666	-1.06465	0.976999	-1.08971	0.275841	0.541842	TGME49_264600	12.8666	-4.80705	1.38534	-3.46994	0.000520575	0.0044923	TGME49_264600	12.8666	2.67256	1.47464	1.81235	0.0699321	0.206273
TGME49_268240	hypothetical protein	2	133493	141039	11	0	8	0	0	0	50	18	97	171	210	3.53216	3.17519	5.45094	3.17519	3.17519	3.17519	5.45521	4.67546	5.78709	5.93628	5.90025	TGME49_268240	17.5091	-0.54507	1.17716	-0.46304	0.643336	0.854963	TGME49_268240	17.5091	-4.7893	1.42719	-3.35574	0.000791519	0.00635759	TGME49_268240	17.5091	3.13763	1.50219	2.0887	0.0367348	0.131953
TGME49_292260	SAG-related sequence SRS36B (SRS36B)	35	73874	74962	189	0	0	0	0	0	72	120	78	129	194	4.6	3.17519	3.17519	3.17519	3.17519	3.17519	5.81913	6.46513	5.56708	5.64401	5.81673	TGME49_292260	20.4524	-5.86957	1.27975	-4.58649	4.50759e-06	0.000137513	TGME49_292260	20.4524	-4.73298	1.31076	-3.61086	0.000305184	0.00288658	TGME49_292260	20.4524	0	1.64069	0	1	1
TGME49_224520	alveolin domain containing intermediate filament IMC8 (ALV10)	1	1754641	1756698	251	0	12	0	0	0	69	128	133	189	296	4.79781	3.17519	5.85724	3.17519	3.17519	3.17519	5.7749	6.54137	6.12652	6.04473	6.27909	TGME49_224520	30.084	-1.36613	1.15984	-1.17786	0.238853	0.498575	TGME49_224520	30.084	-4.68114	1.36293	-3.43462	0.000593379	0.00502054	TGME49_224520	30.084	3.32072	1.4347	2.31458	0.0206358	0.0887433
TGME49_273350	molybdopterin converting factor, subunit 2 protein	2	3191029	3191604	999	0	0	0	0	0	68	75	111	139	151	6.07325	3.17519	3.17519	3.17519	3.17519	3.17519	5.75983	5.93633	5.92915	5.71948	5.56306	TGME49_273350	22.175	-5.34064	1.23643	-4.31941	1.56445e-05	0.000389493	TGME49_273350	22.175	-4.67762	1.2711	-3.67999	0.000233239	0.00229635	TGME49_273350	22.175	0	1.61051	0	1	1
TGME49_266100	rhoptry kinase family protein ROP41 (ROP41)	42	201298	202770	174	44	0	0	0	0	71	83	136	184	280	4.54634	6.57478	3.17519	3.17519	3.17519	3.17519	5.80454	6.04618	6.15138	6.01545	6.21596	TGME49_266100	30.4415	-0.134403	1.12817	-0.119134	0.905169	1	TGME49_266100	30.4415	-4.65693	1.35568	-3.43512	0.000592291	0.00501787	TGME49_266100	30.4415	4.23124	1.41663	2.98683	0.00281884	0.0213235
TGME49_261650	hypothetical protein	4	842094	845189	0	0	5	0	0	0	20	6	70	118	96	3.17519	3.17519	5.03522	3.17519	3.17519	3.17519	4.70005	4.06668	5.46248	5.55581	5.14696	TGME49_261650	10.0086	0.0136616	1.24708	0.0109549	0.991259	1	TGME49_261650	10.0086	-4.59769	1.48615	-3.09369	0.00197683	0.0136023	TGME49_261650	10.0086	2.85949	1.5696	1.8218	0.0684856	0.202685
TGME49_219180	acetyltransferase, GNAT family protein	220	1107374	1110459	58	12	0	0	0	0	138	109	101	122	179	3.98624	5.21626	3.17519	3.17519	3.17519	3.17519	6.54767	6.35308	5.8292	5.58856	5.73351	TGME49_219180	24.9015	-2.42796	0.740737	-3.27776	0.00104635	0.0106404	TGME49_219180	24.9015	-4.57465	1.28069	-3.57201	0.000354247	0.00327439	TGME49_219180	24.9015	3.06011	1.34619	2.27316	0.0230166	0.0953839
TGME49_281675	protein kinase, putative	31	221273	225190	359	0	0	0	0	0	42	58	81	94	165	5.07858	3.17519	3.17519	3.17519	3.17519	3.17519	5.29369	5.66898	5.60429	5.34037	5.65097	TGME49_281675	15.1202	-4.96479	1.28489	-3.86398	0.000111554	0.00191261	TGME49_281675	15.1202	-4.55068	1.31388	-3.46354	0.000533108	0.00458527	TGME49_281675	15.1202	0	1.64406	0	1	1
TGME49_261500	hydrolase	4	916962	921569	106	22	5	0	0	0	63	85	102	144	157	4.26036	5.7985	5.03522	3.17519	3.17519	3.17519	5.68187	6.07234	5.83953	5.7557	5.60144	TGME49_261500	23.3805	-0.523218	0.557921	-0.937799	0.348348	0.622371	TGME49_261500	23.3805	-4.53456	1.24413	-3.64475	0.000267652	0.00259583	TGME49_261500	23.3805	4.21186	1.27796	3.29578	0.000981493	0.0100121
TGME49_314265	hypothetical protein	5	1558946	1564243	6	0	0	0	0	0	5	6	28	57	86	3.43913	3.17519	3.17519	3.17519	3.17519	3.17519	3.96376	4.06668	4.7054	4.91636	5.05442	TGME49_314265	4.56678	-2.67206	1.48964	-1.79376	0.0728509	0.223506	TGME49_314265	4.56678	-4.47907	1.45498	-3.07845	0.00208082	0.0141435	TGME49_314265	4.56678	0	1.72421	0	1	1
TGME49_223590	proteasome subunit	1	1038711	1039448	26	92	0	1	0	0	271	156	238	439	502	3.72211	7.49941	3.17519	4.32535	3.17519	3.17519	7.38824	6.77993	6.80894	7.04103	6.90974	TGME49_223590	65.9174	-0.494344	1.1869	-0.4165	0.677044	0.875753	TGME49_223590	65.9174	-4.47626	1.24843	-3.5855	0.000336427	0.00313645	TGME49_223590	65.9174	4.10374	1.32039	3.10796	0.00188383	0.0158556
TGME49_307575	hypothetical protein	62	2826	3164	0	0	0	0	0	0	17	5	28	51	68	3.17519	3.17519	3.17519	3.17519	3.17519	3.17519	4.59002	3.9911	4.7054	4.8315	4.86808	TGME49_307575	4.61168	-3.71965	1.51922	-2.4484	0.0143491	0.0691669	TGME49_307575	4.61168	-4.44875	1.48833	-2.98908	0.00279821	0.0176875	TGME49_307575	4.61168	0	1.72093	0	1	1
TGME49_314955	DNA ligase (NAD+), putative	5	1101458	1104740	77	0	0	0	0	0	38	29	61	76	121	4.10582	3.17519	3.17519	3.17519	3.17519	3.17519	5.20474	5.03497	5.33402	5.15174	5.35259	TGME49_314955	10.0897	-4.63205	1.33273	-3.47562	0.000509668	0.00619032	TGME49_314955	10.0897	-4.4451	1.35833	-3.27247	0.00106612	0.00815016	TGME49_314955	10.0897	0	1.68408	0	1	1
TGME49_248860	hypothetical protein	6	1975596	1975910	121	0	0	0	0	0	47	26	61	88	123	4.33097	3.17519	3.17519	3.17519	3.17519	3.17519	5.39695	4.94714	5.33402	5.28051	5.36772	TGME49_248860	10.9039	-4.66316	1.32778	-3.51199	0.00044477	0.00562279	TGME49_248860	10.9039	-4.42911	1.35214	-3.27564	0.00105423	0.00808244	TGME49_248860	10.9039	0	1.67495	0	1	1
TGME49_214390	hypothetical protein	13	8802	9044	0	0	0	0	0	0	25	33	35	46	64	3.17519	3.17519	3.17519	3.17519	3.17519	3.17519	4.86266	5.14317	4.86847	4.75579	4.82245	TGME49_214390	6.58516	-5.08612	1.44912	-3.5098	0.00044845	0.0056583	TGME49_214390	6.58516	-4.40531	1.44563	-3.04733	0.00230885	0.0152556	TGME49_214390	6.58516	0	1.72433	0	1	1
TGME49_213590	hypothetical protein	7	583730	584796	264	0	0	0	0	0	36	89	62	104	147	4.83529	3.17519	3.17519	3.17519	3.17519	3.17519	5.15783	6.12322	5.34893	5.43443	5.53685	TGME49_213590	15.2677	-5.22732	1.32204	-3.95398	7.68623e-05	0.0014069	TGME49_213590	15.2677	-4.38757	1.34115	-3.27149	0.00106981	0.0081688	TGME49_213590	15.2677	0	1.65077	0	1	1
TGME49_223125	ubiquitin family protein	17	839471	840817	3	0	0	0	0	0	9	23	36	58	71	3.36196	3.17519	3.17519	3.17519	3.17519	3.17519	4.22319	4.85246	4.89002	4.92994	4.90119	TGME49_223125	5.70517	-4.04329	1.47052	-2.74957	0.0059674	0.0365813	TGME49_223125	5.70517	-4.36507	1.45755	-2.99479	0.00274632	0.0174785	TGME49_223125	5.70517	0	1.72416	0	1	1
TGME49_224760	SAG-related sequence SRS40E (SRS40E)	1	1923996	1926053	134	0	0	0	0	0	18	25	59	95	85	4.38821	3.17519	3.17519	3.17519	3.17519	3.17519	4.62792	4.9164	5.30367	5.35009	5.04478	TGME49_224760	8.83635	-3.98122	1.35208	-2.94451	0.00323462	0.0238036	TGME49_224760	8.83635	-4.34635	1.36878	-3.17535	0.00149655	0.0108291	TGME49_224760	8.83635	0	1.68442	0	1	1
TGME49_231780	hypothetical protein	14	785530	788597	103	20	0	0	0	0	87	37	78	139	164	4.24557	5.70054	3.17519	3.17519	3.17519	3.17519	6.0212	5.24284	5.56708	5.71948	5.64488	TGME49_231780	19.2402	-0.825978	1.04985	-0.786757	0.431424	0.703487	TGME49_231780	19.2402	-4.29354	1.35623	-3.1658	0.00154658	0.0111046	TGME49_231780	19.2402	3.47795	1.42192	2.44596	0.0144469	0.0685225
TGME49_202970	hypothetical protein	9	977111	980889	5	0	0	0	0	0	11	4	15	74	81	3.41619	3.17519	3.17519	3.17519	3.17519	3.17519	4.32848	3.90686	4.31829	5.12895	5.00544	TGME49_202970	4.59451	-2.93253	1.53283	-1.91315	0.0557293	0.184196	TGME49_202970	4.59451	-4.27126	1.497	-2.85321	0.004328	0.0248001	TGME49_202970	4.59451	0	1.72409	0	1	1
TGME49_206695	hypothetical protein	16	674122	675557	24	0	0	0	0	0	50	50	48	69	86	3.70089	3.17519	3.17519	3.17519	3.17519	3.17519	5.45521	5.52229	5.12268	5.07012	5.05442	TGME49_206695	10.2945	-5.34061	1.34308	-3.9764	6.99676e-05	0.00130646	TGME49_206695	10.2945	-4.26274	1.37209	-3.10674	0.0018916	0.0130901	TGME49_206695	10.2945	0	1.69823	0	1	1
TGME49_293430	hypothetical protein	10	318144	319379	362	186	0	0	2	1	419	490	523	804	1135	5.08553	8.44312	3.17519	3.17519	4.97319	4.23149	7.96334	8.2694	7.82013	7.82617	7.96739	TGME49_293430	140.197	-0.572709	1.21853	-0.470001	0.638355	0.853582	TGME49_293430	140.197	-4.24255	1.1538	-3.67704	0.000235955	0.00231704	TGME49_293430	140.197	3.84264	1.23617	3.1085	0.0018804	0.015848
TGME49_289490	serine/threonine specific protein phosphatase	219	1000761	1005017	655	0	0	0	0	0	62	50	63	84	131	5.62979	3.17519	3.17519	3.17519	3.17519	3.17519	5.66573	5.52229	5.36367	5.239	5.42653	TGME49_289490	15.5328	-5.09247	1.2601	-4.04133	5.31485e-05	0.00106264	TGME49_289490	15.5328	-4.21729	1.29461	-3.25758	0.00112365	0.00848328	TGME49_289490	15.5328	0	1.63279	0	1	1
TGME49_306230	hypothetical protein	10	1430509	1444353	88	0	0	0	0	0	93	29	43	84	126	4.16772	3.17519	3.17519	3.17519	3.17519	3.17519	6.09444	5.03497	5.03101	5.239	5.39008	TGME49_306230	12.5375	-5.24448	1.36849	-3.83231	0.000126947	0.00214261	TGME49_306230	12.5375	-4.20315	1.38165	-3.04212	0.00234915	0.0154659	TGME49_306230	12.5375	0	1.67701	0	1	1
TGME49_268170	hypothetical protein	2	76499	77344	122	0	5	0	0	0	7	0	71	125	133	4.33549	3.17519	5.03522	3.17519	3.17519	3.17519	4.10378	3.17519	5.47602	5.6126	5.44083	TGME49_268170	10.4824	1.55068	1.46509	1.05842	0.289864	0.556108	TGME49_268170	10.4824	-4.18305	1.53152	-2.7313	0.00630848	0.033711	TGME49_268170	10.4824	2.49754	1.61216	1.54919	0.121337	0.297527
TGME49_203830	FHA domain-containing protein	9	1694731	1700798	691	10	0	0	0	0	40	40	83	105	133	5.68353	5.06067	3.17519	3.17519	3.17519	3.17519	5.24998	5.31282	5.62853	5.44348	5.44083	TGME49_203830	16.9242	-1.08139	0.775946	-1.39364	0.163427	0.385883	TGME49_203830	16.9242	-4.1802	1.26706	-3.29912	0.000969887	0.00758064	TGME49_203830	16.9242	2.74808	1.34147	2.04856	0.0405053	0.142272
TGME49_224590	DNA-directed RNA polymerase III POLR3C (POLR3C)	1	1799670	1807347	2669	8	1	0	0	0	16	25	76	103	148	7.25166	4.88279	4.05227	3.17519	3.17519	3.17519	4.55075	4.9164	5.54169	5.42532	5.54345	TGME49_224590	23.9628	-0.214717	0.696523	-0.308269	0.757878	0.927786	TGME49_224590	23.9628	-4.14706	1.23574	-3.35594	0.00079096	0.00635759	TGME49_224590	23.9628	2.65322	1.30974	2.02576	0.0427893	0.148212
TGME49_225170	hypothetical protein	1	2317096	2318103	59	0	0	0	0	0	17	23	41	59	93	3.99302	3.17519	3.17519	3.17519	3.17519	3.17519	4.59002	4.85246	4.99236	4.94337	5.1199	TGME49_225170	6.97926	-4.01324	1.37704	-2.91439	0.00356381	0.0257021	TGME49_225170	6.97926	-4.14501	1.39116	-2.97955	0.00288676	0.0181765	TGME49_225170	6.97926	0	1.70124	0	1	1
TGME49_213810	iron-sulfur cluster protein ISCA (ISCA)	7	775216	775689	419	15	4	0	0	0	48	69	75	95	144	5.2108	5.41917	4.85924	3.17519	3.17519	3.17519	5.41666	5.84781	5.52881	5.35009	5.51685	TGME49_213810	19.3791	-0.657738	0.586732	-1.12102	0.26228	0.527481	TGME49_213810	19.3791	-4.10121	1.23554	-3.31936	0.000902245	0.00715847	TGME49_213810	19.3791	3.69769	1.27811	2.8931	0.00381458	0.0263413
TGME49_260190	microneme protein MIC13 (MIC13)	4	1700253	1702757	3408	0	0	0	1	0	39	23	157	216	224	7.56865	3.17519	3.17519	3.17519	4.48501	3.17519	5.22756	4.85246	6.31409	6.19304	5.9694	TGME49_260190	34.5486	-4.00788	1.21101	-3.30953	0.000934533	0.00981033	TGME49_260190	34.5486	-4.0834	1.02965	-3.96582	7.31435e-05	0.000847212	TGME49_260190	34.5486	-1.5436	1.46279	-1.05525	0.291313	0.525382
TGME49_225990	acyl transferase domain-containing protein	1	2881251	2884659	2	9	0	0	0	0	18	13	39	68	74	3.32772	4.97496	3.17519	3.17519	3.17519	3.17519	4.62792	4.46502	4.95245	5.05801	4.93342	TGME49_225990	7.46746	-0.0040248	0.982803	-0.00409523	0.996732	1	TGME49_225990	7.46746	-4.07909	1.41862	-2.8754	0.00403511	0.0234737	TGME49_225990	7.46746	3.20043	1.49233	2.14459	0.0319857	0.12021
TGME49_269630	hypothetical protein	2	1020028	1022182	2	22	0	0	0	0	40	25	52	86	101	3.32772	5.7985	3.17519	3.17519	3.17519	3.17519	5.24998	4.9164	5.19149	5.25992	5.1908	TGME49_269630	12.7189	0.118202	1.10183	0.107278	0.914569	1	TGME49_269630	12.7189	-4.07743	1.43238	-2.84661	0.00441875	0.0252312	TGME49_269630	12.7189	3.94396	1.49162	2.64408	0.00819143	0.04565
TGME49_287170	hypothetical protein	7	972815	975362	139	34	3	0	0	1	59	115	163	243	248	4.40937	6.27375	4.65246	3.17519	3.17519	4.23149	5.61611	6.4153	6.35731	6.32712	6.08045	TGME49_287170	32.9658	-0.434062	0.774977	-0.560097	0.575413	0.812657	TGME49_287170	32.9658	-4.06834	1.08483	-3.75021	0.000176687	0.00178833	TGME49_287170	32.9658	3.37765	1.13969	2.96365	0.00304009	0.0225251
TGME49_276910	endoplasmic reticulum lumen protein retaining receptor (ERD2 ) family protein	55	123550	124224	43	0	0	0	0	0	8	16	37	62	65	3.87585	3.17519	3.17519	3.17519	3.17519	3.17519	4.16556	4.59613	4.91119	4.98278	4.83402	TGME49_276910	5.48009	-3.38372	1.42819	-2.36924	0.0178247	0.08094	TGME49_276910	5.48009	-4.05671	1.42603	-2.84476	0.00444449	0.0252892	TGME49_276910	5.48009	0	1.71349	0	1	1
TGME49_205100	hypothetical protein	29	387539	391733	16	17	0	0	0	0	20	18	58	79	100	3.60521	5.5389	3.17519	3.17519	3.17519	3.17519	4.70005	4.67546	5.28823	5.18516	5.18215	TGME49_205100	10.6256	0.505669	1.05543	0.479111	0.63186	0.849013	TGME49_205100	10.6256	-4.05474	1.40716	-2.8815	0.00395786	0.0231278	TGME49_205100	10.6256	3.60817	1.47046	2.45377	0.0141369	0.0674956
TGME49_295110	rhoptry protein ROP7 (ROP7)	188	906	1568	0	260	109	9	17	10	2239	1992	3102	4741	6109	3.17519	8.90534	8.61878	6.15761	7.25781	6.07642	10.2956	10.2288	10.2916	10.2898	10.3102	TGME49_295110	656.284	-1.51317	0.160304	-9.43935	3.75084e-21	1.74092e-18	TGME49_295110	656.284	-4.05391	0.263122	-15.407	1.46943e-53	1.90968e-50	TGME49_295110	656.284	2.50346	0.279814	8.94689	3.65646e-19	2.37597e-16
TGME49_312618	hypothetical protein	15	30421	34427	505	0	0	0	0	0	52	35	44	90	104	5.37931	3.17519	3.17519	3.17519	3.17519	3.17519	5.49268	5.19398	5.04989	5.30077	5.2164	TGME49_312618	12.4828	-4.77223	1.29018	-3.6989	0.000216535	0.00324204	TGME49_312618	12.4828	-4.045	1.31889	-3.06697	0.00216242	0.0145309	TGME49_312618	12.4828	0	1.64787	0	1	1
TGME49_238210	EGF family domain-containing protein	30	577247	578254	0	0	0	0	0	0	0	1	18	27	29	3.17519	3.17519	3.17519	3.17519	3.17519	3.17519	3.17519	3.54395	4.42131	4.40961	4.31535	TGME49_238210	1.88455	-0.4415	1.6695	-0.26445	0.791433	0.948233	TGME49_238210	1.88455	-4.03523	1.57006	-2.57012	0.0101665	0.04879	TGME49_238210	1.88455	0	1.69083	0	1	1
TGME49_316110	ribosomal protein RPS15 (RPS15)	5	396244	400496	65	0	1	0	0	0	40	55	44	79	85	4.03247	3.17519	4.05227	3.17519	3.17519	3.17519	5.24998	5.61583	5.04989	5.18516	5.04478	TGME49_316110	10.6357	-3.92687	1.11526	-3.52104	0.000429858	0.0055093	TGME49_316110	10.6357	-4.02976	1.34233	-3.00206	0.00268157	0.0171674	TGME49_316110	10.6357	0.631389	1.5713	0.401826	0.687812	0.864822
TGME49_237230	hypothetical protein	13	485692	486749	4722	26	24	5	7	10	1500	1500	1839	2870	3825	8.00196	5.97563	6.64202	5.5414	6.18474	6.07642	9.72781	9.82663	9.55142	9.57904	9.64679	TGME49_237230	407.914	-3.82682	0.253371	-15.1036	1.53269e-51	4.9797e-48	TGME49_237230	407.914	-4.02512	0.324473	-12.4051	2.45225e-35	1.59347e-32	TGME49_237230	407.914	0.385357	0.385797	0.998861	0.317862	0.554459
TGME49_234370	SAG-related sequence SRS42 (SRS42)	1	435509	436033	103	0	0	0	0	0	21	16	39	61	80	4.24557	3.17519	3.17519	3.17519	3.17519	3.17519	4.73445	4.59613	4.95245	4.96979	4.99541	TGME49_234370	6.73775	-3.85636	1.36399	-2.82727	0.00469466	0.0308223	TGME49_234370	6.73775	-4.01045	1.37995	-2.90624	0.00365805	0.021688	TGME49_234370	6.73775	0	1.6954	0	1	1
TGME49_208360	hypothetical protein	24	185458	188415	331	16	21	0	0	0	58	7	74	112	131	5.01177	5.48038	6.483	3.17519	3.17519	3.17519	5.59916	4.13567	5.51581	5.50514	5.42653	TGME49_208360	21.739	1.33365	0.943638	1.41331	0.157565	0.378504	TGME49_208360	21.739	-3.99704	1.31447	-3.04079	0.00235957	0.0155187	TGME49_208360	21.739	4.70525	1.36131	3.4564	0.000547438	0.00656748
TGME49_229720	hypothetical protein	222	393336	400441	742	6	0	0	0	0	29	23	54	90	124	5.7562	4.6736	3.17519	3.17519	3.17519	3.17519	4.97836	4.85246	5.22455	5.30077	5.37522	TGME49_229720	13.4701	-1.10901	0.789884	-1.40402	0.160313	0.381986	TGME49_229720	13.4701	-3.9926	1.2743	-3.13317	0.00172928	0.0122273	TGME49_229720	13.4701	2.22819	1.37175	1.62434	0.104303	0.270132
TGME49_257980	ribosome recycling factor protein	4	2910988	2916489	50	22	9	0	0	0	46	17	51	104	95	3.92956	5.7985	5.56455	3.17519	3.17519	3.17519	5.37694	4.6365	5.17464	5.43443	5.138	TGME49_257980	15.9043	0.942396	0.680397	1.38507	0.166032	0.390472	TGME49_257980	15.9043	-3.99134	1.29839	-3.07407	0.00211163	0.014308	TGME49_257980	15.9043	4.6028	1.33193	3.45573	0.000548798	0.00656748
TGME49_249460	WD domain, G-beta repeat-containing protein	6	2301634	2310750	399	32	23	0	0	0	52	59	88	94	113	5.16824	6.20497	6.59097	3.17519	3.17519	3.17519	5.49268	5.68624	5.68731	5.34037	5.29028	TGME49_249460	27.5087	1.04367	0.476824	2.1888	0.0286113	0.113989	TGME49_249460	27.5087	-3.98382	1.21085	-3.29011	0.00100148	0.00775639	TGME49_249460	27.5087	5.23813	1.22969	4.25971	2.04696e-05	0.000530225
TGME49_243310	hypothetical protein	8	1138448	1141624	1271	13	0	0	1	0	120	137	140	225	290	6.34492	5.28747	3.17519	3.17519	4.48501	3.17519	6.38346	6.62251	6.18387	6.23917	6.25575	TGME49_243310	37.8809	-2.34983	0.668258	-3.51635	0.00043752	0.00555274	TGME49_243310	37.8809	-3.97542	1.00908	-3.93963	8.16089e-05	0.000931976	TGME49_243310	37.8809	1.9572	1.09201	1.7923	0.0730855	0.212392
TGME49_234930	SAG-related sequence SRS43 (SRS43)	1	210148	211209	11	36	0	0	0	0	49	40	59	85	133	3.53216	6.33932	3.17519	3.17519	3.17519	3.17519	5.43608	5.31282	5.30367	5.2495	5.44083	TGME49_234930	17.1075	0.320537	1.15874	0.276626	0.782067	0.940739	TGME49_234930	17.1075	-3.96752	1.42121	-2.79166	0.00524387	0.0291237	TGME49_234930	17.1075	4.28562	1.47942	2.89683	0.00376955	0.0261693
TGME49_223650	hypothetical protein	1	1080274	1081023	853	0	1	0	0	0	12	20	66	80	68	5.90215	3.17519	4.05227	3.17519	3.17519	3.17519	4.37704	4.74955	5.40693	5.19611	4.86808	TGME49_223650	11.4625	-2.25748	1.15266	-1.9585	0.0501719	0.170562	TGME49_223650	11.4625	-3.94241	1.334	-2.95533	0.00312335	0.0192011	TGME49_223650	11.4625	0.575163	1.55174	0.370655	0.710894	0.880265
TGME49_206500	hypothetical protein	16	874061	882194	154	6	0	0	0	0	25	24	62	65	92	4.47031	4.6736	3.17519	3.17519	3.17519	3.17519	4.86266	4.88486	5.34893	5.02097	5.11076	TGME49_206500	9.724	-1.0715	0.872483	-1.22811	0.219406	0.471901	TGME49_206500	9.724	-3.93766	1.32335	-2.97552	0.00292494	0.0183246	TGME49_206500	9.724	2.34463	1.42028	1.65082	0.0987747	0.260804
TGME49_271840	hypothetical protein	2	2420740	2424697	560	0	0	0	0	0	37	12	35	72	108	5.47671	3.17519	3.17519	3.17519	3.17519	3.17519	5.1815	4.41737	4.86847	5.10575	5.24976	TGME49_271840	10.063	-3.91302	1.36431	-2.86813	0.00412904	0.0280948	TGME49_271840	10.063	-3.87989	1.37139	-2.82917	0.00466686	0.026388	TGME49_271840	10.063	0	1.66539	0	1	1
TGME49_232590	glutamate-cysteine ligase, catalytic subunit domain-containing protein	14	137139	143971	5510	0	6	0	1	1	127	105	227	326	370	8.21047	3.17519	5.18925	3.17519	4.48501	4.23149	6.44961	6.31002	6.75104	6.67392	6.53907	TGME49_232590	63.2484	-2.88468	0.70189	-4.10988	3.95867e-05	0.000832473	TGME49_232590	63.2484	-3.87977	0.871521	-4.45173	8.51818e-06	0.000124946	TGME49_232590	63.2484	0.658049	1.00758	0.653098	0.513693	0.737186
TGME49_213490	hypothetical protein	7	530505	533126	12	11	0	0	0	0	17	7	41	81	63	3.54794	5.14086	3.17519	3.17519	3.17519	3.17519	4.59002	4.13567	4.99236	5.20697	4.81076	TGME49_213490	7.63731	0.562461	1.12346	0.50065	0.616617	0.839644	TGME49_213490	7.63731	-3.87307	1.43714	-2.69499	0.00703901	0.0366209	TGME49_213490	7.63731	3.18357	1.51092	2.10705	0.0351132	0.128243
TGME49_231940	ThiF family protein	14	658478	662446	14	0	5	0	0	0	23	36	56	61	73	3.57762	3.17519	5.03522	3.17519	3.17519	3.17519	4.80031	5.21864	5.25679	4.96979	4.92277	TGME49_231940	9.55835	-1.0926	1.12863	-0.968079	0.333005	0.605737	TGME49_231940	9.55835	-3.85256	1.4254	-2.7028	0.00687586	0.0360646	TGME49_231940	9.55835	2.65197	1.51344	1.75228	0.0797264	0.225244
TGME49_306490	hypothetical protein	10	1710107	1713972	2119	74	19	1	0	6	452	456	591	884	1019	6.9598	7.21813	6.3661	4.32535	3.17519	5.54514	8.06532	8.17175	7.98363	7.95298	7.82323	TGME49_306490	139.56	-1.34004	0.357983	-3.74331	0.000181613	0.00285744	TGME49_306490	139.56	-3.84199	0.564158	-6.81013	9.75099e-12	4.19615e-10	TGME49_306490	139.56	2.70902	0.597834	4.5314	5.85952e-06	0.000201456
TGME49_265150	hypothetical protein	27	246953	253429	252	12	0	0	0	0	14	47	65	94	92	4.80074	5.21626	3.17519	3.17519	3.17519	3.17519	4.46755	5.46286	5.39267	5.34037	5.11076	TGME49_265150	12.6246	-0.567056	1.10799	-0.511787	0.6088	0.834595	TGME49_265150	12.6246	-3.83918	1.37783	-2.78639	0.0053299	0.0295006	TGME49_265150	12.6246	2.89391	1.45593	1.98767	0.0468483	0.158635
TGME49_203350	hypothetical protein	9	1328016	1333616	95	0	0	0	0	0	8	11	36	51	56	4.2049	3.17519	3.17519	3.17519	3.17519	3.17519	4.16556	4.36736	4.89002	4.8315	4.72546	TGME49_203350	4.98516	-3.0225	1.41549	-2.1353	0.0327362	0.12535	TGME49_203350	4.98516	-3.83611	1.41313	-2.71462	0.0066352	0.0350818	TGME49_203350	4.98516	0	1.70897	0	1	1
TGME49_224800	hypothetical protein	1	1934521	1935824	1145	23	0	0	0	0	29	24	72	88	122	6.22558	5.84496	3.17519	3.17519	3.17519	3.17519	4.97836	4.88486	5.48941	5.28051	5.36018	TGME49_224800	18.6861	0.457969	1.0412	0.439849	0.660046	0.864191	TGME49_224800	18.6861	-3.80826	1.33429	-2.85415	0.00431523	0.0247488	TGME49_224800	18.6861	3.55824	1.39777	2.54565	0.0109074	0.0562512
TGME49_259050	hypothetical protein	4	2211459	2213243	4	0	0	0	0	0	3	25	26	44	51	3.3908	3.17519	3.17519	3.17519	3.17519	3.17519	3.789	4.9164	4.65421	4.72406	4.66039	TGME49_259050	4.45007	-3.67045	1.55042	-2.3674	0.0179137	0.0812306	TGME49_259050	4.45007	-3.79444	1.51988	-2.49654	0.0125412	0.0567892	TGME49_259050	4.45007	0	1.72433	0	1	1
TGME49_238130	hypothetical protein	30	637063	638958	39	0	0	0	0	0	0	0	19	31	35	3.84307	3.17519	3.17519	3.17519	3.17519	3.17519	3.17519	3.17519	4.45341	4.49238	4.42149	TGME49_238130	2.25234	0	1.70943	0	1	1	TGME49_238130	2.25234	-3.77673	1.54391	-2.44622	0.0144365	0.063213	TGME49_238130	2.25234	0	1.71378	0	1	1
TGME49_268970	hypothetical protein	2	577923	579201	669	0	0	0	0	0	27	14	42	59	82	5.65095	3.17519	3.17519	3.17519	3.17519	3.17519	4.92189	4.51055	5.01183	4.94337	5.01539	TGME49_268970	9.6302	-3.76159	1.32759	-2.83339	0.00460574	0.0304399	TGME49_268970	9.6302	-3.77383	1.3453	-2.80519	0.00502874	0.0281696	TGME49_268970	9.6302	0	1.66332	0	1	1
TGME49_310177	hypothetical protein	20	591127	591964	365	0	2	0	0	0	3	20	44	88	79	5.09245	3.17519	4.39784	3.17519	3.17519	3.17519	3.789	4.74955	5.04989	5.28051	4.98529	TGME49_310177	8.67875	-0.985884	1.27111	-0.77561	0.43798	0.709901	TGME49_310177	8.67875	-3.7682	1.42683	-2.64096	0.00826716	0.0415945	TGME49_310177	8.67875	1.40089	1.56114	0.897352	0.369531	0.609298
TGME49_236670	hypothetical protein	13	791224	794900	107	41	3	0	1	0	74	54	137	165	236	4.26524	6.49101	4.65246	3.17519	4.48501	3.17519	5.84785	5.59763	6.15958	5.89815	6.02603	TGME49_236670	28.6668	0.227364	0.778803	0.29194	0.770332	0.934931	TGME49_236670	28.6668	-3.76596	1.08571	-3.46867	0.000523046	0.00450763	TGME49_236670	28.6668	3.57515	1.13781	3.14213	0.00167726	0.0146432
TGME49_310400	glycosyl transferase family 8 protein	20	793579	794616	35	0	0	0	0	1	55	166	84	174	183	3.80846	3.17519	3.17519	3.17519	3.17519	4.23149	5.54698	6.85628	5.64049	5.95495	5.7562	TGME49_310400	22.9085	-6.0201	1.32782	-4.53383	5.7924e-06	0.000170332	TGME49_310400	22.9085	-3.76412	1.15188	-3.26781	0.00108385	0.00826624	TGME49_310400	22.9085	-1.59287	1.55043	-1.02737	0.304244	0.538305
TGME49_204150	hypothetical protein	29	71730	71978	1	0	0	0	0	0	15	2	22	32	40	3.28307	3.17519	3.17519	3.17519	3.17519	3.17519	4.50997	3.6953	4.54412	4.51208	4.5021	TGME49_204150	3.16559	-3.22274	1.56848	-2.05468	0.0399095	0.144636	TGME49_204150	3.16559	-3.7576	1.52705	-2.46069	0.0138671	0.0613818	TGME49_204150	3.16559	0	1.71902	0	1	1
TGME49_238410	hypothetical protein	30	495124	499107	95	24	4	3	0	0	349	265	262	327	480	4.2049	5.88991	4.85924	5.07927	3.17519	3.17519	7.71962	7.44994	6.92764	6.67762	6.85428	TGME49_238410	65.2245	-2.48411	0.488631	-5.08382	3.69921e-07	1.65776e-05	TGME49_238410	65.2245	-3.7147	0.773559	-4.80209	1.57015e-06	2.85793e-05	TGME49_238410	65.2245	2.08027	0.832553	2.49867	0.0124661	0.0620251
TGME49_246485	hypothetical protein	6	541112	541264	122	0	0	0	0	0	10	27	32	58	61	4.33549	3.17519	3.17519	3.17519	3.17519	3.17519	4.27733	4.97712	4.80136	4.92994	4.78702	TGME49_246485	6.18681	-3.78022	1.41481	-2.6719	0.00754238	0.0436424	TGME49_246485	6.18681	-3.70777	1.41662	-2.61734	0.00886186	0.0439911	TGME49_246485	6.18681	0	1.69884	0	1	1
TGME49_220260	hypothetical protein	36	184081	185880	342	4	0	0	0	0	19	29	31	71	105	5.03845	4.41579	3.17519	3.17519	3.17519	3.17519	4.66457	5.03497	4.7781	5.09398	5.22483	TGME49_220260	9.49445	-1.53689	0.966406	-1.59031	0.111764	0.300721	TGME49_220260	9.49445	-3.70053	1.32956	-2.78327	0.00538133	0.0296401	TGME49_220260	9.49445	1.81839	1.45289	1.25157	0.210727	0.425249
TGME49_297770	hypothetical protein	17	310418	312334	1784	0	0	0	0	0	24	41	42	57	102	6.74754	3.17519	3.17519	3.17519	3.17519	3.17519	4.8319	5.33534	5.01183	4.91636	5.19939	TGME49_297770	16.3828	-4.28114	1.28683	-3.32689	0.000878214	0.00940137	TGME49_297770	16.3828	-3.699	1.31047	-2.82266	0.00476276	0.0268416	TGME49_297770	16.3828	0	1.63344	0	1	1
TGME49_291310	V-ATPase subunit cprime proteolipid, putative	219	1981562	1984642	49	0	0	0	0	0	20	4	36	40	54	3.92214	3.17519	3.17519	3.17519	3.17519	3.17519	4.70005	3.90686	4.89002	4.65782	4.69988	TGME49_291310	4.70237	-3.24405	1.48777	-2.18049	0.0292213	0.115569	TGME49_291310	4.70237	-3.69455	1.4712	-2.51124	0.0120306	0.0552865	TGME49_291310	4.70237	0	1.71715	0	1	1
TGME49_273430	SAM-dependent methyltransferase	2	3253232	3257948	291	0	0	0	0	0	22	25	38	47	75	4.90954	3.17519	3.17519	3.17519	3.17519	3.17519	4.76785	4.9164	4.932	4.77133	4.94397	TGME49_273430	7.67659	-4.06447	1.33754	-3.03877	0.00237545	0.0196748	TGME49_273430	7.67659	-3.69214	1.35828	-2.71825	0.00656274	0.0347552	TGME49_273430	7.67659	0	1.67717	0	1	1
TGME49_259040	hypothetical protein	4	2218106	2220749	437	0	0	0	0	0	31	28	51	43	69	5.24793	3.17519	3.17519	3.17519	3.17519	3.17519	5.03233	5.00639	5.17464	4.70786	4.87922	TGME49_259040	9.22608	-4.28287	1.3315	-3.21659	0.00129726	0.0123059	TGME49_259040	9.22608	-3.68021	1.35144	-2.72318	0.00646564	0.034353	TGME49_259040	9.22608	0	1.66599	0	1	1
TGME49_241240	hypothetical protein	34	262	1293	1321	109	23	9	1	15	1318	1325	1619	2454	3345	6.38961	7.7224	6.59097	6.15761	4.48501	6.54113	9.54539	9.6514	9.37225	9.35882	9.45794	TGME49_241240	360.186	-2.40319	0.435106	-5.52323	3.3282e-08	2.00246e-06	TGME49_241240	360.186	-3.67321	0.4418	-8.31419	9.23816e-17	6.59666e-15	TGME49_241240	360.186	1.46579	0.490119	2.99069	0.00278348	0.0211051
TGME49_269705	hypothetical protein	2	1088435	1089632	249	18	15	0	0	0	27	26	54	85	71	4.79194	5.59496	6.09834	3.17519	3.17519	3.17519	4.92189	4.94714	5.22455	5.2495	4.90119	TGME49_269705	16.7925	1.37694	0.571297	2.41019	0.015944	0.0747505	TGME49_269705	16.7925	-3.67038	1.25681	-2.92039	0.00349593	0.0209176	TGME49_269705	16.7925	4.70077	1.28325	3.66316	0.000249119	0.00371278
TGME49_309200	zinc finger (CCCH type) motif-containing protein	20	25331	28474	116	80	0	0	0	1	89	74	130	214	249	4.30802	7.31815	3.17519	3.17519	3.17519	4.23149	6.04605	5.92197	6.1012	6.18258	6.08489	TGME49_309200	36.7805	0.545769	1.19799	0.455569	0.6487	0.857818	TGME49_309200	36.7805	-3.66334	1.26542	-2.89497	0.00379195	0.0223391	TGME49_309200	36.7805	3.99813	1.33707	2.99021	0.00278784	0.0211135
TGME49_277690	hypothetical protein	49	80336	83991	216	0	0	0	0	0	4	8	30	35	74	4.69043	3.17519	3.17519	3.17519	3.17519	3.17519	3.88222	4.19941	4.75438	4.56906	4.93342	TGME49_277690	4.91745	-2.34009	1.44733	-1.61683	0.105914	0.28966	TGME49_277690	4.91745	-3.66072	1.42902	-2.5617	0.0104161	0.0495491	TGME49_277690	4.91745	0	1.70758	0	1	1
TGME49_217590	50S ribosomal protein L17, putative	220	263180	266730	175	4	0	0	0	0	7	5	37	42	82	4.55	4.41579	3.17519	3.17519	3.17519	3.17519	4.10378	3.9911	4.91119	4.69143	5.01539	TGME49_217590	5.9318	0.305779	1.05563	0.289664	0.772073	0.935471	TGME49_217590	5.9318	-3.65402	1.37863	-2.65047	0.00803793	0.0407554	TGME49_217590	5.9318	2.00319	1.49761	1.33759	0.181029	0.385555
TGME49_286770	hypothetical protein	7	1101974	1102438	0	4	0	0	0	0	32	13	28	34	46	3.17519	4.41579	3.17519	3.17519	3.17519	3.17519	5.05846	4.46502	4.7054	4.5504	4.59129	TGME49_286770	5.63137	-1.55779	1.09617	-1.42112	0.155283	0.37464	TGME49_286770	5.63137	-3.63878	1.4469	-2.51489	0.0119071	0.0548738	TGME49_286770	5.63137	2.38014	1.55678	1.52888	0.126293	0.305416
TGME49_290570	hypothetical protein	219	1477372	1477848	56	8	0	0	0	0	17	48	32	73	85	3.97248	4.88279	3.17519	3.17519	3.17519	3.17519	4.59002	5.48297	4.80136	5.1174	5.04478	TGME49_290570	9.46159	-1.15496	1.07309	-1.0763	0.281793	0.548785	TGME49_290570	9.46159	-3.62838	1.3926	-2.60548	0.00917458	0.0450934	TGME49_290570	9.46159	2.62331	1.47968	1.77288	0.0762478	0.21836
TGME49_310020	hypothetical protein	20	485420	485905	339	29	7	0	0	0	107	300	62	86	99	5.03123	6.09502	5.32666	3.17519	3.17519	3.17519	6.25171	7.61223	5.34893	5.25992	5.17345	TGME49_310020	36.117	-1.56108	0.701141	-2.22649	0.0259814	0.106047	TGME49_310020	36.117	-3.61947	1.23821	-2.92314	0.00346516	0.0207718	TGME49_310020	36.117	4.37023	1.27564	3.4259	0.00061276	0.00713753
TGME49_243340	atypical MEK-related kinase (incomplete catalytic triad)	8	1115445	1120658	46	28	0	0	0	0	22	26	30	96	91	3.8994	6.05635	3.17519	3.17519	3.17519	3.17519	4.76785	4.94714	4.75438	5.35973	5.10154	TGME49_243340	12.2918	0.781685	1.19103	0.65631	0.511625	0.767034	TGME49_243340	12.2918	-3.60075	1.42938	-2.51909	0.0117657	0.0544154	TGME49_243340	12.2918	3.95472	1.49124	2.65197	0.00800238	0.0450726
TGME49_253540	hypothetical protein	11	402659	405016	32	25	0	0	0	0	23	27	27	94	87	3.78112	5.93343	3.17519	3.17519	3.17519	3.17519	4.80031	4.97712	4.6801	5.34037	5.06399	TGME49_253540	11.6171	0.591013	1.18513	0.498692	0.617996	0.840003	TGME49_253540	11.6171	-3.58988	1.43296	-2.50523	0.0122373	0.0558094	TGME49_253540	11.6171	3.86129	1.49548	2.58197	0.00982367	0.0523231
TGME49_280400	hypothetical protein	16	399006	417064	151	31	8	0	0	1	80	53	86	175	191	4.45841	6.16927	5.45094	3.17519	3.17519	4.23149	5.93057	5.57919	5.6641	5.96112	5.80048	TGME49_280400	26.3552	0.168687	0.522625	0.322768	0.746871	0.920928	TGME49_280400	26.3552	-3.57955	1.02047	-3.50775	0.000451917	0.00397369	TGME49_280400	26.3552	3.6735	1.05587	3.47911	0.000503086	0.00621493
TGME49_249790	hypothetical protein	51	147793	151514	387	2	0	0	0	1	96	47	98	146	172	5.14201	4.06551	3.17519	3.17519	3.17519	4.23149	6.12966	5.46286	5.79774	5.76993	5.69287	TGME49_249790	20.1308	-3.73548	0.953098	-3.91931	8.8803e-05	0.00158528	TGME49_249790	20.1308	-3.57923	1.06025	-3.37583	0.000735936	0.00599262	TGME49_249790	20.1308	-0.0577612	1.29793	-0.0445024	0.964504	1
TGME49_285760	U-snRNP-associated cyclophilin family protein	7	1675012	1676658	145	0	0	0	0	0	32	14	39	37	59	4.43419	3.17519	3.17519	3.17519	3.17519	3.17519	5.05846	4.51055	4.95245	4.60543	4.76279	TGME49_285760	6.41717	-4.03548	1.39539	-2.892	0.00382796	0.026804	TGME49_285760	6.41717	-3.56943	1.40315	-2.54386	0.0109635	0.051549	TGME49_285760	6.41717	0	1.69405	0	1	1
TGME49_267380	UDP-galactose transporter subfamily protein	32	76052	77239	255	0	12	0	0	0	11	15	52	64	106	4.80947	3.17519	5.85724	3.17519	3.17519	3.17519	4.32848	4.55419	5.19149	5.00837	5.23319	TGME49_267380	11.6606	1.1815	1.26964	0.930573	0.352074	0.627132	TGME49_267380	11.6606	-3.56356	1.44212	-2.47105	0.0134717	0.0599994	TGME49_267380	11.6606	3.50061	1.51105	2.31667	0.0205217	0.0884285
TGME49_266800	integral membrane protein, putative	46	134186	138516	348	17	0	0	0	0	54	33	51	62	105	5.05276	5.5389	3.17519	3.17519	3.17519	3.17519	5.52912	5.14317	5.17464	4.98278	5.22483	TGME49_266800	14.1076	-0.56513	1.01828	-0.554988	0.578903	0.815105	TGME49_266800	14.1076	-3.55782	1.34525	-2.64473	0.00817568	0.0413429	TGME49_266800	14.1076	3.29883	1.41214	2.33605	0.0194885	0.0847632
TGME49_267090	hypothetical protein	46	312684	314090	0	6	0	0	0	0	30	30	24	32	50	3.17519	4.6736	3.17519	3.17519	3.17519	3.17519	5.00564	5.06291	4.60055	4.51208	4.64691	TGME49_267090	6.65297	-1.44302	0.944215	-1.52827	0.126446	0.327088	TGME49_267090	6.65297	-3.52549	1.42167	-2.47983	0.0131446	0.0589467	TGME49_267090	6.65297	2.88019	1.50727	1.91086	0.0560221	0.178011
TGME49_224340	hypothetical protein	1	1687553	1688510	56	12	5	0	0	0	16	47	31	56	92	3.97248	5.21626	5.03522	3.17519	3.17519	3.17519	4.55075	5.46286	4.7781	4.90263	5.11076	TGME49_224340	11.2598	0.060925	0.816561	0.0746118	0.940524	1	TGME49_224340	11.2598	-3.52322	1.33355	-2.64198	0.0082422	0.0415499	TGME49_224340	11.2598	3.81322	1.38379	2.75563	0.00585791	0.0364332
TGME49_308840	SAG-related sequence SRS51 (SRS51)	39	178278	179596	1696	47	17	0	0	15	767	607	881	1318	1791	6.6861	6.65387	6.2386	3.17519	3.17519	6.54113	8.78879	8.56237	8.52633	8.49521	8.58794	TGME49_308840	195.361	-2.33506	0.763783	-3.05723	0.00223393	0.0189011	TGME49_308840	195.361	-3.51088	0.709378	-4.94923	7.4506e-07	1.42814e-05	TGME49_308840	195.361	1.29486	0.785484	1.64848	0.0992534	0.261642
TGME49_249325	hypothetical protein	6	2209030	2209833	0	0	0	0	0	0	26	16	20	21	26	3.17519	3.17519	3.17519	3.17519	3.17519	3.17519	4.89264	4.59613	4.48453	4.27084	4.25752	TGME49_249325	3.87611	-4.69992	1.49591	-3.14186	0.00167879	0.0150337	TGME49_249325	3.87611	-3.51074	1.47721	-2.3766	0.017473	0.0728753	TGME49_249325	3.87611	0	1.72095	0	1	1
TGME49_311380	hypothetical protein	15	819672	826587	771	12	0	0	0	0	43	36	54	61	85	5.79586	5.21626	3.17519	3.17519	3.17519	3.17519	5.31501	5.21864	5.22455	4.96979	5.04478	TGME49_311380	14.5647	-0.856972	0.880568	-0.973204	0.330452	0.602829	TGME49_311380	14.5647	-3.50816	1.29938	-2.69988	0.00693651	0.0362618	TGME49_311380	14.5647	2.93131	1.37038	2.13905	0.0324313	0.121463
TGME49_271090	hypothetical protein	2	2024855	2030879	1087	16	1	0	0	0	70	23	57	72	82	6.16704	5.48038	4.05227	3.17519	3.17519	3.17519	5.7898	4.85246	5.27261	5.10575	5.01539	TGME49_271090	17.9447	-0.582877	0.911774	-0.639278	0.522642	0.775116	TGME49_271090	17.9447	-3.49073	1.2982	-2.6889	0.00716877	0.0370959	TGME49_271090	17.9447	3.30635	1.3609	2.42953	0.0151184	0.0706758
TGME49_315980	EREBP-4 family protein	5	414514	417393	697	13	0	0	0	0	48	18	60	61	76	5.69229	5.28747	3.17519	3.17519	3.17519	3.17519	5.41666	4.67546	5.31893	4.96979	4.95443	TGME49_315980	13.7163	-0.52146	1.05462	-0.494453	0.620986	0.841518	TGME49_315980	13.7163	-3.47706	1.35047	-2.57471	0.0100324	0.0482533	TGME49_315980	13.7163	2.95054	1.42543	2.06993	0.038459	0.13668
TGME49_301350	SNARE associated protein	41	150594	155222	73	0	0	0	0	0	6	0	20	41	57	4.08211	3.17519	3.17519	3.17519	3.17519	3.17519	4.03695	3.17519	4.48453	4.67475	4.73804	TGME49_301350	3.39288	-1.49202	1.61779	-0.922257	0.356394	0.632055	TGME49_301350	3.39288	-3.47547	1.56256	-2.22422	0.0261339	0.0983881	TGME49_301350	3.39288	0	1.72464	0	1	1
TGME49_290900	hydrolase, NUDIX family protein	219	1670976	1672779	28	1	10	0	0	0	7	14	32	49	75	3.7425	3.80966	5.66928	3.17519	3.17519	3.17519	4.10378	4.51055	4.80136	4.8018	4.94397	TGME49_290900	8.24175	1.30342	1.13812	1.14524	0.252108	0.515805	TGME49_290900	8.24175	-3.46599	1.43561	-2.4143	0.0157653	0.0677087	TGME49_290900	8.24175	3.67266	1.49863	2.45068	0.0142587	0.0678775
TGME49_280730	cytosolic fe-s cluster assembling factor nbp35, putative	16	85559	90349	1780	2	12	0	0	0	32	24	57	69	85	6.7448	4.06551	5.85724	3.17519	3.17519	3.17519	5.05846	4.88486	5.27261	5.07012	5.04478	TGME49_280730	20.4386	0.358752	0.922412	0.388928	0.69733	0.891996	TGME49_280730	20.4386	-3.46532	1.29917	-2.66734	0.00764549	0.0392111	TGME49_280730	20.4386	3.55974	1.35735	2.62258	0.0087267	0.0477324
TGME49_227140	hypothetical protein	1	3686297	3693464	71	0	0	0	0	0	8	6	18	38	49	4.06999	3.17519	3.17519	3.17519	3.17519	3.17519	4.16556	4.06668	4.42131	4.62317	4.63327	TGME49_227140	3.51557	-2.69151	1.45946	-1.84418	0.0651569	0.205729	TGME49_227140	3.51557	-3.45753	1.44317	-2.39579	0.0165844	0.070435	TGME49_227140	3.51557	0	1.71851	0	1	1
TGME49_269410	hypothetical protein	2	919267	921393	81	0	0	0	0	0	5	3	31	23	39	4.12886	3.17519	3.17519	3.17519	3.17519	3.17519	3.96376	3.8105	4.7781	4.31936	4.48647	TGME49_269410	3.17831	-1.97488	1.51005	-1.30782	0.190934	0.428859	TGME49_269410	3.17831	-3.44331	1.47082	-2.34108	0.0192282	0.0786311	TGME49_269410	3.17831	0	1.72201	0	1	1
TGME49_269920	phosphatidylserine decarboxylase	2	1210400	1219005	170	119	6	0	7	3	427	393	732	1094	1340	4.53157	7.83904	5.18925	3.17519	6.18474	4.93478	7.98873	7.9712	8.27298	8.24079	8.19143	TGME49_269920	148.339	-0.931616	0.910091	-1.02365	0.306	0.577014	TGME49_269920	148.339	-3.43265	0.839509	-4.08887	4.33473e-05	0.000534479	TGME49_269920	148.339	2.20356	0.9171	2.40275	0.0162723	0.0745678
TGME49_239630	cytidine and deoxycytidylate deaminase zinc-binding region domain-containing protein	33	107233	110870	106	0	0	0	0	0	16	8	22	41	50	4.26036	3.17519	3.17519	3.17519	3.17519	3.17519	4.55075	4.19941	4.54412	4.67475	4.64691	TGME49_239630	4.42106	-3.29407	1.42524	-2.31124	0.0208197	0.090251	TGME49_239630	4.42106	-3.43081	1.42393	-2.40939	0.015979	0.0683719	TGME49_239630	4.42106	0	1.70927	0	1	1
TGME49_232610	histone acetyltransferase subunit nua4 protein	14	128193	130215	110	7	6	0	0	0	19	20	43	53	52	4.27972	4.7829	5.18925	3.17519	3.17519	3.17519	4.66457	4.74955	5.03101	4.86046	4.67371	TGME49_232610	9.32669	0.465982	0.710987	0.655401	0.512209	0.767034	TGME49_232610	9.32669	-3.42883	1.31185	-2.61374	0.0089556	0.0443548	TGME49_232610	9.32669	3.59038	1.36184	2.63643	0.00837847	0.0462167
TGME49_271050	SAG-related sequence SRS34A (SRS34A)	2	2001865	2002428	37	94	35	13	11	42	2840	2288	3358	5598	7204	3.82601	7.52752	7.10818	6.58326	6.71387	7.8476	10.6343	10.4259	10.4044	10.5263	10.5449	TGME49_271050	715.219	-3.30228	0.332374	-9.93541	2.91984e-23	2.37164e-20	TGME49_271050	715.219	-3.42512	0.307146	-11.1514	7.04641e-29	2.28938e-26	TGME49_271050	715.219	0.155189	0.356115	0.435783	0.662994	0.85141
TGME49_314358	hypothetical protein	219	1211091	1211342	0	0	0	0	0	0	9	37	16	27	29	3.17519	3.17519	3.17519	3.17519	3.17519	3.17519	4.22319	5.24284	4.35385	4.40961	4.31535	TGME49_314358	4.20682	-4.63959	1.53623	-3.02012	0.00252674	0.0201953	TGME49_314358	4.20682	-3.4132	1.51006	-2.26031	0.0238019	0.0919528	TGME49_314358	4.20682	0	1.72094	0	1	1
TGME49_264880	NEDD8-activating enzyme E1 catalytic subunit	27	437902	445360	117	0	3	0	0	0	5	28	29	62	71	4.31265	3.17519	4.65246	3.17519	3.17519	3.17519	3.96376	5.00639	4.73015	4.98278	4.90119	TGME49_264880	7.07746	-0.943105	1.28501	-0.733927	0.462993	0.730935	TGME49_264880	7.07746	-3.40734	1.4558	-2.34053	0.0192563	0.0786832	TGME49_264880	7.07746	1.92989	1.56344	1.23439	0.217058	0.433583
TGME49_254510	ankyrin repeat-containing protein	11	1184378	1187496	37	0	0	0	0	0	18	17	30	17	56	3.82601	3.17519	3.17519	3.17519	3.17519	3.17519	4.62792	4.6365	4.75438	4.1653	4.72546	TGME49_254510	4.52379	-3.8482	1.45956	-2.63654	0.00837552	0.046727	TGME49_254510	4.52379	-3.40633	1.45426	-2.34231	0.019165	0.0785208	TGME49_254510	4.52379	0	1.71695	0	1	1
TGME49_282150	hypothetical protein	31	63687	73397	293	0	0	0	2	0	85	60	131	187	255	4.91486	3.17519	3.17519	3.17519	4.97319	3.17519	5.99591	5.70329	6.10969	6.03309	6.11124	TGME49_282150	24.2239	-5.33362	1.21933	-4.37421	1.21875e-05	0.000318049	TGME49_282150	24.2239	-3.39719	0.894207	-3.79911	0.000145215	0.00149779	TGME49_282150	24.2239	-2.24846	1.41059	-1.59399	0.110939	0.280405
TGME49_216850	hypothetical protein	19	770063	772830	88	0	0	0	0	0	28	21	34	37	37	4.16772	3.17519	3.17519	3.17519	3.17519	3.17519	4.95045	4.78487	4.84652	4.60543	4.4545	TGME49_216850	5.74095	-4.23339	1.39406	-3.03674	0.00239154	0.0196961	TGME49_216850	5.74095	-3.39674	1.40576	-2.41631	0.0156789	0.0674265	TGME49_216850	5.74095	0	1.70162	0	1	1
TGME49_230440	CHY zinc finger domain-containing protein	222	782142	783631	928	0	0	0	2	0	94	126	118	225	268	5.99268	3.17519	3.17519	3.17519	4.97319	3.17519	6.10628	6.52269	5.99505	6.23917	6.16667	TGME49_230440	31.8243	-5.79196	1.19182	-4.85977	1.17523e-06	4.29024e-05	TGME49_230440	31.8243	-3.39649	0.883932	-3.84248	0.000121799	0.00129319	TGME49_230440	31.8243	-2.1672	1.38261	-1.56747	0.117004	0.290189
TGME49_243190	Toxoplasma gondii family A protein	8	1242977	1244038	2	0	0	0	0	0	17	3	19	20	34	3.32772	3.17519	3.17519	3.17519	3.17519	3.17519	4.59002	3.8105	4.45341	4.2456	4.40458	TGME49_243190	2.82046	-3.41163	1.56036	-2.18644	0.0287835	0.114325	TGME49_243190	2.82046	-3.39281	1.5227	-2.22816	0.0258698	0.097677	TGME49_243190	2.82046	0	1.72042	0	1	1
TGME49_263323	tetratricopeptide repeat protein 11, putative	28	583568	588354	192	0	0	0	0	0	55	37	33	34	63	4.61042	3.17519	3.17519	3.17519	3.17519	3.17519	5.54698	5.24284	4.82415	4.5504	4.81076	TGME49_263323	8.817	-4.97498	1.33775	-3.7189	0.000200091	0.00305414	TGME49_263323	8.817	-3.39128	1.36222	-2.48953	0.0127913	0.0576006	TGME49_263323	8.817	0	1.67676	0	1	1
TGME49_259650	hypothetical protein	4	1962324	1964791	1329	3	6	0	0	0	23	53	40	71	81	6.39663	4.25744	5.18925	3.17519	3.17519	3.17519	4.80031	5.57919	4.97257	5.09398	5.00544	TGME49_259650	17.1194	-0.849651	0.822579	-1.03291	0.301645	0.572456	TGME49_259650	17.1194	-3.38815	1.27835	-2.65041	0.00803934	0.0407554	TGME49_259650	17.1194	2.89054	1.34812	2.14413	0.0320223	0.120278
TGME49_267775	hypothetical protein	32	385321	391635	183	4	0	0	0	0	6	21	33	47	63	4.57885	4.41579	3.17519	3.17519	3.17519	3.17519	4.03695	4.78487	4.82415	4.77133	4.81076	TGME49_267775	6.40094	-0.80994	1.13217	-0.715388	0.474369	0.740084	TGME49_267775	6.40094	-3.37031	1.39928	-2.4086	0.0160138	0.0684141	TGME49_267775	6.40094	1.88223	1.51791	1.24001	0.214971	0.431136
TGME49_261690	hypothetical protein	4	803335	804871	93	0	0	0	0	0	6	43	21	53	55	4.19444	3.17519	3.17519	3.17519	3.17519	3.17519	4.03695	5.37923	4.51475	4.86046	4.71274	TGME49_261690	6.08719	-3.99888	1.4917	-2.68076	0.00734554	0.0428468	TGME49_261690	6.08719	-3.36893	1.47644	-2.2818	0.0225012	0.0882393	TGME49_261690	6.08719	0	1.70656	0	1	1
TGME49_224860	exosome component 2, putative	1	1990768	1993853	127	0	0	0	0	0	16	13	24	44	40	4.35781	3.17519	3.17519	3.17519	3.17519	3.17519	4.55075	4.46502	4.60055	4.72406	4.5021	TGME49_224860	4.74438	-3.545	1.40066	-2.53096	0.0113752	0.0586638	TGME49_224860	4.74438	-3.36869	1.40728	-2.39377	0.0166763	0.0706407	TGME49_224860	4.74438	0	1.70423	0	1	1
TGME49_217900	hypothetical protein	66	28706	30054	234	9	7	0	0	0	41	28	44	50	68	4.74691	4.97496	5.32666	3.17519	3.17519	3.17519	5.27202	5.00639	5.04989	4.81674	4.86808	TGME49_217900	12.3335	-0.039575	0.623995	-0.063422	0.94943	1	TGME49_217900	12.3335	-3.36858	1.27418	-2.64373	0.00819968	0.0413998	TGME49_217900	12.3335	3.72772	1.31703	2.83041	0.0046489	0.0306375
TGME49_313190	Rab18/RabC-family small GTPase	5	2368974	2372850	29	6	0	0	0	0	4	8	26	33	56	3.75241	4.6736	3.17519	3.17519	3.17519	3.17519	3.88222	4.19941	4.65421	4.53141	4.72546	TGME49_313190	4.49941	0.70509	1.13885	0.619126	0.535834	0.783494	TGME49_313190	4.49941	-3.35199	1.43793	-2.33112	0.0197471	0.0800477	TGME49_313190	4.49941	2.59007	1.53099	1.69177	0.0906908	0.246058
TGME49_205370	hypothetical protein	29	588457	590247	376	30	2	2	0	0	104	98	153	189	293	5.11747	6.13264	4.39784	4.76371	3.17519	3.17519	6.21946	6.23134	6.28452	6.04473	6.26747	TGME49_205370	34.2811	-0.825306	0.747037	-1.10477	0.269258	0.536362	TGME49_205370	34.2811	-3.34469	0.952414	-3.5118	0.000445075	0.00392948	TGME49_205370	34.2811	2.53024	1.01806	2.48536	0.0129421	0.0639503
TGME49_250350	CRIPT, putative	53	12584	14276	364	8	0	0	0	0	28	53	39	64	61	5.09015	4.88279	3.17519	3.17519	3.17519	3.17519	4.95045	5.57919	4.95245	5.00837	4.78702	TGME49_250350	11.293	-1.42162	0.942835	-1.50782	0.131602	0.335874	TGME49_250350	11.293	-3.34267	1.32866	-2.51583	0.0118753	0.0548051	TGME49_250350	11.293	2.52504	1.41507	1.78439	0.0743602	0.214613
TGME49_226500	hypothetical protein	1	3187768	3189667	169	2	0	0	0	0	31	21	28	39	68	4.52784	4.06551	3.17519	3.17519	3.17519	3.17519	5.03233	4.78487	4.7054	4.64063	4.86808	TGME49_226500	6.9942	-2.4469	1.04687	-2.33734	0.0194213	0.086078	TGME49_226500	6.9942	-3.33912	1.34895	-2.47534	0.0133111	0.0594879	TGME49_226500	6.9942	1.19379	1.52247	0.784114	0.432973	0.666439
TGME49_306380	U1 zinc finger protein	10	1626594	1628434	205	0	0	0	0	0	13	27	23	38	61	4.65447	3.17519	3.17519	3.17519	3.17519	3.17519	4.42331	4.97712	4.57271	4.62317	4.78702	TGME49_306380	5.91997	-3.86629	1.39691	-2.76774	0.0056446	0.0351664	TGME49_306380	5.91997	-3.33748	1.40379	-2.37748	0.0174316	0.0727492	TGME49_306380	5.91997	0	1.69343	0	1	1
TGME49_305270	hypothetical protein	10	906900	911512	27	50	30	3	4	0	285	284	360	584	778	3.7324	6.72878	6.91492	5.07927	5.59276	3.17519	7.45363	7.54031	7.33029	7.4057	7.46762	TGME49_305270	93.1286	-0.787678	0.26228	-3.0032	0.00267159	0.0209915	TGME49_305270	93.1286	-3.32769	0.536524	-6.20232	5.56383e-10	1.84576e-08	TGME49_305270	93.1286	2.64035	0.564305	4.67895	2.88354e-06	0.000114251
TGME49_226240	bud site selection protein, putative	1	2986943	2987964	469	6	8	0	0	0	33	20	47	57	54	5.31141	4.6736	5.45094	3.17519	3.17519	3.17519	5.08405	4.74955	5.10487	4.91636	4.69988	TGME49_226240	12.4213	0.228533	0.742412	0.307825	0.758216	0.927796	TGME49_226240	12.4213	-3.31589	1.28706	-2.57633	0.00998553	0.0480637	TGME49_226240	12.4213	3.56335	1.33763	2.66392	0.00772364	0.0442244
TGME49_275568	GPI transamidase subunit PIG-U protein	49	102552	109137	17	0	12	0	0	0	22	7	32	55	69	3.61834	3.17519	5.85724	3.17519	3.17519	3.17519	4.76785	4.13567	4.80136	4.88874	4.87922	TGME49_275568	9.06287	1.06158	1.33584	0.794692	0.426793	0.699798	TGME49_275568	9.06287	-3.31355	1.49892	-2.21063	0.0270618	0.100714	TGME49_275568	9.06287	3.6706	1.56434	2.34642	0.0189549	0.0831304
TGME49_224020	hypothetical protein	1	1375517	1376495	332	0	0	0	0	0	36	7	25	34	76	5.01422	3.17519	3.17519	3.17519	3.17519	3.17519	5.15783	4.13567	4.62771	4.5504	4.95443	TGME49_224020	6.83856	-3.73183	1.44271	-2.58667	0.00969073	0.0519557	TGME49_224020	6.83856	-3.31335	1.43454	-2.3097	0.020905	0.083389	TGME49_224020	6.83856	0	1.68981	0	1	1
TGME49_311110	Ubiquitin-fold modifier 1 precursor family protein, putative	15	1042251	1043472	150	0	0	0	0	0	7	17	23	36	49	4.45441	3.17519	3.17519	3.17519	3.17519	3.17519	4.10378	4.6365	4.57271	4.5874	4.63327	TGME49_311110	4.55525	-3.25571	1.435	-2.26879	0.0232809	0.0981365	TGME49_311110	4.55525	-3.31211	1.43065	-2.31511	0.020607	0.0826059	TGME49_311110	4.55525	0	1.70668	0	1	1
TGME49_202450	hypothetical protein	9	567476	568687	720	17	0	0	0	0	24	28	38	65	77	5.72533	5.5389	3.17519	3.17519	3.17519	3.17519	4.8319	5.00639	4.932	5.02097	4.96481	TGME49_202450	13.1165	0.104968	1.01246	0.103677	0.917426	1	TGME49_202450	13.1165	-3.30258	1.34301	-2.45908	0.0139294	0.0615317	TGME49_202450	13.1165	3.30707	1.40893	2.34721	0.0189144	0.0831304
TGME49_288670	hypothetical protein	219	403302	407629	591	24	5	0	0	0	19	24	32	69	70	5.52861	5.88991	5.03522	3.17519	3.17519	3.17519	4.66457	4.88486	4.80136	5.07012	4.89026	TGME49_288670	14.4983	1.28648	0.662296	1.94245	0.0520825	0.1749	TGME49_288670	14.4983	-3.29007	1.26691	-2.59692	0.00940646	0.0459325	TGME49_288670	14.4983	4.29823	1.3012	3.30327	0.000955648	0.00979464
TGME49_208020	AP2 domain transcription factor AP2Ib-1 (AP2IB1)	24	291030	298190	83	0	0	1	0	0	0	0	53	83	99	4.14015	3.17519	3.17519	4.32535	3.17519	3.17519	3.17519	3.17519	5.20813	5.22841	5.17345	TGME49_208020	6.65785	0	1.67516	0	1	1	TGME49_208020	6.65785	-3.28925	1.25569	-2.61949	0.0088062	0.0438152	TGME49_208020	6.65785	-1.88907	1.65063	-1.14445	0.252436	0.477255
TGME49_277150	XPG N-terminal domain-containing protein	49	215434	221305	405	18	0	0	0	0	24	32	37	61	76	5.18116	5.59496	3.17519	3.17519	3.17519	3.17519	4.8319	5.11698	4.91119	4.96979	4.95443	TGME49_277150	11.8972	0.0652029	1.05335	0.0619008	0.950642	1	TGME49_277150	11.8972	-3.28144	1.36275	-2.40795	0.0160422	0.0684904	TGME49_277150	11.8972	3.38874	1.42848	2.37227	0.0176792	0.0793914
TGME49_242870	histone lysine methyltransferase, SET, putative	8	1300370	1308927	24	9	17	0	0	0	20	14	33	48	47	3.70089	4.97496	6.2386	3.17519	3.17519	3.17519	4.70005	4.51055	4.82415	4.78666	4.60546	TGME49_242870	11.8503	1.77648	0.79197	2.24312	0.0248892	0.10321	TGME49_242870	11.8503	-3.27669	1.35107	-2.42526	0.0152975	0.0662247	TGME49_242870	11.8503	4.77184	1.3858	3.44337	0.000574509	0.00678757
TGME49_219230	AMP-binding enzyme domain-containing protein	220	1145523	1153553	9467	46	16	2	2	2	121	121	309	566	604	8.95497	6.62799	6.17023	4.76371	4.97319	4.639	6.3931	6.47489	7.1349	7.36517	7.14196	TGME49_219230	107.831	0.0312971	0.314057	0.0996544	0.920619	1	TGME49_219230	107.831	-3.26097	0.567719	-5.74399	9.24696e-09	2.5114e-07	TGME49_219230	107.831	2.37391	0.602764	3.93837	8.20356e-05	0.0016008
TGME49_248280	hypothetical protein	6	1523490	1523894	97	0	2	0	0	0	15	32	28	37	59	4.21525	3.17519	4.39784	3.17519	3.17519	3.17519	4.50997	5.11698	4.7054	4.60543	4.76279	TGME49_248280	6.54023	-2.09563	1.12982	-1.85483	0.063621	0.201898	TGME49_248280	6.54023	-3.25845	1.3926	-2.33982	0.0192928	0.0787467	TGME49_248280	6.54023	1.42696	1.54217	0.925294	0.354813	0.59422
TGME49_225380	hypothetical protein	1	2483646	2491310	642	18	8	0	0	0	20	30	41	77	42	5.60985	5.59496	5.45094	3.17519	3.17519	3.17519	4.70005	5.06291	4.99236	5.16298	4.53266	TGME49_225380	15.0706	1.0045	0.710932	1.41294	0.157674	0.378568	TGME49_225380	15.0706	-3.25203	1.27289	-2.55485	0.0106234	0.0503507	TGME49_225380	15.0706	4.20322	1.31091	3.20633	0.00134438	0.0126789
TGME49_228180	cytochrome C oxidase assembly factor COX15, putative	1	4255461	4258455	82	5	0	0	0	0	20	1	24	53	64	4.13452	4.55246	3.17519	3.17519	3.17519	3.17519	4.70005	3.54395	4.60055	4.86046	4.82245	TGME49_228180	5.55845	-0.220067	1.38105	-0.159348	0.873395	0.988835	TGME49_228180	5.55845	-3.24681	1.50341	-2.15964	0.0308007	0.110467	TGME49_228180	5.55845	2.05936	1.60071	1.28653	0.198258	0.407812
TGME49_267725	hypothetical protein	32	349278	350402	775	6	0	0	0	0	33	23	29	57	69	5.80124	4.6736	3.17519	3.17519	3.17519	3.17519	5.08405	4.85246	4.73015	4.91636	4.87922	TGME49_267725	11.1127	-1.22825	0.848719	-1.44718	0.147846	0.362392	TGME49_267725	11.1127	-3.24585	1.2973	-2.502	0.0123493	0.0560489	TGME49_267725	11.1127	2.23834	1.39444	1.60519	0.108453	0.276798
TGME49_200590	Toxoplasma gondii family C protein	75	11381	13209	22	0	20	0	0	0	29	21	34	56	77	3.67874	3.17519	6.42576	3.17519	3.17519	3.17519	4.97836	4.78487	4.84652	4.90263	4.96481	TGME49_200590	12.942	1.03869	1.31959	0.787133	0.431204	0.703304	TGME49_200590	12.942	-3.24082	1.48056	-2.18891	0.028603	0.104535	TGME49_200590	12.942	4.19213	1.54217	2.71834	0.00656105	0.0394602
TGME49_224220	serine/threonine-protein phosphatase PP2A catalytic subunit	1	1542136	1545986	220	0	4	0	0	0	36	15	23	63	66	4.70322	3.17519	4.85924	3.17519	3.17519	3.17519	5.15783	4.55419	4.57271	4.99565	4.84548	TGME49_224220	8.43493	-1.12941	1.15756	-0.975686	0.32922	0.601488	TGME49_224220	8.43493	-3.23491	1.40443	-2.30337	0.0212583	0.0845388	TGME49_224220	8.43493	2.20429	1.50403	1.46559	0.14276	0.328489
TGME49_249910	mitochondria-associated granulocyte macrophage CSF signaling molecule, putative	53	135966	136926	311	5	0	0	0	0	32	15	36	40	60	4.96173	4.55246	3.17519	3.17519	3.17519	3.17519	5.05846	4.55419	4.89002	4.65782	4.77497	TGME49_249910	8.02161	-1.23084	0.978178	-1.2583	0.208283	0.454779	TGME49_249910	8.02161	-3.2303	1.346	-2.39992	0.0163985	0.0697327	TGME49_249910	8.02161	2.08823	1.45389	1.43631	0.150914	0.339793
TGME49_244420	hypothetical protein	8	411814	412788	411	0	0	0	0	0	4	15	22	32	61	5.19395	3.17519	3.17519	3.17519	3.17519	3.17519	3.88222	4.55419	4.54412	4.51208	4.78702	TGME49_244420	5.58806	-2.81612	1.45021	-1.94187	0.0521524	0.175045	TGME49_244420	5.58806	-3.22423	1.43682	-2.24401	0.0248319	0.0946873	TGME49_244420	5.58806	0	1.69886	0	1	1
TGME49_240840	histone lysine demethylase JmjC NO66	34	217940	224907	275	0	8	0	0	0	29	9	37	60	63	4.8661	3.17519	5.45094	3.17519	3.17519	3.17519	4.97836	4.25884	4.91119	4.95665	4.81076	TGME49_240840	9.6437	0.222823	1.26974	0.175487	0.860697	0.983489	TGME49_240840	9.6437	-3.19729	1.4444	-2.21358	0.0268578	0.1003	TGME49_240840	9.6437	3.01195	1.52012	1.98139	0.0475471	0.160238
TGME49_269020	hypothetical protein	2	618729	621635	0	0	0	0	0	0	17	0	16	37	38	3.17519	3.17519	3.17519	3.17519	3.17519	3.17519	4.59002	3.17519	4.35385	4.60543	4.47061	TGME49_269020	3.01752	-2.63881	1.68297	-1.56794	0.116894	0.311173	TGME49_269020	3.01752	-3.19302	1.64146	-1.94523	0.0517467	0.158908	TGME49_269020	3.01752	0	1.71	0	1	1
TGME49_269300	lipase	2	827248	834332	37	0	0	0	0	0	0	0	14	15	25	3.82601	3.17519	3.17519	3.17519	3.17519	3.17519	3.17519	3.17519	4.28135	4.1073	4.23741	TGME49_269300	1.49734	0	1.70897	0	1	NA	TGME49_269300	1.49734	-3.18985	1.58109	-2.0175	0.0436429	NA	TGME49_269300	1.49734	0	1.70508	0	1	NA
TGME49_217490	hypothetical protein	220	317820	318918	1296	0	0	0	0	0	11	0	28	47	52	6.36744	3.17519	3.17519	3.17519	3.17519	3.17519	4.32848	3.17519	4.7054	4.77133	4.67371	TGME49_217490	9.60083	-1.84975	1.54297	-1.19883	0.230596	0.487606	TGME49_217490	9.60083	-3.18699	1.50167	-2.1223	0.0338125	0.118124	TGME49_217490	9.60083	0	1.69995	0	1	1
TGME49_312400	exosomal 3prime-5prime exoribonuclease complex subunit, putative	15	191976	194209	1190	0	0	0	0	0	21	16	30	33	57	6.26938	3.17519	3.17519	3.17519	3.17519	3.17519	4.73445	4.59613	4.75438	4.53141	4.73804	TGME49_312400	10.3143	-3.63171	1.32101	-2.7492	0.00597413	0.036588	TGME49_312400	10.3143	-3.18298	1.34111	-2.3734	0.0176252	0.0734626	TGME49_312400	10.3143	0	1.6618	0	1	1
TGME49_318290	hypothetical protein	12	919670	927807	131	0	13	0	0	0	28	22	38	52	73	4.3753	3.17519	5.94236	3.17519	3.17519	3.17519	4.95045	4.81915	4.932	4.84607	4.92277	TGME49_318290	11.2312	0.492618	1.26991	0.387916	0.698078	0.892058	TGME49_318290	11.2312	-3.18064	1.44805	-2.19649	0.0280566	0.103059	TGME49_318290	11.2312	3.61227	1.5151	2.38418	0.0171171	0.0774892
TGME49_297488	hypothetical protein	17	471468	480715	1	0	0	0	0	0	28	8	15	20	24	3.28307	3.17519	3.17519	3.17519	3.17519	3.17519	4.95045	4.19941	4.31829	4.2456	4.21684	TGME49_297488	3.30782	-4.29997	1.52522	-2.81924	0.00481368	0.0314049	TGME49_297488	3.30782	-3.18047	1.49962	-2.12085	0.0339343	0.118297	TGME49_297488	3.30782	0	1.72137	0	1	1
TGME49_297110	kinesin motor domain-containing protein	17	750540	762828	126	29	5	1	0	2	79	98	169	255	286	4.35339	6.09502	5.03522	4.32535	3.17519	4.639	5.91712	6.23134	6.39924	6.38284	6.23997	TGME49_297110	35.0333	-0.472948	0.530659	-0.891247	0.372797	0.650328	TGME49_297110	35.0333	-3.17632	0.799865	-3.97107	7.15509e-05	0.000831731	TGME49_297110	35.0333	2.36751	0.853949	2.77243	0.00556396	0.0352041
TGME49_240210	phosphate transporter family protein, putative	33	360958	366776	1174	0	0	0	0	0	12	13	19	48	52	6.25396	3.17519	3.17519	3.17519	3.17519	3.17519	4.37704	4.46502	4.45341	4.78666	4.67371	TGME49_240210	9.48979	-3.12667	1.3464	-2.32224	0.0202198	0.0887759	TGME49_240210	9.48979	-3.17419	1.35751	-2.33825	0.0193742	0.0789301	TGME49_240210	9.48979	0	1.6709	0	1	1
TGME49_239690	hypothetical protein	33	125666	127733	3	0	9	0	0	0	19	18	30	47	34	3.36196	3.17519	5.56455	3.17519	3.17519	3.17519	4.66457	4.67546	4.75438	4.77133	4.40458	TGME49_239690	7.58856	0.365986	1.28483	0.284851	0.775758	0.938012	TGME49_239690	7.58856	-3.17222	1.498	-2.11764	0.0342058	0.118754	TGME49_239690	7.58856	3.49624	1.56486	2.23422	0.0254685	0.102728
TGME49_227870	Tim10/DDP family zinc finger superfamily protein	1	3999459	4000834	230	5	0	0	0	0	5	1	28	33	50	4.73459	4.55246	3.17519	3.17519	3.17519	3.17519	3.96376	3.54395	4.7054	4.53141	4.64691	TGME49_227870	4.89469	1.35947	1.22828	1.10681	0.268378	0.535438	TGME49_227870	4.89469	-3.17212	1.43874	-2.20479	0.0274688	0.101821	TGME49_227870	4.89469	2.23218	1.54159	1.44798	0.147624	0.335288
TGME49_314910	starch binding domain-containing protein	5	1124046	1125806	434	0	0	0	0	0	15	8	16	32	66	5.24182	3.17519	3.17519	3.17519	3.17519	3.17519	4.50997	4.19941	4.35385	4.51208	4.84548	TGME49_314910	5.74532	-3.06132	1.4167	-2.16088	0.0307049	0.119605	TGME49_314910	5.74532	-3.17007	1.41316	-2.24324	0.0248811	0.09477	TGME49_314910	5.74532	0	1.69399	0	1	1
TGME49_207420	hypothetical protein	24	778221	778882	301	12	27	0	0	1	56	28	69	136	144	4.93591	5.21626	6.785	3.17519	3.17519	4.23149	5.5646	5.00639	5.44881	5.69728	5.51685	TGME49_207420	24.9548	1.15224	0.766715	1.50283	0.132882	0.338085	TGME49_207420	24.9548	-3.16048	1.0881	-2.90459	0.00367733	0.0217824	TGME49_207420	24.9548	3.94659	1.1343	3.47932	0.000502685	0.00621493
TGME49_291330	RNA recognition motif-containing protein	219	1993364	1995696	498	3	11	0	0	0	26	16	50	42	50	5.36638	4.25744	5.76649	3.17519	3.17519	3.17519	4.89264	4.59613	5.15755	4.69143	4.64691	TGME49_291330	12.1206	0.698576	0.956585	0.730282	0.465218	0.732845	TGME49_291330	12.1206	-3.15682	1.33862	-2.35826	0.0183609	0.0761385	TGME49_291330	12.1206	3.66724	1.39567	2.62758	0.00859955	0.047156
TGME49_288560	hypothetical protein	219	357802	361802	73	12	12	0	0	3	88	156	158	266	269	4.08211	5.21626	5.85724	3.17519	3.17519	4.93478	6.03368	6.77993	6.32138	6.43204	6.17085	TGME49_288560	37.2738	-1.21161	0.588717	-2.05805	0.0395853	0.143701	TGME49_288560	37.2738	-3.15353	0.823337	-3.83019	0.000128045	0.00134634	TGME49_288560	37.2738	2.10257	0.887205	2.36988	0.0177941	0.079742
TGME49_319850	splicing factor U2AF family SnRNP auxilary factor large subunit, RRM domain-containing protein	12	229579	231621	3241	32	23	4	0	0	146	173	195	354	422	7.50289	6.20497	6.59097	5.33074	3.17519	3.17519	6.61496	6.90739	6.56781	6.77407	6.69681	TGME49_319850	69.4226	-0.464685	0.362116	-1.28325	0.199405	0.441778	TGME49_319850	69.4226	-3.15142	0.670156	-4.70253	2.56963e-06	4.39407e-05	TGME49_319850	69.4226	2.78469	0.704325	3.9537	7.69513e-05	0.00151985
TGME49_314280	AAR2 protein	5	1546284	1548933	1655	0	7	0	0	0	24	41	47	48	72	6.65655	3.17519	5.32666	3.17519	3.17519	3.17519	4.8319	5.33534	5.10487	4.78666	4.91203	TGME49_314280	17.3904	-0.682104	1.12024	-0.608893	0.542595	0.788237	TGME49_314280	17.3904	-3.15075	1.36147	-2.31423	0.0206549	0.0827094	TGME49_314280	17.3904	2.725	1.44203	1.8897	0.058798	0.184219
TGME49_310055	hypothetical protein	20	505699	506431	0	11	0	0	0	0	7	13	21	33	28	3.17519	5.14086	3.17519	3.17519	3.17519	3.17519	4.10378	4.46502	4.51475	4.53141	4.29647	TGME49_310055	4.89125	0.73213	1.21681	0.60168	0.547387	0.792364	TGME49_310055	4.89125	-3.14957	1.49548	-2.10606	0.0351993	0.120699	TGME49_310055	4.89125	3.46242	1.56338	2.2147	0.0267809	0.106364
TGME49_200340	hypothetical protein	57	114564	115331	1535	0	5	0	0	0	21	41	33	62	66	6.56633	3.17519	5.03522	3.17519	3.17519	3.17519	4.73445	5.33534	4.82415	4.98278	4.84548	TGME49_200340	15.7749	-1.12507	1.05933	-1.06206	0.288208	0.554403	TGME49_200340	15.7749	-3.14661	1.34323	-2.34257	0.0191515	0.0785151	TGME49_200340	15.7749	2.31622	1.43605	1.61291	0.106765	0.273995
TGME49_240400	hypothetical protein	34	431174	432340	551	0	0	0	0	0	21	19	18	54	41	5.46125	3.17519	3.17519	3.17519	3.17519	3.17519	4.73445	4.71311	4.42131	4.87468	4.51749	TGME49_240400	7.30521	-3.77643	1.36535	-2.76591	0.00567648	0.0352637	TGME49_240400	7.30521	-3.14559	1.37736	-2.28378	0.0223847	0.0878886	TGME49_240400	7.30521	0	1.67821	0	1	1
TGME49_249935	hypothetical protein	53	127932	129849	28	0	8	0	0	1	47	52	64	116	144	3.7425	3.17519	5.45094	3.17519	3.17519	4.23149	5.39695	5.56049	5.37825	5.53913	5.51685	TGME49_249935	16.0054	-1.06899	1.10444	-0.967904	0.333092	0.605737	TGME49_249935	16.0054	-3.14114	1.23981	-2.53357	0.0112908	0.0526428	TGME49_249935	16.0054	2.02157	1.33428	1.5151	0.129748	0.310994
TGME49_267642	hypothetical protein	32	247208	248843	0	0	0	0	0	0	1	2	8	16	16	3.17519	3.17519	3.17519	3.17519	3.17519	3.17519	3.53135	3.6953	4.01989	4.1368	4.03166	TGME49_267642	1.12437	-1.56961	1.63001	-0.962946	0.335575	NA	TGME49_267642	1.12437	-3.13994	1.56499	-2.00636	0.0448179	NA	TGME49_267642	1.12437	0	1.69352	0	1	NA
TGME49_268035	hypothetical protein	2	62065	75379	3304	0	0	1	1	0	39	32	101	148	260	7.52805	3.17519	3.17519	4.32535	4.48501	3.17519	5.22756	5.11698	5.8292	5.784	6.13282	TGME49_268035	32.1408	-4.18584	1.1969	-3.49723	0.00047012	0.00580768	TGME49_268035	32.1408	-3.13362	0.883106	-3.54841	0.000387566	0.00351732	TGME49_268035	32.1408	-2.16455	1.38405	-1.56393	0.117835	0.29147
TGME49_316090	RNAse P Rpr2/Rpp21 subunit domain-containing protein	5	408083	412397	232	0	0	0	0	0	6	22	22	27	55	4.74077	3.17519	3.17519	3.17519	3.17519	3.17519	4.03695	4.81915	4.54412	4.40961	4.71274	TGME49_316090	5.01397	-3.34466	1.45624	-2.29677	0.0216316	0.0932019	TGME49_316090	5.01397	-3.12751	1.44657	-2.16202	0.0306163	0.110097	TGME49_316090	5.01397	0	1.70273	0	1	1
TGME49_310600	heat shock factor binding protein 1 protein	20	944340	945542	23	0	9	0	0	0	33	14	32	42	55	3.68994	3.17519	5.56455	3.17519	3.17519	3.17519	5.08405	4.51055	4.80136	4.69143	4.71274	TGME49_310600	8.51413	0.0928961	1.2765	0.072774	0.941986	1	TGME49_310600	8.51413	-3.12591	1.47546	-2.1186	0.0341245	0.118754	TGME49_310600	8.51413	3.3311	1.54533	2.15559	0.0311156	0.118032
TGME49_313810	transcription initiation factor TFIID complex subunit TAF8 (TAF8)	5	1831127	1833094	202	6	0	1	0	1	76	52	110	172	197	4.64446	4.6736	3.17519	4.32535	3.17519	4.23149	5.87598	5.56049	5.91948	5.94253	5.83278	TGME49_313810	21.2556	-2.34597	0.714409	-3.28379	0.00102421	0.0104974	TGME49_313810	21.2556	-3.11737	0.897742	-3.47245	0.000515729	0.0044641	TGME49_313810	21.2556	0.528407	1.05017	0.503165	0.614849	0.815684
TGME49_289550	WD domain, G-beta repeat-containing protein	219	1043067	1047943	545	9	15	0	0	1	74	51	70	118	147	5.45085	4.97496	6.09834	3.17519	3.17519	4.23149	5.84785	5.54153	5.46248	5.55581	5.53685	TGME49_289550	23.6482	-0.166113	0.626357	-0.265205	0.790852	0.947972	TGME49_289550	23.6482	-3.11562	1.03618	-3.00683	0.00263986	0.0169671	TGME49_289550	23.6482	3.20379	1.08382	2.95602	0.00311635	0.0229593
TGME49_320130	hypothetical protein	61	34558	36525	312	6	0	0	0	0	24	30	39	37	47	4.96428	4.6736	3.17519	3.17519	3.17519	3.17519	4.8319	5.06291	4.95245	4.60543	4.60546	TGME49_320130	8.38986	-1.21846	0.946738	-1.28701	0.19809	0.439463	TGME49_320130	8.38986	-3.11327	1.3399	-2.3235	0.0201523	0.0812845	TGME49_320130	8.38986	2.28722	1.43742	1.5912	0.111564	0.281532
TGME49_205550	AGC kinase	29	683094	687607	864	8	0	0	0	0	18	24	28	53	60	5.91581	4.88279	3.17519	3.17519	3.17519	3.17519	4.62792	4.88486	4.7054	4.86046	4.77497	TGME49_205550	10.8453	-0.505427	0.885425	-0.57083	0.568115	0.807086	TGME49_205550	10.8453	-3.11153	1.31284	-2.37008	0.0177841	0.0740776	TGME49_205550	10.8453	2.56009	1.39633	1.83345	0.0667362	0.199839
TGME49_272490	protoporphyrinogen oxidase	2	2825712	2828780	326	0	0	0	0	0	5	21	21	34	50	4.99945	3.17519	3.17519	3.17519	3.17519	3.17519	3.96376	4.78487	4.51475	4.5504	4.64691	TGME49_272490	5.3778	-3.21826	1.45212	-2.21626	0.0266738	0.10779	TGME49_272490	5.3778	-3.11142	1.44183	-2.15796	0.0309311	0.110738	TGME49_272490	5.3778	0	1.69925	0	1	1
TGME49_216530	ribosome recycling factor protein	19	526787	529657	973	0	0	0	0	0	28	5	23	48	46	6.04428	3.17519	3.17519	3.17519	3.17519	3.17519	4.95045	3.9911	4.57271	4.78666	4.59129	TGME49_216530	8.97281	-3.34063	1.41903	-2.35417	0.0185642	0.0832878	TGME49_216530	8.97281	-3.10681	1.41237	-2.19971	0.0278272	0.102506	TGME49_216530	8.97281	0	1.6779	0	1	1
TGME49_200430	cytidine and deoxycytidylate deaminase zinc-binding region domain-containing protein	57	46913	54065	91	9	0	0	0	0	4	12	29	35	48	4.18385	4.97496	3.17519	3.17519	3.17519	3.17519	3.88222	4.41737	4.73015	4.56906	4.61945	TGME49_200430	5.4911	0.78752	1.18663	0.663659	0.506908	0.764776	TGME49_200430	5.4911	-3.09102	1.44221	-2.14325	0.0320932	0.114082	TGME49_200430	5.4911	2.83501	1.52298	1.86148	0.062676	0.19215
TGME49_305020	hypothetical protein	23	113625	125340	97	0	0	0	0	3	72	78	133	229	252	4.21525	3.17519	3.17519	3.17519	3.17519	4.93478	5.81913	5.97855	6.12652	6.2592	6.09813	TGME49_305020	24.5822	-5.45851	1.22829	-4.444	8.83024e-06	0.000246261	TGME49_305020	24.5822	-3.08334	0.804451	-3.83285	0.000126666	0.00133616	TGME49_305020	24.5822	-2.73123	1.3791	-1.98044	0.0476538	0.160295
TGME49_306600	RNA recognition motif-containing protein	10	1788719	1790988	682	14	15	0	0	0	14	23	39	39	66	5.6703	5.35498	6.09834	3.17519	3.17519	3.17519	4.46755	4.85246	4.95245	4.64063	4.84548	TGME49_306600	15.5958	1.72051	0.676169	2.5445	0.0109435	0.0567979	TGME49_306600	15.5958	-3.08213	1.27022	-2.42645	0.0152474	0.0660519	TGME49_306600	15.5958	4.52405	1.30172	3.47545	0.000509995	0.00625029
TGME49_260480	leucine rich repeat-containing protein	4	1444692	1460030	83	0	0	0	0	0	2	8	21	24	30	4.14015	3.17519	3.17519	3.17519	3.17519	3.17519	3.67761	4.19941	4.51475	4.34272	4.33387	TGME49_260480	2.80029	-2.24682	1.53074	-1.4678	0.142159	0.353384	TGME49_260480	2.80029	-3.07831	1.49489	-2.05922	0.0394728	0.131266	TGME49_260480	2.80029	0	1.72278	0	1	1
TGME49_311905	hypothetical protein	15	490883	493391	292	0	0	0	0	0	2	6	17	30	39	4.9122	3.17519	3.17519	3.17519	3.17519	3.17519	3.67761	4.06668	4.38816	4.47231	4.48647	TGME49_311905	3.81722	-1.86672	1.48824	-1.25431	0.209729	0.457322	TGME49_311905	3.81722	-3.0745	1.45541	-2.11247	0.0346465	0.119624	TGME49_311905	3.81722	0	1.71485	0	1	1
TGME49_315120	hypothetical protein	5	1046061	1048364	50	23	0	0	0	0	11	30	37	51	39	3.92956	5.84496	3.17519	3.17519	3.17519	3.17519	4.32848	5.06291	4.91119	4.8315	4.48647	TGME49_315120	9.38592	0.707364	1.24511	0.568113	0.569958	0.808644	TGME49_315120	9.38592	-3.07421	1.45605	-2.11133	0.034744	0.119834	TGME49_315120	9.38592	3.7352	1.52028	2.45692	0.0140135	0.0672524
TGME49_310390	hypothetical protein	20	787827	791673	1178	42	6	0	0	5	105	201	225	395	468	6.25783	6.51949	5.18925	3.17519	3.17519	5.37183	6.23029	7.09528	6.74025	6.90908	6.8231	TGME49_310390	58.7009	-0.816	0.72696	-1.12248	0.261657	0.526719	TGME49_310390	58.7009	-3.07297	0.79982	-3.84208	0.000121995	0.00129319	TGME49_310390	58.7009	2.13154	0.867833	2.45616	0.0140429	0.0673437
TGME49_219770	30S ribosomal protein S12, putative	220	1547281	1550043	391	24	2	0	0	0	40	7	42	50	49	5.15081	5.88991	4.39784	3.17519	3.17519	3.17519	5.24998	4.13567	5.01183	4.81674	4.63327	TGME49_219770	12.3013	0.860076	1.05554	0.814821	0.415175	0.688391	TGME49_219770	12.3013	-3.06927	1.36703	-2.24521	0.0247549	0.0945777	TGME49_219770	12.3013	3.91017	1.42452	2.7449	0.00605289	0.0372627
TGME49_237870	FYVE zinc finger domain-containing protein	41	362790	370099	385	6	0	0	0	0	24	2	30	40	64	5.13758	4.6736	3.17519	3.17519	3.17519	3.17519	4.8319	3.6953	4.75438	4.65782	4.82245	TGME49_237870	7.27652	-0.254851	1.29525	-0.196758	0.844017	0.975528	TGME49_237870	7.27652	-3.0617	1.45403	-2.10567	0.0352328	0.12075	TGME49_237870	7.27652	2.15819	1.55064	1.3918	0.163982	0.359257
TGME49_259690	orotidine-5-phosphate decarboxylase/orotate phosphoribosyltransferase	4	1940049	1942975	20	0	0	0	0	0	5	7	9	23	35	3.65553	3.17519	3.17519	3.17519	3.17519	3.17519	3.96376	4.13567	4.06959	4.31936	4.42149	TGME49_259690	2.24286	-2.68181	1.52875	-1.75426	0.0793865	0.237648	TGME49_259690	2.24286	-3.04707	1.49294	-2.04098	0.041253	0.135248	TGME49_259690	2.24286	0	1.72411	0	1	1
TGME49_202810	TIM14	9	873120	874340	145	0	0	0	0	0	10	0	23	36	33	4.43419	3.17519	3.17519	3.17519	3.17519	3.17519	4.27733	3.17519	4.57271	4.5874	4.38737	TGME49_202810	3.46814	-1.89153	1.62974	-1.16064	0.245789	0.508157	TGME49_202810	3.46814	-3.02897	1.58381	-1.91246	0.0558171	0.167703	TGME49_202810	3.46814	0	1.72439	0	1	1
TGME49_233610	hypothetical protein	2	4058164	4059162	3	0	0	0	0	0	0	5	13	26	17	3.36196	3.17519	3.17519	3.17519	3.17519	3.17519	3.17519	3.9911	4.24289	4.38782	4.05724	TGME49_233610	1.68591	-1.68338	1.66771	-1.00939	0.312787	0.583838	TGME49_233610	1.68591	-3.01393	1.6167	-1.86425	0.0622866	0.181823	TGME49_233610	1.68591	0	1.70233	0	1	1
TGME49_309240	CorA family Mg2+ transporter protein	20	45693	53727	3169	25	0	0	0	2	123	94	134	159	222	7.47359	5.93343	3.17519	3.17519	3.17519	4.639	6.41219	6.18431	6.13485	5.85894	5.95973	TGME49_309240	43.5182	-1.28258	0.952836	-1.34607	0.178281	0.408488	TGME49_309240	43.5182	-3.00515	1.04154	-2.88528	0.0039106	0.0229135	TGME49_309240	43.5182	2.08846	1.12549	1.85561	0.0635096	0.193782
TGME49_286460	hypothetical protein	7	1242057	1242471	18	0	0	0	0	0	3	8	14	24	21	3.63109	3.17519	3.17519	3.17519	3.17519	3.17519	3.789	4.19941	4.28135	4.34272	4.1521	TGME49_286460	2.13094	-2.5871	1.54449	-1.67505	0.0939239	0.267097	TGME49_286460	2.13094	-3.00482	1.50443	-1.99732	0.0457907	0.145358	TGME49_286460	2.13094	0	1.72355	0	1	1
TGME49_273120	SAG-related sequence SRS30C (SRS30C)	2	3123207	3124331	84	7	0	0	0	0	11	10	16	38	52	4.14573	4.7829	3.17519	3.17519	3.17519	3.17519	4.32848	4.31465	4.35385	4.62317	4.67371	TGME49_273120	5.05519	0.197777	1.07154	0.184574	0.853563	0.980703	TGME49_273120	5.05519	-3.00341	1.40829	-2.13267	0.0329522	0.116056	TGME49_273120	5.05519	2.6329	1.49601	1.75995	0.0784162	0.222413
TGME49_251460	hypothetical protein	43	277073	281263	2351	10	19	2	3	0	227	252	233	360	510	7.09024	5.06067	6.3661	4.76371	5.31964	3.17519	7.16085	7.38465	6.78291	6.79465	6.92938	TGME49_251460	73.0981	-1.76675	0.575202	-3.07153	0.00212962	0.0182804	TGME49_251460	73.0981	-2.99917	0.69886	-4.29153	1.7745e-05	0.000241228	TGME49_251460	73.0981	1.71877	0.764783	2.24739	0.0246151	0.100282
TGME49_277970	dolichol-phosphate-mannose synthase family protein	26	110408	115665	126	0	0	0	0	0	33	5	23	38	26	4.35339	3.17519	3.17519	3.17519	3.17519	3.17519	5.08405	3.9911	4.57271	4.62317	4.25752	TGME49_277970	4.72444	-3.65205	1.49868	-2.43684	0.0148163	0.0707915	TGME49_277970	4.72444	-2.99476	1.48233	-2.0203	0.0433524	0.140221	TGME49_277970	4.72444	0	1.7105	0	1	1
TGME49_270940	hypothetical protein	2	1909876	1915256	188	6	27	0	0	1	95	27	70	110	135	4.5965	4.6736	6.785	3.17519	3.17519	4.23149	6.11802	4.97712	5.46248	5.48781	5.45498	TGME49_270940	24.6286	0.505075	0.968704	0.521393	0.602093	0.829444	TGME49_270940	24.6286	-2.98581	1.16667	-2.55927	0.0104891	0.0498235	TGME49_270940	24.6286	3.73965	1.22731	3.04703	0.00231112	0.0183814
TGME49_271420	porphobilinogen deaminase	2	2247857	2250001	294	8	8	0	0	0	12	25	35	38	44	4.91751	4.88279	5.45094	3.17519	3.17519	3.17519	4.37704	4.9164	4.86847	4.62317	4.56237	TGME49_271420	10.0833	0.850289	0.782644	1.08643	0.277288	0.543018	TGME49_271420	10.0833	-2.97906	1.31352	-2.26799	0.0233296	0.0906672	TGME49_271420	10.0833	3.80001	1.36037	2.79337	0.00521618	0.0334928
TGME49_270370	clathrin assembly protein AP19, putative	2	1509376	1511122	0	0	9	0	0	0	35	17	24	27	46	3.17519	3.17519	5.56455	3.17519	3.17519	3.17519	5.13371	4.6365	4.60055	4.40961	4.59129	TGME49_270370	7.85876	-0.0479949	1.31313	-0.0365501	0.970844	1	TGME49_270370	7.85876	-2.97735	1.51371	-1.96693	0.0491914	0.153234	TGME49_270370	7.85876	3.52284	1.57936	2.23055	0.0257111	0.103176
TGME49_209120	hypothetical protein	25	563710	564906	216	0	0	0	0	2	77	73	87	169	151	4.69043	3.17519	3.17519	3.17519	3.17519	4.639	5.88983	5.90745	5.67575	5.92368	5.56306	TGME49_209120	19.6843	-5.42798	1.23861	-4.38231	1.17426e-05	0.000308096	TGME49_209120	19.6843	-2.96675	0.918903	-3.22857	0.00124409	0.00927074	TGME49_209120	19.6843	-2.2445	1.42794	-1.57184	0.115988	0.288438
TGME49_262050	rhoptry kinase family protein ROP39 (ROP39)	4	623746	624684	7	7	13	20	9	9	840	688	1512	2338	3062	3.46021	4.7829	5.94236	7.11385	6.47394	5.9616	8.91492	8.73512	9.27635	9.2909	9.33378	TGME49_262050	273.35	-4.06468	0.447072	-9.09177	9.74382e-20	3.33239e-17	TGME49_262050	273.35	-2.95109	0.35264	-8.36856	5.83252e-17	4.30679e-15	TGME49_262050	273.35	-1.60955	0.483586	-3.32837	0.000873569	0.00918611
TGME49_202690	DNA-directed RNA polymerase II RPB9 (POLR2I)	9	784384	787011	289	12	0	0	0	0	4	1	24	39	42	4.9042	5.21626	3.17519	3.17519	3.17519	3.17519	3.88222	3.54395	4.60055	4.64063	4.53266	TGME49_202690	6.09329	2.52337	1.26701	1.99159	0.0464158	0.161289	TGME49_202690	6.09329	-2.95042	1.45785	-2.02382	0.042989	0.139323	TGME49_202690	6.09329	3.12923	1.53064	2.04439	0.040915	0.143247
TGME49_289250	cyclophilin, putative	219	859308	862116	566	0	10	0	0	0	11	10	36	46	47	5.48691	3.17519	5.66928	3.17519	3.17519	3.17519	4.32848	4.31465	4.89002	4.75579	4.60546	TGME49_289250	10.0895	1.21769	1.26009	0.966346	0.333871	0.606399	TGME49_289250	10.0895	-2.94743	1.43971	-2.04724	0.0406343	0.134168	TGME49_289250	10.0895	3.29461	1.51025	2.18149	0.0291469	0.112606
TGME49_213680	MmgE/PrpD family protein	7	656048	664769	190	18	0	0	0	0	30	13	27	35	67	4.60348	5.59496	3.17519	3.17519	3.17519	3.17519	5.00564	4.46502	4.6801	4.56906	4.85684	TGME49_213680	9.04166	0.405425	1.16111	0.349171	0.726961	0.909386	TGME49_213680	9.04166	-2.94255	1.41501	-2.07953	0.0375691	0.12695	TGME49_213680	9.04166	3.43116	1.48194	2.31531	0.0205959	0.0886705
TGME49_270630	hypothetical protein	2	1641117	1642544	144	5	0	0	0	0	14	11	16	41	44	4.43009	4.55246	3.17519	3.17519	3.17519	3.17519	4.46755	4.36736	4.35385	4.67475	4.56237	TGME49_270630	5.13484	-0.418733	1.03821	-0.40332	0.686713	0.883441	TGME49_270630	5.13484	-2.93704	1.38682	-2.11782	0.0341906	0.118754	TGME49_270630	5.13484	2.22645	1.49107	1.49319	0.135387	0.318894
TGME49_214200	WD domain, G-beta repeat-containing protein	13	174486	184524	696	13	8	0	0	1	58	49	59	107	121	5.69083	5.28747	5.45094	3.17519	3.17519	4.23149	5.59916	5.50278	5.30367	5.46139	5.35259	TGME49_214200	20.7412	-0.301185	0.488815	-0.616153	0.537794	0.785123	TGME49_214200	20.7412	-2.93695	1.00118	-2.93349	0.00335179	0.0202265	TGME49_214200	20.7412	2.89722	1.04715	2.76678	0.00566136	0.0355779
TGME49_217600	calcium-dependent protein kinase CDPK9 (CDPK9)	220	244511	259246	3463	9	20	4	0	0	143	123	181	300	377	7.58966	4.97496	6.42576	5.33074	3.17519	3.17519	6.5901	6.4942	6.47955	6.57413	6.56135	TGME49_217600	60.3207	-0.874611	0.68478	-1.27721	0.201527	0.444659	TGME49_217600	60.3207	-2.93689	0.797187	-3.68406	0.000229545	0.00226994	TGME49_217600	60.3207	2.06003	0.86438	2.38324	0.0171609	0.0776002
TGME49_289200	RAP domain-containing protein	219	812293	825812	339	9	10	0	0	0	6	9	32	24	55	5.03123	4.97496	5.66928	3.17519	3.17519	3.17519	4.03695	4.25884	4.80136	4.34272	4.71274	TGME49_289200	9.67753	2.34199	0.830279	2.82073	0.00479151	0.0313232	TGME49_289200	9.67753	-2.93246	1.32961	-2.20549	0.0274195	0.101754	TGME49_289200	9.67753	4.11876	1.37163	3.00283	0.00267484	0.0205208
TGME49_230640	hypothetical protein	14	1398099	1399457	129	0	0	0	0	0	5	7	12	30	31	4.36659	3.17519	3.17519	3.17519	3.17519	3.17519	3.96376	4.13567	4.20271	4.47231	4.35203	TGME49_230640	2.94329	-2.46178	1.48085	-1.66241	0.0964299	0.27208	TGME49_230640	2.94329	-2.9317	1.45904	-2.00933	0.0445024	0.142662	TGME49_230640	2.94329	0	1.71894	0	1	1
TGME49_259160	hypothetical protein	4	2150008	2155265	48	13	5	0	0	0	12	24	23	34	43	3.91465	5.28747	5.03522	3.17519	3.17519	3.17519	4.37704	4.88486	4.57271	4.5504	4.54762	TGME49_259160	8.21972	0.919	0.738298	1.24475	0.213222	0.461839	TGME49_259160	8.21972	-2.92854	1.33975	-2.18588	0.0288243	0.105284	TGME49_259160	8.21972	4.04806	1.3808	2.93167	0.00337145	0.0242879
TGME49_285670	hypothetical protein	7	1719817	1721382	22	0	0	0	0	0	0	0	6	20	19	3.67874	3.17519	3.17519	3.17519	3.17519	3.17519	3.17519	3.17519	3.90927	4.2456	4.10604	TGME49_285670	1.14534	0	1.70449	0	1	NA	TGME49_285670	1.14534	-2.92645	1.61431	-1.81282	0.0698599	NA	TGME49_285670	1.14534	0	1.6936	0	1	NA
TGME49_248240	leucine rich repeat-containing protein	6	1499074	1505381	5	0	0	0	0	0	8	4	11	19	17	3.41619	3.17519	3.17519	3.17519	3.17519	3.17519	4.16556	3.90686	4.16063	4.21963	4.05724	TGME49_248240	1.80555	-2.88449	1.54769	-1.86374	0.0623586	0.199021	TGME49_248240	1.80555	-2.92544	1.50592	-1.94263	0.0520611	0.159347	TGME49_248240	1.80555	0	1.7193	0	1	1
TGME49_219175	hypothetical protein	220	1105307	1106211	45	0	0	0	0	0	5	3	16	24	17	3.89164	3.17519	3.17519	3.17519	3.17519	3.17519	3.96376	3.8105	4.35385	4.34272	4.05724	TGME49_219175	2.08376	-2.09366	1.54136	-1.35832	0.174362	0.40243	TGME49_219175	2.08376	-2.92431	1.49637	-1.95427	0.0506694	0.156339	TGME49_219175	2.08376	0	1.72436	0	1	1
TGME49_268350	hypothetical protein	2	224120	225667	237	3	0	0	0	0	29	12	17	32	59	4.75605	4.25744	3.17519	3.17519	3.17519	3.17519	4.97836	4.41737	4.38816	4.51208	4.76279	TGME49_268350	6.15037	-1.64972	1.10265	-1.49614	0.134618	0.340501	TGME49_268350	6.15037	-2.92406	1.38255	-2.11497	0.0344323	0.119201	TGME49_268350	6.15037	1.58125	1.51921	1.04084	0.297949	0.532449
TGME49_221690	hypothetical protein	18	574878	579773	421	20	9	1	0	0	27	21	64	79	131	5.21498	5.70054	5.56455	4.32535	3.17519	3.17519	4.92189	4.78487	5.37825	5.18516	5.42653	TGME49_221690	17.6457	1.25966	0.524771	2.40041	0.0163767	0.0762292	TGME49_221690	17.6457	-2.9178	1.02131	-2.85691	0.00427787	0.0245779	TGME49_221690	17.6457	3.36259	1.0591	3.17494	0.00149866	0.01355
TGME49_211220	hypothetical protein	12	1390081	1394886	288	8	9	0	1	0	61	20	70	114	92	4.90152	4.88279	5.56455	3.17519	4.48501	3.17519	5.64939	4.74955	5.46248	5.52224	5.11076	TGME49_211220	17.2477	-0.077356	0.78705	-0.0982861	0.921705	1	TGME49_211220	17.2477	-2.91767	1.08875	-2.67983	0.00736586	0.0379631	TGME49_211220	17.2477	2.67875	1.15499	2.31929	0.0203796	0.0879326
TGME49_238870	hypothetical protein	30	428009	429983	1361	25	0	0	0	0	32	38	31	54	64	6.42436	5.93343	3.17519	3.17519	3.17519	3.17519	5.05846	5.26659	4.7781	4.87468	4.82245	TGME49_238870	17.5382	0.183345	1.07373	0.170755	0.864417	0.983537	TGME49_238870	17.5382	-2.9142	1.34956	-2.15937	0.0308213	0.110467	TGME49_238870	17.5382	3.64957	1.41155	2.58551	0.00972346	0.0519171
TGME49_223570	hypothetical protein	1	1025516	1030994	814	17	0	0	0	5	139	73	208	345	426	5.85262	5.5389	3.17519	3.17519	3.17519	5.37183	6.55626	5.90745	6.64512	6.74264	6.70825	TGME49_223570	43.341	-1.70691	1.03666	-1.64655	0.0996515	0.277793	TGME49_223570	43.341	-2.90596	0.98261	-2.95739	0.00310251	0.0191091	TGME49_223570	43.341	0.678033	1.09401	0.61977	0.535409	0.754847
TGME49_310730	hypothetical protein	20	1027193	1034818	31	13	0	0	0	2	81	47	81	150	189	3.77171	5.28747	3.17519	3.17519	3.17519	4.639	5.94389	5.46286	5.60429	5.79793	5.78955	TGME49_310730	19.7723	-1.41534	0.898239	-1.57568	0.1151	0.307658	TGME49_310730	19.7723	-2.89799	1.03432	-2.80182	0.00508158	0.0284166	TGME49_310730	19.7723	1.43699	1.13732	1.26348	0.206415	0.419283
TGME49_260430	hypothetical protein	4	1502964	1513218	18	0	0	0	0	0	2	0	13	18	16	3.63109	3.17519	3.17519	3.17519	3.17519	3.17519	3.67761	3.17519	4.24289	4.19289	4.03166	TGME49_260430	1.37781	-0.71325	1.66499	-0.428382	0.668373	NA	TGME49_260430	1.37781	-2.89674	1.58511	-1.82747	0.0676289	NA	TGME49_260430	1.37781	0	1.70891	0	1	NA
TGME49_214575	hypothetical protein	21	942350	942655	474	15	9	0	0	0	8	27	29	44	47	5.32106	5.41917	5.56455	3.17519	3.17519	3.17519	4.16556	4.97712	4.73015	4.72406	4.60546	TGME49_214575	12.2402	1.40649	0.784518	1.79281	0.0730037	0.223763	TGME49_214575	12.2402	-2.89226	1.30418	-2.21769	0.0265757	0.0996475	TGME49_214575	12.2402	4.20886	1.34433	3.13083	0.00174313	0.0150615
TGME49_208010	hypothetical protein	24	304076	308261	237	6	4	0	1	0	13	5	62	83	96	4.75605	4.6736	4.85924	3.17519	4.48501	3.17519	4.42331	3.9911	5.34893	5.22841	5.14696	TGME49_208010	10.9536	1.15817	0.789039	1.46782	0.142153	0.353384	TGME49_208010	10.9536	-2.87974	1.09019	-2.6415	0.00825407	0.0415775	TGME49_208010	10.9536	1.99944	1.17652	1.69944	0.0892357	0.243182
TGME49_243635	hypothetical protein	8	904664	916377	583	0	0	0	0	0	24	41	25	27	41	5.51541	3.17519	3.17519	3.17519	3.17519	3.17519	4.8319	5.33534	4.62771	4.40961	4.51749	TGME49_243635	8.40453	-4.43419	1.34471	-3.29749	0.000975515	0.010126	TGME49_243635	8.40453	-2.87611	1.36465	-2.10759	0.0350669	0.120436	TGME49_243635	8.40453	0	1.67066	0	1	1
TGME49_280600	histidyl-tRNA synthetase (HisRS), putative	16	224574	228785	1485	36	33	1	4	0	203	146	233	302	434	6.52697	6.33932	7.03398	4.32535	5.59276	3.17519	7.01969	6.69925	6.78291	6.58206	6.73085	TGME49_280600	68.1594	-0.205201	0.415653	-0.493683	0.62153	0.841572	TGME49_280600	68.1594	-2.87481	0.64416	-4.46288	8.0864e-06	0.000119151	TGME49_280600	68.1594	2.86284	0.679881	4.2108	2.54473e-05	0.00062635
TGME49_220350	tRNA ligases class II (D, K and N) domain-containing protein	36	249569	254233	43	24	0	0	0	2	70	107	85	176	174	3.87585	5.88991	3.17519	3.17519	3.17519	4.639	5.7898	6.33172	5.65235	5.96727	5.7046	TGME49_220350	24.7666	-1.08995	1.05039	-1.03767	0.299425	0.569406	TGME49_220350	24.7666	-2.85944	1.122	-2.54853	0.0108179	0.0511819	TGME49_220350	24.7666	2.10352	1.20957	1.73906	0.0820236	0.230034
TGME49_267020	hypothetical protein	46	251301	256037	104	0	0	1	0	0	36	17	48	65	106	4.25053	3.17519	3.17519	4.32535	3.17519	3.17519	5.15783	4.6365	5.12268	5.02097	5.23319	TGME49_267020	9.0057	-4.15495	1.34129	-3.09772	0.00195016	0.0171245	TGME49_267020	9.0057	-2.85742	1.15101	-2.48254	0.013045	0.058662	TGME49_267020	9.0057	-1.67254	1.56691	-1.06742	0.285783	0.519446
TGME49_208980	hypothetical protein	25	685081	685887	79	0	0	0	0	0	6	26	9	20	57	4.11742	3.17519	3.17519	3.17519	3.17519	3.17519	4.03695	4.94714	4.06959	4.2456	4.73804	TGME49_208980	3.9279	-3.53407	1.52701	-2.31437	0.0206474	0.0898037	TGME49_208980	3.9279	-2.85719	1.50581	-1.89745	0.0577687	0.172272	TGME49_208980	3.9279	0	1.71805	0	1	1
TGME49_259010	vacuolar ATP synthase subunit d, putative	4	2252288	2258528	256	8	0	2	0	0	59	54	92	156	158	4.81237	4.88279	3.17519	4.76371	3.17519	3.17519	5.61611	5.59763	5.73256	5.8389	5.60773	TGME49_259010	19.4125	-1.82349	0.730606	-2.49586	0.0125653	0.0629525	TGME49_259010	19.4125	-2.85694	0.918857	-3.10923	0.00187577	0.0129944	TGME49_259010	19.4125	0.84995	1.04685	0.811913	0.416841	0.65284
TGME49_305890	hypothetical protein	10	1225401	1232135	286	0	0	0	0	0	20	39	15	20	60	4.89614	3.17519	3.17519	3.17519	3.17519	3.17519	4.70005	5.28991	4.31829	4.2456	4.77497	TGME49_305890	6.55737	-4.28824	1.413	-3.03484	0.00240661	0.0197951	TGME49_305890	6.55737	-2.85259	1.41695	-2.01319	0.0440948	0.141912	TGME49_305890	6.55737	0	1.68961	0	1	1
TGME49_220160	WD domain-containing protein	36	111686	117533	315	21	0	0	0	0	2	3	14	43	56	4.9719	5.7504	3.17519	3.17519	3.17519	3.17519	3.67761	3.8105	4.28135	4.70786	4.72546	TGME49_220160	7.6659	3.10469	1.29999	2.38824	0.0169292	0.0780182	TGME49_220160	7.6659	-2.84402	1.46887	-1.9362	0.0528432	0.161058	TGME49_220160	7.6659	3.69415	1.53248	2.41058	0.0159272	0.0735308
TGME49_274100	hypothetical protein	2	3744659	3746928	16	0	0	1	0	0	31	12	49	59	84	3.60521	3.17519	3.17519	4.32535	3.17519	3.17519	5.03233	4.41737	5.14024	4.94337	5.03506	TGME49_274100	7.56473	-4.06231	1.39783	-2.90615	0.00365907	0.0261282	TGME49_274100	7.56473	-2.83989	1.20592	-2.35496	0.0185247	0.0766222	TGME49_274100	7.56473	-1.75799	1.61037	-1.09167	0.27498	0.506469
TGME49_319510	hypothetical protein	12	435836	437180	13	0	11	0	0	0	1	3	24	13	50	3.56307	3.17519	5.76649	3.17519	3.17519	3.17519	3.53135	3.8105	4.60055	4.04488	4.64691	TGME49_319510	5.82226	3.0975	1.47457	2.10061	0.0356753	0.133382	TGME49_319510	5.82226	-2.83783	1.56515	-1.81314	0.0698105	0.198351	TGME49_319510	5.82226	3.74565	1.62483	2.30526	0.0211522	0.0903661
TGME49_226060	transmembrane amino acid transporter protein	1	2919654	2925263	433	11	8	0	2	3	93	97	196	298	393	5.23977	5.14086	5.45094	3.17519	4.97319	4.93478	6.09444	6.21973	6.57391	6.56616	6.61101	TGME49_226060	40.4748	-1.25613	0.431724	-2.90957	0.00361925	0.0259866	TGME49_226060	40.4748	-2.83358	0.6289	-4.50561	6.61834e-06	9.95508e-05	TGME49_226060	40.4748	1.04573	0.709883	1.4731	0.140725	0.326465
TGME49_247648	Sybindin family protein	6	1200771	1202162	495	0	0	0	0	0	21	4	19	35	30	5.3608	3.17519	3.17519	3.17519	3.17519	3.17519	4.73445	3.90686	4.45341	4.56906	4.33387	TGME49_247648	5.62063	-3.08693	1.458	-2.11723	0.0342401	0.129809	TGME49_247648	5.62063	-2.83332	1.44585	-1.95962	0.0500396	0.155281	TGME49_247648	5.62063	0	1.69818	0	1	1
TGME49_232550	hypothetical protein	14	161613	162735	12	13	17	2	0	0	117	64	94	130	166	3.54794	5.28747	6.2386	4.76371	3.17519	3.17519	6.35413	5.76941	5.75463	5.65175	5.65704	TGME49_232550	27.4823	-0.401689	0.611201	-0.657213	0.511044	0.767034	TGME49_232550	27.4823	-2.83312	0.933053	-3.0364	0.0023942	0.0156514	TGME49_232550	27.4823	2.95342	0.982569	3.00581	0.00264875	0.0203687
TGME49_258800	rhoptry kinase family protein ROP31 (ROP31)	4	2402950	2403435	3	34	0	2	0	0	52	51	95	156	185	3.36196	6.27375	3.17519	4.76371	3.17519	3.17519	5.49268	5.54153	5.76554	5.8389	5.76741	TGME49_258800	22.5442	0.0590925	1.14394	0.0516571	0.958802	1	TGME49_258800	22.5442	-2.83059	1.18372	-2.39127	0.0167904	0.0708468	TGME49_258800	22.5442	2.46903	1.26784	1.94743	0.0514835	0.168195
TGME49_230480	hypothetical protein	60	98029	98286	25	23	7	0	1	0	62	46	54	75	110	3.71161	5.84496	5.32666	3.17519	4.48501	3.17519	5.66573	5.44245	5.22455	5.14039	5.26612	TGME49_230480	18.1207	0.11229	0.51341	0.218713	0.826873	0.965503	TGME49_230480	18.1207	-2.83034	1.04918	-2.69767	0.00698256	0.0364147	TGME49_230480	18.1207	3.46627	1.08592	3.192	0.0014129	0.0130354
TGME49_267960	hypothetical protein	109	123	1766	1621	0	13	0	0	1	32	37	76	102	116	6.63156	3.17519	5.94236	3.17519	3.17519	4.23149	5.05846	5.24284	5.54169	5.41615	5.314	TGME49_267960	22.9059	0.0952169	1.17032	0.0813594	0.935156	1	TGME49_267960	22.9059	-2.82551	1.24454	-2.27032	0.0231881	0.0902319	TGME49_267960	22.9059	2.51794	1.32827	1.89565	0.0580065	0.182619
TGME49_200350	subtilisin SUB3 (SUB3)	57	106295	111544	38	32	0	5	0	0	150	238	234	385	426	3.8346	6.20497	3.17519	5.5414	3.17519	3.17519	6.64744	7.31086	6.78815	6.87731	6.70825	TGME49_200350	53.9886	-1.69871	1.20419	-1.41067	0.158341	0.379377	TGME49_200350	53.9886	-2.8239	1.11689	-2.52837	0.0114593	0.0533397	TGME49_200350	53.9886	1.28721	1.2156	1.05891	0.289643	0.523431
TGME49_225580	proteasome (prosome, macropain) 26S subunit, non-ATPase, 9, putative	1	2612696	2614370	929	9	12	0	0	0	21	27	34	38	46	5.99385	4.97496	5.85724	3.17519	3.17519	3.17519	4.73445	4.97712	4.84652	4.62317	4.59129	TGME49_225580	14.9752	0.932305	0.682877	1.36526	0.172171	0.399988	TGME49_225580	14.9752	-2.82237	1.26964	-2.22297	0.0262181	0.0985338	TGME49_225580	14.9752	4.08715	1.3066	3.12807	0.00175958	0.015124
TGME49_314418	clathrin adaptor complex small chain family protein	5	1444017	1445081	66	0	0	0	0	0	11	19	15	27	24	4.03885	3.17519	3.17519	3.17519	3.17519	3.17519	4.32848	4.71311	4.31829	4.40961	4.21684	TGME49_314418	3.51028	-3.6846	1.45107	-2.53924	0.0111095	0.0575215	TGME49_314418	3.51028	-2.82235	1.44895	-1.94786	0.0514317	0.15824	TGME49_314418	3.51028	0	1.71697	0	1	1
TGME49_258940	acylphosphatase family protein	4	2310973	2311314	109	10	0	1	0	0	31	44	50	109	87	4.27491	5.06067	3.17519	4.32535	3.17519	3.17519	5.03233	5.40064	5.15755	5.47906	5.06399	TGME49_258940	12.6071	-1.03612	0.925014	-1.12012	0.262663	0.5276	TGME49_258940	12.6071	-2.82035	1.14584	-2.46139	0.0138401	0.0613056	TGME49_258940	12.6071	1.73352	1.24689	1.39027	0.164446	0.359909
TGME49_304750	zinc finger, C3HC4 type (RING finger) domain-containing protein	16	638313	642352	96	0	3	0	0	1	25	33	64	77	74	4.21009	3.17519	4.65246	3.17519	3.17519	4.23149	4.86266	5.14317	5.37825	5.16298	4.93342	TGME49_304750	10.3949	-1.85205	1.0076	-1.83809	0.0660498	0.208043	TGME49_304750	10.3949	-2.80527	1.15589	-2.42693	0.0152272	0.0660082	TGME49_304750	10.3949	0.66552	1.3209	0.503838	0.614375	0.815403
TGME49_211280	hypothetical protein	12	1334856	1337257	15	0	0	0	0	0	14	14	10	21	24	3.59165	3.17519	3.17519	3.17519	3.17519	3.17519	4.46755	4.51055	4.11636	4.27084	4.21684	TGME49_211280	2.83422	-3.82799	1.47448	-2.59616	0.00942728	0.0509753	TGME49_211280	2.83422	-2.80486	1.46303	-1.91715	0.0552183	0.166423	TGME49_211280	2.83422	0	1.72415	0	1	1
TGME49_244440	nucleoside transporter protein	8	403393	405104	251	18	4	4	1	0	187	112	214	304	354	4.79781	5.59496	4.85924	5.33074	4.48501	3.17519	6.91719	6.38453	6.67943	6.58995	6.48677	TGME49_244440	45.2166	-1.76539	0.545052	-3.23893	0.00119978	0.0116777	TGME49_244440	45.2166	-2.80467	0.682626	-4.10865	3.97977e-05	0.000498276	TGME49_244440	45.2166	1.13623	0.764875	1.48551	0.13741	0.321877
TGME49_202790	dihydrouridine synthase (dus) protein	9	858563	864714	650	0	0	0	0	0	20	21	22	27	35	5.62215	3.17519	3.17519	3.17519	3.17519	3.17519	4.70005	4.78487	4.54412	4.40961	4.42149	TGME49_202790	7.21186	-3.86241	1.34332	-2.87527	0.0040368	0.0276117	TGME49_202790	7.21186	-2.80414	1.36388	-2.056	0.0397825	0.131946	TGME49_202790	7.21186	0	1.67733	0	1	1
TGME49_316180	hypothetical protein	5	358256	366228	1130	0	12	0	0	1	47	38	59	104	133	6.21067	3.17519	5.85724	3.17519	3.17519	4.23149	5.39695	5.26659	5.30367	5.43443	5.44083	TGME49_316180	20.8944	-0.268342	1.15941	-0.231448	0.816967	0.959882	TGME49_316180	20.8944	-2.79885	1.24073	-2.2558	0.0240831	0.0926536	TGME49_316180	20.8944	2.42639	1.32573	1.83024	0.0672146	0.200902
TGME49_206360	peptidyl-tRNA hydrolase domain-containing protein	16	997784	1001495	92	4	0	0	1	0	25	33	78	61	73	4.18916	4.41579	3.17519	3.17519	4.48501	3.17519	4.86266	5.14317	5.56708	4.96979	4.92277	TGME49_206360	10.4573	-1.79521	0.993633	-1.80671	0.0708069	0.218784	TGME49_206360	10.4573	-2.78358	1.14336	-2.43456	0.01491	0.064806	TGME49_206360	10.4573	0.676387	1.30628	0.517795	0.604601	0.809055
TGME49_253850	hypothetical protein	11	614231	616135	147	15	10	0	0	0	14	14	17	27	60	4.44232	5.41917	5.66928	3.17519	3.17519	3.17519	4.46755	4.51055	4.38816	4.40961	4.77497	TGME49_253850	10.0571	1.82402	0.70586	2.58411	0.00976309	0.0521715	TGME49_253850	10.0571	-2.77174	1.31603	-2.10614	0.0351926	0.120699	TGME49_253850	10.0571	4.46612	1.3481	3.31291	0.000923305	0.00955356
TGME49_314370	hypothetical protein	5	1483872	1488025	31	13	0	0	0	0	5	12	15	36	36	3.77171	5.28747	3.17519	3.17519	3.17519	3.17519	3.96376	4.41737	4.31829	4.5874	4.43813	TGME49_314370	5.20465	1.13141	1.23401	0.916852	0.35922	0.634132	TGME49_314370	5.20465	-2.77163	1.47439	-1.87984	0.0601295	0.177198	TGME49_314370	5.20465	3.31763	1.5434	2.14956	0.0315902	0.119275
TGME49_308940	hypothetical protein	39	253658	261856	79	0	0	0	0	1	42	14	50	76	69	4.11742	3.17519	3.17519	3.17519	3.17519	4.23149	5.29369	4.51055	5.15755	5.15174	4.87922	TGME49_308940	8.58441	-4.19618	1.37469	-3.05245	0.00226984	0.0190315	TGME49_308940	8.58441	-2.76722	1.19304	-2.31947	0.0203697	0.0820595	TGME49_308940	8.58441	-1.64017	1.5822	-1.03664	0.299905	0.533914
TGME49_272190	hypothetical protein	2	2604458	2609728	25	0	3	0	0	0	10	22	15	17	52	3.71161	3.17519	4.65246	3.17519	3.17519	3.17519	4.27733	4.81915	4.31829	4.1653	4.67371	TGME49_272190	4.65731	-0.966842	1.27156	-0.760356	0.447042	0.717879	TGME49_272190	4.65731	-2.76597	1.47754	-1.87201	0.0612047	0.17939	TGME49_272190	4.65731	2.10718	1.58223	1.33178	0.182933	0.388316
TGME49_278500	ribosomal RNA large subunit methyltransferase J protein	26	415248	429246	1022	23	1	0	1	0	76	9	76	98	122	6.09838	5.84496	4.05227	3.17519	4.48501	3.17519	5.87598	4.25884	5.54169	5.37881	5.36018	TGME49_278500	21.0951	-0.0435896	1.11445	-0.0391131	0.9688	1	TGME49_278500	21.0951	-2.76553	1.20635	-2.29247	0.0218783	0.0862651	TGME49_278500	21.0951	2.541	1.28831	1.97234	0.0485703	0.162267
TGME49_320690	gamma-soluble NSF attachment protein, putative	37	125037	127586	165	8	4	0	0	1	23	26	48	79	101	4.5128	4.88279	4.85924	3.17519	3.17519	4.23149	4.80031	4.94714	5.12268	5.18516	5.1908	TGME49_320690	11.8087	-0.0139568	0.625928	-0.0222978	0.98221	1	TGME49_320690	11.8087	-2.76368	1.05464	-2.6205	0.0087802	0.0437193	TGME49_320690	11.8087	2.23201	1.12681	1.98082	0.047611	0.160295
TGME49_301250	hypothetical protein	41	101712	103955	400	77	23	10	12	10	767	795	1093	1841	2156	5.1704	7.26901	6.59097	6.27669	6.82017	6.07642	8.78879	8.93557	8.82394	8.95712	8.84426	TGME49_301250	245.012	-1.98352	0.264651	-7.49486	6.63714e-14	1.34775e-11	TGME49_301250	245.012	-2.75542	0.306577	-8.98769	2.52474e-19	2.41261e-17	TGME49_301250	245.012	0.756221	0.351235	2.15303	0.031316	0.118516
TGME49_203280	hypothetical protein	9	1268182	1270827	2726	30	6	0	0	0	17	41	30	43	57	7.27877	6.13264	5.18925	3.17519	3.17519	3.17519	4.59002	5.33534	4.75438	4.70786	4.73804	TGME49_203280	25.4737	1.13027	0.708504	1.59529	0.110647	0.298085	TGME49_203280	25.4737	-2.75068	1.24898	-2.20234	0.0276411	0.102082	TGME49_203280	25.4737	4.40396	1.28329	3.43177	0.000599651	0.00704617
TGME49_312260	hypothetical protein	15	303543	307905	1166	31	19	0	0	1	52	33	62	92	103	6.24619	6.16927	6.3661	3.17519	3.17519	4.23149	5.49268	5.14317	5.34893	5.32072	5.20793	TGME49_312260	27.5015	1.27389	0.444983	2.86279	0.00419929	0.0284886	TGME49_312260	27.5015	-2.75003	0.990489	-2.77644	0.00549585	0.0301622	TGME49_312260	27.5015	4.08578	1.01457	4.02711	5.64677e-05	0.00117996
TGME49_320680	AP2 domain transcription factor AP2IV-2 (AP2IV2)	37	131717	136497	545	13	0	0	0	0	23	32	27	36	46	5.45085	5.28747	3.17519	3.17519	3.17519	3.17519	4.80031	5.11698	4.6801	4.5874	4.59129	TGME49_320680	10.1708	-0.306466	1.00351	-0.305393	0.760067	0.928375	TGME49_320680	10.1708	-2.74562	1.35397	-2.02784	0.042577	0.138306	TGME49_320680	10.1708	3.06963	1.42367	2.15614	0.0310725	0.118032
TGME49_269210	hypothetical protein	2	765791	770998	174	7	26	2	0	0	78	70	100	141	166	4.54634	4.7829	6.73892	4.76371	3.17519	3.17519	5.90355	5.86296	5.81879	5.73409	5.65704	TGME49_269210	28.9142	0.198454	0.84106	0.235957	0.813466	0.958633	TGME49_269210	28.9142	-2.74559	1.00686	-2.72688	0.00639357	0.0340816	TGME49_269210	28.9142	3.11732	1.06848	2.91753	0.00352817	0.0250382
TGME49_240480	cpw-wpc domain-containing protein	34	397351	398922	16	0	6	0	0	0	7	49	26	41	23	3.60521	3.17519	5.18925	3.17519	3.17519	3.17519	4.10378	5.50278	4.65421	4.67475	4.19579	TGME49_240480	7.28637	-0.673718	1.38903	-0.485028	0.627657	0.845627	TGME49_240480	7.28637	-2.74429	1.52064	-1.8047	0.0711216	0.201021	TGME49_240480	7.28637	2.80957	1.59665	1.75967	0.0784642	0.222452
TGME49_213690	ring box protein 1 family protein	7	665671	666818	24	8	0	0	0	0	4	11	18	33	22	3.70089	4.88279	3.17519	3.17519	3.17519	3.17519	3.88222	4.36736	4.42131	4.53141	4.17422	TGME49_213690	4.03816	0.701489	1.24818	0.562008	0.57411	0.811427	TGME49_213690	4.03816	-2.7439	1.48159	-1.85199	0.0640268	0.185486	TGME49_213690	4.03816	2.84333	1.56222	1.82005	0.068751	0.203343
TGME49_265320	hypothetical protein	27	126375	127994	95	0	0	0	0	0	10	7	21	18	18	4.2049	3.17519	3.17519	3.17519	3.17519	3.17519	4.27733	4.13567	4.51475	4.19289	4.08201	TGME49_265320	2.83842	-2.8965	1.49086	-1.94284	0.0520351	0.174831	TGME49_265320	2.83842	-2.74241	1.47282	-1.86202	0.0626007	0.182576	TGME49_265320	2.83842	0	1.72014	0	1	1
TGME49_217692	hypothetical protein	220	181861	187848	68	26	0	1	0	0	79	17	65	69	136	4.05145	5.97563	3.17519	4.32535	3.17519	3.17519	5.91712	4.6365	5.39267	5.07012	5.462	TGME49_217692	16.4684	-0.158936	1.21388	-0.130932	0.895829	0.997276	TGME49_217692	16.4684	-2.73243	1.28694	-2.12321	0.0337366	0.117999	TGME49_217692	16.4684	2.68006	1.36879	1.95798	0.0502324	0.16605
TGME49_202440	hypothetical protein	9	560481	562013	4	0	14	0	0	0	33	9	20	43	29	3.3908	3.17519	6.02254	3.17519	3.17519	3.17519	5.08405	4.25884	4.48453	4.70786	4.31535	TGME49_202440	8.82691	0.804182	1.37723	0.583911	0.55928	0.800271	TGME49_202440	8.82691	-2.72821	1.5255	-1.78841	0.07371	0.206451	TGME49_202440	8.82691	3.89248	1.58677	2.45308	0.0141639	0.0675747
TGME49_235440	hypothetical protein	13	1409777	1410731	12	4	0	0	0	0	9	17	15	20	30	3.54794	4.41579	3.17519	3.17519	3.17519	3.17519	4.22319	4.6365	4.31829	4.2456	4.33387	TGME49_235440	3.64546	-0.817747	1.13392	-0.721167	0.470807	0.737902	TGME49_235440	3.64546	-2.72735	1.44479	-1.88772	0.0590637	0.175009	TGME49_235440	3.64546	2.22478	1.5551	1.43064	0.152533	0.342039
TGME49_260420	HEC/Ndc80p family protein	4	1514678	1524930	202	4	6	0	2	0	85	53	76	146	166	4.64446	4.41579	5.18925	3.17519	4.97319	3.17519	5.99591	5.57919	5.54169	5.76993	5.65704	TGME49_260420	21.3327	-1.59301	0.67475	-2.36088	0.0182316	0.0823843	TGME49_260420	21.3327	-2.7265	0.908713	-3.0004	0.00269624	0.0172104	TGME49_260420	21.3327	1.32063	1.00855	1.30944	0.190385	0.397252
TGME49_263840	hypothetical protein	28	243098	250707	430	25	0	0	1	0	38	45	53	93	142	5.23362	5.93343	3.17519	3.17519	4.48501	3.17519	5.20474	5.42171	5.20813	5.33058	5.50335	TGME49_263840	17.8376	-0.0373998	1.07279	-0.0348623	0.97219	1	TGME49_263840	17.8376	-2.72642	1.19552	-2.28053	0.0225765	0.0884812	TGME49_263840	17.8376	2.6164	1.27486	2.0523	0.0401404	0.141229
TGME49_291640	aspartate carbamoyltransferase	35	410965	415266	163	20	0	0	0	0	35	0	31	55	55	4.5052	5.70054	3.17519	3.17519	3.17519	3.17519	5.13371	3.17519	4.7781	4.88874	4.71274	TGME49_291640	9.18514	0.658976	1.58132	0.416726	0.676879	0.875753	TGME49_291640	9.18514	-2.7264	1.58791	-1.71698	0.0859829	0.229228	TGME49_291640	9.18514	3.04494	1.65012	1.84528	0.0649966	0.195985
TGME49_251390	rieske [2fe-2s] domain-containing protein	43	332156	335548	63	8	0	0	0	0	13	3	12	39	35	4.01954	4.88279	3.17519	3.17519	3.17519	3.17519	4.42331	3.8105	4.20271	4.64063	4.42149	TGME49_251390	4.40532	0.651297	1.27888	0.509271	0.610563	0.83576	TGME49_251390	4.40532	-2.72418	1.48097	-1.83946	0.065848	0.189482	TGME49_251390	4.40532	2.71308	1.56348	1.73528	0.0826908	0.231406
TGME49_254500	hypothetical protein	11	1178878	1182608	235	0	3	0	0	0	16	52	23	28	46	4.74996	3.17519	4.65246	3.17519	3.17519	3.17519	4.55075	5.56049	4.57271	4.43094	4.59129	TGME49_254500	7.98022	-1.9262	1.1811	-1.63085	0.102922	0.284468	TGME49_254500	7.98022	-2.71464	1.41092	-1.92402	0.0543518	0.164422	TGME49_254500	7.98022	1.86	1.52379	1.22064	0.222223	0.439978
TGME49_226705	hypothetical protein	1	3340167	3341306	885	0	0	0	1	0	13	36	42	73	115	5.9415	3.17519	3.17519	3.17519	4.48501	3.17519	4.42331	5.21864	5.01183	5.1174	5.30614	TGME49_226705	12.7755	-3.83054	1.32665	-2.88738	0.00388468	0.0270328	TGME49_226705	12.7755	-2.71387	1.14044	-2.37966	0.0173285	0.0724121	TGME49_226705	12.7755	-1.59264	1.53036	-1.04069	0.298017	0.532449
TGME49_291630	hypothetical protein	35	418902	419609	538	0	0	0	0	0	16	19	21	14	44	5.43861	3.17519	3.17519	3.17519	3.17519	3.17519	4.55075	4.71311	4.51475	4.0767	4.56237	TGME49_291630	6.21215	-3.61026	1.40229	-2.57455	0.0100369	0.0533447	TGME49_291630	6.21215	-2.71052	1.40682	-1.92669	0.054018	0.163731	TGME49_291630	6.21215	0	1.68883	0	1	1
TGME49_221818	hypothetical protein	18	453808	456613	22	0	0	0	0	0	7	0	14	19	21	3.67874	3.17519	3.17519	3.17519	3.17519	3.17519	4.10378	3.17519	4.28135	4.21963	4.1521	TGME49_221818	1.80068	-1.76812	1.66597	-1.06132	0.288546	0.554561	TGME49_221818	1.80068	-2.70866	1.61469	-1.6775	0.0934438	0.242588	TGME49_221818	1.80068	0	1.71524	0	1	1
TGME49_217030	hypothetical protein	19	908361	909168	511	0	3	0	0	0	23	31	16	36	48	5.39029	3.17519	4.65246	3.17519	3.17519	3.17519	4.80031	5.09024	4.35385	4.5874	4.61945	TGME49_217030	8.44042	-1.72253	1.04545	-1.64764	0.0994264	0.277633	TGME49_217030	8.44042	-2.70809	1.3584	-1.99359	0.0461968	0.14629	TGME49_217030	8.44042	1.78462	1.47963	1.20613	0.227769	0.446485
TGME49_234490	kelch repeat-containing protein	1	340994	348411	359	7	0	0	0	3	77	77	109	182	213	5.07858	4.7829	3.17519	3.17519	3.17519	4.93478	5.88983	5.96462	5.90974	6.00356	5.91536	TGME49_234490	24.4058	-2.40643	0.676804	-3.55558	0.000377152	0.00497106	TGME49_234490	24.4058	-2.70262	0.799187	-3.38171	0.000720373	0.00588063	TGME49_234490	24.4058	0.266237	0.952633	0.279475	0.779881	0.921046
TGME49_222170	dense-granule antigen DG32	18	220404	221547	187	125	11	11	4	0	521	554	560	894	1190	4.593	7.90474	5.76649	6.38645	5.59276	3.17519	8.25774	8.43698	7.91139	7.96807	8.031	TGME49_222170	153.108	-1.15808	0.858678	-1.34868	0.177439	0.407133	TGME49_222170	153.108	-2.7016	0.777563	-3.47444	0.000511922	0.00444121	TGME49_222170	153.108	1.89297	0.853458	2.218	0.0265548	0.105602
TGME49_233480	SAG-related sequence SRS29C (SRS29C)	2	4107301	4108419	2	1800	527	110	105	112	8404	8735	11103	17251	22285	3.32772	11.65	10.8394	9.41707	9.73971	9.19211	12.1886	12.3446	12.1163	12.1381	12.1623	TGME49_233480	2762.72	-0.963651	0.277077	-3.47792	0.000505328	0.00616064	TGME49_233480	2762.72	-2.70122	0.238625	-11.32	1.04511e-29	3.57426e-27	TGME49_233480	2762.72	1.85953	0.265429	7.00576	2.45641e-12	4.69462e-10
TGME49_305630	hypothetical protein	10	1102987	1110178	8	0	18	0	0	0	5	0	22	23	50	3.47982	3.17519	6.3038	3.17519	3.17519	3.17519	3.96376	3.17519	4.54412	4.31936	4.64691	TGME49_305630	8.19362	3.30314	1.56994	2.10399	0.0353795	0.133042	TGME49_305630	8.19362	-2.70102	1.60706	-1.68071	0.0928184	0.241447	TGME49_305630	8.19362	4.07038	1.66011	2.45187	0.0142116	0.0677033
TGME49_283830	type I inorganic pyrophosphatase PPase	38	195589	198219	180	2	0	1	0	0	53	45	41	63	115	4.56813	4.06551	3.17519	4.32535	3.17519	3.17519	5.51103	5.42171	4.99236	4.99565	5.30614	TGME49_283830	11.91	-3.27966	0.974257	-3.36632	0.000761777	0.00837568	TGME49_283830	11.91	-2.70005	1.08632	-2.4855	0.0129371	0.0582168	TGME49_283830	11.91	-0.0335435	1.32426	-0.02533	0.979792	1
TGME49_203930	hypothetical protein	9	1764488	1766186	13	88	15	11	8	0	463	333	730	1091	1419	3.56307	7.4415	6.09834	6.38645	6.33676	3.17519	8.09777	7.75009	8.26926	8.23706	8.26925	TGME49_203930	150.729	-1.0616	0.740804	-1.43304	0.151847	0.368585	TGME49_203930	150.729	-2.69415	0.670733	-4.01673	5.90118e-05	0.000703594	TGME49_203930	150.729	1.26472	0.743183	1.70176	0.0888003	0.242338
TGME49_273980	hypothetical protein	2	3638848	3639489	209	0	0	0	0	0	8	0	14	35	21	4.66768	3.17519	3.17519	3.17519	3.17519	3.17519	4.16556	3.17519	4.28135	4.56906	4.1521	TGME49_273980	3.08852	-1.6615	1.63671	-1.01515	0.310035	0.58081	TGME49_273980	3.08852	-2.69345	1.58884	-1.69523	0.0900312	0.237043	TGME49_273980	3.08852	0	1.72474	0	1	1
TGME49_314500	subtilisin SUB2 (SUB2)	5	1375558	1386012	7417	161	64	34	9	16	1301	1221	1935	3056	3935	8.61705	8.24615	7.89514	7.80386	6.47394	6.61816	9.52711	9.5362	9.62312	9.66758	9.6868	TGME49_314500	459.631	-1.4893	0.293844	-5.06834	4.01296e-07	1.76191e-05	TGME49_314500	459.631	-2.6914	0.292021	-9.21645	3.07098e-20	3.27135e-18	TGME49_314500	459.631	1.06966	0.327866	3.26248	0.00110441	0.0108734
TGME49_310420	hypothetical protein	20	804654	806056	278	35	7	5	0	0	87	139	178	262	406	4.87437	6.30692	5.32666	5.5414	3.17519	3.17519	6.0212	6.63992	6.4599	6.41435	6.65011	TGME49_310420	43.9466	-0.536979	0.666903	-0.805183	0.420714	0.693858	TGME49_310420	43.9466	-2.68684	0.761454	-3.52857	0.000417811	0.00372419	TGME49_310420	43.9466	1.95914	0.828115	2.36579	0.0179919	0.0804066
TGME49_306990	hypothetical protein	39	50114	50488	21	0	0	0	0	0	17	0	22	18	21	3.66728	3.17519	3.17519	3.17519	3.17519	3.17519	4.59002	3.17519	4.54412	4.19289	4.1521	TGME49_306990	2.56508	-2.51225	1.67454	-1.50026	0.133546	0.339181	TGME49_306990	2.56508	-2.68599	1.63257	-1.64525	0.0999173	0.253356	TGME49_306990	2.56508	0	1.72054	0	1	1
TGME49_278850	DHHC zinc finger domain-containing protein	26	662269	666094	35	77	0	3	0	2	133	116	198	308	387	3.80846	7.26901	3.17519	5.07927	3.17519	4.639	6.50394	6.42541	6.58603	6.60559	6.59259	TGME49_278850	49.7699	-0.0378514	1.14767	-0.0329812	0.97369	1	TGME49_278850	49.7699	-2.68078	1.08485	-2.47111	0.0134693	0.0599994	TGME49_278850	49.7699	2.44707	1.17094	2.08983	0.0366332	0.131861
TGME49_204010	hypothetical protein	9	1840261	1840581	41	0	0	0	0	0	4	1	8	19	21	3.85967	3.17519	3.17519	3.17519	3.17519	3.17519	3.88222	3.54395	4.01989	4.21963	4.1521	TGME49_204010	1.57377	-1.5674	1.59596	-0.982105	0.326048	NA	TGME49_204010	1.57377	-2.67542	1.53327	-1.74491	0.0810007	NA	TGME49_204010	1.57377	0	1.72197	0	1	NA
TGME49_314042	cytochrome c1 heme lyase, putative	5	1635539	1637166	159	9	0	0	1	0	35	41	54	81	84	4.48984	4.97496	3.17519	3.17519	4.48501	3.17519	5.13371	5.33534	5.22455	5.20697	5.03506	TGME49_314042	12.3158	-1.16704	0.843162	-1.38412	0.166321	0.390728	TGME49_314042	12.3158	-2.67365	1.1057	-2.41807	0.0156029	0.0671511	TGME49_314042	12.3158	1.61843	1.20964	1.33795	0.180914	0.385436
TGME49_208510	hypothetical protein	24	73620	79736	398	1	0	0	1	1	43	53	85	106	148	5.16608	3.80966	3.17519	3.17519	4.48501	4.23149	5.31501	5.57919	5.65235	5.45247	5.54345	TGME49_208510	16.5383	-3.81842	1.04269	-3.6621	0.000250156	0.00360425	TGME49_208510	16.5383	-2.66905	0.908299	-2.93851	0.00329795	0.0200468	TGME49_208510	16.5383	-1.30436	1.27675	-1.02163	0.306958	0.541597
TGME49_310370	hypothetical protein	20	773796	779130	501	30	17	0	3	0	90	78	140	164	205	5.37194	6.13264	6.2386	3.17519	5.31964	3.17519	6.0583	5.97855	6.18387	5.89169	5.87469	TGME49_310370	36.1393	0.200526	0.41217	0.486514	0.626603	0.845114	TGME49_310370	36.1393	-2.6684	0.754778	-3.53534	0.000407249	0.00365512	TGME49_310370	36.1393	2.90848	0.790501	3.67929	0.000233881	0.0035308
TGME49_297140	U6 snRNA-associated sm family protein Lsm2, putative	17	730196	731144	317	0	0	0	0	0	44	5	22	18	38	4.97695	3.17519	3.17519	3.17519	3.17519	3.17519	5.33598	3.9911	4.54412	4.19289	4.47061	TGME49_297140	5.86926	-3.8332	1.49284	-2.56772	0.0102369	0.0540809	TGME49_297140	5.86926	-2.66725	1.47649	-1.80647	0.0708446	0.200326	TGME49_297140	5.86926	0	1.70011	0	1	1
TGME49_306980	hypothetical protein	39	52396	54433	530	5	3	1	0	1	59	83	97	120	133	5.42447	4.55246	4.65246	4.32535	3.17519	4.23149	5.61611	6.04618	5.78709	5.57228	5.44083	TGME49_306980	21.464	-2.0404	0.663686	-3.07434	0.0021097	0.0181574	TGME49_306980	21.464	-2.66719	0.892139	-2.98966	0.00279289	0.0176856	TGME49_306980	21.464	0.956661	1.01158	0.94571	0.344297	0.581434
TGME49_203362	hypothetical protein	9	1344569	1346917	248	8	0	0	0	0	15	3	18	28	45	4.78899	4.88279	3.17519	3.17519	3.17519	3.17519	4.50997	3.8105	4.42131	4.43094	4.57693	TGME49_203362	5.49898	0.528777	1.23089	0.429587	0.667496	0.868784	TGME49_203362	5.49898	-2.66437	1.44777	-1.84033	0.0657203	0.189212	TGME49_203362	5.49898	2.60473	1.53279	1.69933	0.0892567	0.243182
TGME49_297910	hypothetical protein	17	187653	188822	38	32	0	0	0	0	208	151	23	34	55	3.8346	6.20497	3.17519	3.17519	3.17519	3.17519	7.05027	6.74016	4.57271	4.5504	4.71274	TGME49_297910	26.6088	-1.6481	1.08063	-1.52513	0.127226	0.328233	TGME49_297910	26.6088	-2.66162	1.38208	-1.92581	0.0541286	0.163899	TGME49_297910	26.6088	4.08496	1.43799	2.84074	0.00450084	0.0298738
TGME49_271170	dolichol kinase	2	2099168	2101950	893	0	19	0	0	1	54	50	56	107	113	5.95117	3.17519	6.3661	3.17519	3.17519	4.23149	5.52912	5.52229	5.25679	5.46139	5.29028	TGME49_271170	22.5858	0.0769572	1.2302	0.0625568	0.950119	1	TGME49_271170	22.5858	-2.65796	1.28041	-2.07587	0.0379056	0.127887	TGME49_271170	22.5858	2.96598	1.35962	2.18148	0.029148	0.112606
TGME49_312410	hypothetical protein	15	187703	190549	1505	0	0	0	0	0	18	16	21	28	30	6.54284	3.17519	3.17519	3.17519	3.17519	3.17519	4.62792	4.59613	4.51475	4.43094	4.33387	TGME49_312410	10.6634	-3.54756	1.32463	-2.67815	0.00740291	0.0430655	TGME49_312410	10.6634	-2.65727	1.34638	-1.97363	0.0484235	0.151422	TGME49_312410	10.6634	0	1.66615	0	1	1
TGME49_232210	hypothetical protein	14	363260	366935	398	3	0	0	0	0	8	10	20	24	34	5.16608	4.25744	3.17519	3.17519	3.17519	3.17519	4.16556	4.31465	4.48453	4.34272	4.40458	TGME49_232210	5.17945	-0.568981	1.05803	-0.537775	0.590732	0.823023	TGME49_232210	5.17945	-2.65634	1.37268	-1.93515	0.052972	0.161216	TGME49_232210	5.17945	1.65527	1.50923	1.09677	0.272742	0.503773
TGME49_313450	AP-2 complex subunit sigma-1, putative	5	2129475	2129906	9	0	0	0	0	0	9	6	10	16	15	3.49823	3.17519	3.17519	3.17519	3.17519	3.17519	4.22319	4.06668	4.11636	4.1368	4.0052	TGME49_313450	1.83768	-3.11377	1.53008	-2.03504	0.0418464	0.148914	TGME49_313450	1.83768	-2.65523	1.49655	-1.77423	0.0760245	0.210305	TGME49_313450	1.83768	0	1.72222	0	1	1
TGME49_286010	hypothetical protein	7	1475405	1481382	956	1	10	0	1	0	34	31	55	89	110	6.02501	3.80966	5.66928	3.17519	4.48501	3.17519	5.10912	5.09024	5.24077	5.29068	5.26612	TGME49_286010	17.9354	-0.139035	0.976213	-0.142423	0.886746	0.993097	TGME49_286010	17.9354	-2.64899	1.14672	-2.31006	0.0208851	0.0833635	TGME49_286010	17.9354	2.2414	1.23037	1.82172	0.0684975	0.202685
TGME49_263150	tetratricopeptide repeat-containing protein	28	711471	715321	329	18	0	0	0	0	41	14	25	41	37	5.00685	5.59496	3.17519	3.17519	3.17519	3.17519	5.27202	4.51055	4.62771	4.67475	4.4545	TGME49_263150	9.7982	0.0936102	1.17269	0.0798249	0.936377	1	TGME49_263150	9.7982	-2.64558	1.41179	-1.87391	0.0609424	0.178975	TGME49_263150	9.7982	3.36996	1.4794	2.27792	0.0227313	0.0946847
TGME49_218770	carrier superfamily protein	220	874420	879620	90	11	0	0	0	0	25	28	21	19	50	4.17851	5.14086	3.17519	3.17519	3.17519	3.17519	4.86266	5.00639	4.51475	4.21963	4.64691	TGME49_218770	7.0978	-0.482211	1.08764	-0.443356	0.657509	0.862607	TGME49_218770	7.0978	-2.64373	1.40812	-1.87748	0.0604518	0.177745	TGME49_218770	7.0978	3.01444	1.48169	2.03445	0.0419059	0.146008
TGME49_294700	polynucleotide 5prime-hydroxyl-kinase	23	458858	465381	226	2	0	0	0	0	19	2	18	24	35	4.72215	4.06551	3.17519	3.17519	3.17519	3.17519	4.66457	3.6953	4.42131	4.34272	4.42149	TGME49_294700	4.29593	-1.17993	1.34434	-0.877701	0.380106	0.657616	TGME49_294700	4.29593	-2.62493	1.47031	-1.78529	0.0742148	0.207222	TGME49_294700	4.29593	1.21199	1.61239	0.751672	0.452248	0.68512
TGME49_315510	hypothetical protein	5	767966	769348	413	43	0	0	0	3	88	88	111	197	241	5.19818	6.5474	3.17519	3.17519	3.17519	4.93478	6.03368	6.11067	5.92915	6.09034	6.04897	TGME49_315510	32.5595	-0.326557	1.17043	-0.279006	0.780241	0.94021	TGME49_315510	32.5595	-2.62361	1.1444	-2.29255	0.0218737	0.0862651	TGME49_315510	32.5595	2.32011	1.23144	1.88406	0.0595573	0.185746
TGME49_289050	FIKK kinase, putative	219	681573	693476	1014	43	19	16	13	26	82	124	1767	2642	3364	6.08969	6.5474	6.3661	6.83514	6.91908	7.22056	5.95708	6.50376	9.49519	9.46252	9.46591	TGME49_289050	247.682	0.276697	0.319862	0.865053	0.38701	0.664013	TGME49_289050	247.682	-2.62218	0.277111	-9.46256	3.00501e-21	3.98502e-19	TGME49_289050	247.682	-0.632928	0.346972	-1.82414	0.0681302	0.202084
TGME49_309160	IgA-specific metalloendopeptidase	20	224	937	35	12	3	0	0	6	136	122	204	285	368	3.80846	5.21626	4.65246	3.17519	3.17519	5.54514	6.53034	6.48458	6.62178	6.5132	6.53263	TGME49_309160	40.2024	-2.08468	0.50999	-4.08769	4.35685e-05	0.000898756	TGME49_309160	40.2024	-2.6197	0.62302	-4.20484	2.61263e-05	0.000341586	TGME49_309160	40.2024	0.46859	0.730813	0.64119	0.521399	0.743046
TGME49_305870	DAD family protein	10	1222483	1223790	22	0	0	0	0	0	5	15	11	24	13	3.67874	3.17519	3.17519	3.17519	3.17519	3.17519	3.96376	4.55419	4.16063	4.34272	3.94927	TGME49_305870	2.36991	-3.2432	1.54456	-2.09976	0.0357503	0.133452	TGME49_305870	2.36991	-2.61941	1.51534	-1.7286	0.083881	0.225417	TGME49_305870	2.36991	0	1.72438	0	1	1
TGME49_253060	WD domain, G-beta repeat-containing protein	11	92968	95250	55	0	16	0	0	0	5	0	31	23	37	3.9655	3.17519	6.17023	3.17519	3.17519	3.17519	3.96376	3.17519	4.7781	4.31936	4.4545	TGME49_253060	7.86729	3.11053	1.56849	1.98314	0.0473516	0.163839	TGME49_253060	7.86729	-2.61604	1.59876	-1.63629	0.101778	0.256145	TGME49_253060	7.86729	3.81136	1.65474	2.3033	0.021262	0.0905791
TGME49_319380	hypothetical protein	12	462570	472834	647	0	0	0	0	0	0	3	14	23	21	5.61755	3.17519	3.17519	3.17519	3.17519	3.17519	3.17519	3.8105	4.28135	4.31936	4.1521	TGME49_319380	4.57604	-0.745576	1.57359	-0.473805	0.635639	0.852027	TGME49_319380	4.57604	-2.615	1.50371	-1.73903	0.0820293	0.222465	TGME49_319380	4.57604	0	1.72084	0	1	1
TGME49_216450	peptidase, T1 family protein	19	480807	483458	19	15	0	0	3	0	90	72	133	179	227	3.64347	5.41917	3.17519	3.17519	5.31964	3.17519	6.0583	5.89278	6.12652	5.98553	5.98377	TGME49_216450	26.3713	-1.55029	1.01998	-1.51993	0.128529	0.330634	TGME49_216450	26.3713	-2.60704	1.01959	-2.55695	0.0105594	0.0501203	TGME49_216450	26.3713	0.939774	1.13135	0.830668	0.406161	0.643303
TGME49_253680	hypothetical protein	11	484456	485023	55	0	0	0	0	0	0	0	10	8	18	3.9655	3.17519	3.17519	3.17519	3.17519	3.17519	3.17519	3.17519	4.11636	3.86133	4.08201	TGME49_253680	1.13922	0	1.7079	0	1	NA	TGME49_253680	1.13922	-2.60374	1.61136	-1.61587	0.106122	NA	TGME49_253680	1.13922	0	1.69905	0	1	NA
TGME49_269910	transcription factor C2H2, putative	2	1207956	1209002	18	0	0	0	0	0	8	20	14	16	16	3.63109	3.17519	3.17519	3.17519	3.17519	3.17519	4.16556	4.74955	4.28135	4.1368	4.03166	TGME49_269910	2.74738	-3.735	1.51216	-2.46998	0.013512	0.0662273	TGME49_269910	2.74738	-2.59748	1.49298	-1.7398	0.081894	0.222294	TGME49_269910	2.74738	0	1.72433	0	1	1
TGME49_263610	hypothetical protein	28	386119	390436	343	0	0	7	5	1	365	256	441	623	776	5.04084	3.17519	3.17519	5.88376	5.81961	4.23149	7.77908	7.40506	7.5945	7.48979	7.46426	TGME49_263610	86.8386	-7.06992	1.12508	-6.28394	3.30106e-10	2.97921e-08	TGME49_263610	86.8386	-2.59537	0.465065	-5.58066	2.39609e-08	5.92007e-07	TGME49_263610	86.8386	-4.38666	1.17075	-3.74687	0.000179052	0.00290145
TGME49_224810	hypothetical protein	1	1939050	1947745	1952	0	4	0	0	0	15	5	20	38	36	6.85794	3.17519	4.85924	3.17519	3.17519	3.17519	4.50997	3.9911	4.48453	4.62317	4.43813	TGME49_224810	13.5365	0.0747376	1.11818	0.0668386	0.94671	1	TGME49_224810	13.5365	-2.59236	1.37786	-1.88145	0.0599112	0.176876	TGME49_224810	13.5365	2.14602	1.47789	1.45208	0.146479	0.333622
TGME49_253100	hypothetical protein	11	123128	124690	776	40	16	4	3	1	166	165	238	397	561	5.80258	6.46195	6.17023	5.33074	5.31964	4.23149	6.77041	6.84882	6.80894	6.91535	7.04862	TGME49_253100	65.5714	-0.554139	0.324775	-1.70622	0.0879667	0.254899	TGME49_253100	65.5714	-2.58612	0.519682	-4.97634	6.47966e-07	1.25686e-05	TGME49_253100	65.5714	1.89041	0.561534	3.36651	0.000761269	0.00834598
TGME49_320170	SAG-related sequence SRS16E (SRS16E)	61	64902	66083	0	0	0	0	0	0	0	8	9	14	24	3.17519	3.17519	3.17519	3.17519	3.17519	3.17519	3.17519	4.19941	4.06959	4.0767	4.21684	TGME49_320170	1.53562	-2.05798	1.68966	-1.21798	0.22323	NA	TGME49_320170	1.53562	-2.5829	1.65792	-1.55791	0.119255	NA	TGME49_320170	1.53562	0	1.68903	0	1	NA
TGME49_258100	TPR repeat region protein	4	2802470	2804839	919	0	0	0	1	0	43	28	39	56	111	5.98212	3.17519	3.17519	3.17519	4.48501	3.17519	5.31501	5.00639	4.95245	4.90263	5.27423	TGME49_258100	13.4238	-4.36173	1.27964	-3.40855	0.000653102	0.00752202	TGME49_258100	13.4238	-2.58129	1.09435	-2.35873	0.0183376	0.0760904	TGME49_258100	13.4238	-1.60596	1.51487	-1.06013	0.289086	0.523103
TGME49_264080	acyl carrier protein ACP (ACP)	28	152773	154237	11	18	0	2	0	3	116	114	148	238	348	3.53216	5.59496	3.17519	4.76371	3.17519	4.93478	6.34422	6.40512	6.24666	6.30324	6.46665	TGME49_264080	34.8918	-1.81152	0.797156	-2.27247	0.023058	0.0976096	TGME49_264080	34.8918	-2.57937	0.827989	-3.11522	0.00183806	0.0128152	TGME49_264080	34.8918	0.774871	0.934359	0.829307	0.40693	0.64415
TGME49_221295	hypothetical protein	18	927976	929479	55	7	6	1	0	1	67	86	73	106	145	3.9655	4.7829	5.18925	4.32535	3.17519	4.23149	5.74459	6.08523	5.50267	5.45247	5.52355	TGME49_221295	20.1314	-1.47856	0.562624	-2.62797	0.00858957	0.0476237	TGME49_221295	20.1314	-2.57636	0.8937	-2.8828	0.00394153	0.0230739	TGME49_221295	20.1314	1.69413	0.974133	1.73911	0.082015	0.230034
TGME49_202890	hypothetical protein	9	929169	930302	106	14	5	4	0	0	120	96	147	178	267	4.26036	5.35498	5.03522	5.33074	3.17519	3.17519	6.38346	6.20803	6.23896	5.97947	6.16248	TGME49_202890	32.2329	-1.48204	0.501119	-2.95746	0.00310188	0.0232212	TGME49_202890	32.2329	-2.5738	0.711923	-3.61527	0.00030003	0.00284612	TGME49_202890	32.2329	1.29815	0.791129	1.64089	0.100821	0.2647
TGME49_269600	biotin-requiring enzyme domain-containing protein	2	1001612	1006999	41	0	0	0	0	0	0	4	16	12	17	3.85967	3.17519	3.17519	3.17519	3.17519	3.17519	3.17519	3.90686	4.35385	4.01171	4.05724	TGME49_269600	1.58393	-1.25823	1.66992	-0.753465	0.45117	NA	TGME49_269600	1.58393	-2.57226	1.61214	-1.59555	0.110588	NA	TGME49_269600	1.58393	0	1.71491	0	1	NA
TGME49_297640	acyltransferase domain-containing protein	17	413525	416159	27	0	0	0	0	1	19	0	38	74	75	3.7324	3.17519	3.17519	3.17519	3.17519	4.23149	4.66457	3.17519	4.932	5.12895	4.94397	TGME49_297640	6.06339	-2.53146	1.6018	-1.58039	0.114018	0.305647	TGME49_297640	6.06339	-2.56867	1.46753	-1.75033	0.080061	0.218863	TGME49_297640	6.06339	-1.45972	1.67514	-0.871402	0.383535	0.623364
TGME49_308970	hypothetical protein	39	293404	294432	2562	58	8	11	6	1	411	411	565	935	1279	7.19935	6.91118	5.45094	6.38645	6.01416	4.23149	7.93748	8.03141	7.92329	8.02834	8.12833	TGME49_308970	143.736	-1.74421	0.653656	-2.6684	0.00762136	0.0439039	TGME49_308970	143.736	-2.56784	0.602601	-4.26127	2.0327e-05	0.000272887	TGME49_308970	143.736	0.765859	0.676281	1.13246	0.257442	0.482813
TGME49_274170	protein kinase (incomplete catalytic triad)	2	3821342	3822917	15	0	0	0	0	0	0	0	8	9	13	3.59165	3.17519	3.17519	3.17519	3.17519	3.17519	3.17519	3.17519	4.01989	3.90211	3.94927	TGME49_274170	0.8136	0	1.69638	0	1	NA	TGME49_274170	0.8136	-2.5665	1.63412	-1.57057	0.116283	NA	TGME49_274170	0.8136	0	1.68261	0	1	NA
TGME49_283450	Toxoplasma gondii family B protein	38	416160	416853	204	0	0	0	0	0	6	9	16	17	22	4.65114	3.17519	3.17519	3.17519	3.17519	3.17519	4.03695	4.25884	4.35385	4.1653	4.17422	TGME49_283450	3.11563	-2.70988	1.46438	-1.85054	0.0642364	0.203217	TGME49_283450	3.11563	-2.5622	1.45146	-1.76526	0.0775194	0.213054	TGME49_283450	3.11563	0	1.71553	0	1	1
TGME49_248770	hypothetical protein	6	1910833	1915123	1617	25	19	0	0	0	36	14	15	49	51	6.62859	5.93343	6.3661	3.17519	3.17519	3.17519	5.15783	4.51055	4.31829	4.8018	4.66039	TGME49_248770	22.6274	1.8575	0.695174	2.67199	0.0075403	0.0436424	TGME49_248770	22.6274	-2.56053	1.25749	-2.03622	0.0417283	0.136459	TGME49_248770	22.6274	4.93501	1.28514	3.84004	0.000123013	0.00220203
TGME49_286510	hypothetical protein	7	1222986	1224476	110	0	1	0	1	0	33	14	33	76	81	4.27972	3.17519	4.05227	3.17519	4.48501	3.17519	5.08405	4.51055	4.82415	5.15174	5.00544	TGME49_286510	8.45953	-2.79053	1.17589	-2.37312	0.0176384	0.0803185	TGME49_286510	8.45953	-2.56037	1.15753	-2.21193	0.0269717	0.100494	TGME49_286510	8.45953	-0.558018	1.43933	-0.387693	0.698243	0.87153
TGME49_253730	importin-beta N-terminal domain-containing protein	11	509853	519629	130	0	0	0	1	2	89	25	105	169	160	4.37095	3.17519	3.17519	3.17519	4.48501	4.639	6.04605	4.9164	5.87006	5.92368	5.62023	TGME49_253730	18.8475	-4.91055	1.30668	-3.75804	0.000171246	0.00272068	TGME49_253730	18.8475	-2.55845	0.934943	-2.73647	0.00621014	0.0333225	TGME49_253730	18.8475	-2.67451	1.41827	-1.88576	0.0593276	0.185431
TGME49_270830	small nuclear ribonucleoprotein	2	1788001	1791872	443	38	11	0	3	3	162	105	179	294	428	5.26007	6.40197	5.76649	3.17519	5.31964	4.93478	6.74065	6.31002	6.46648	6.55007	6.71393	TGME49_270830	50.3861	-0.475107	0.446876	-1.06317	0.287703	0.554403	TGME49_270830	50.3861	-2.55762	0.622989	-4.1054	4.03622e-05	0.000503405	TGME49_270830	50.3861	2.03038	0.672553	3.01892	0.00253682	0.0196709
TGME49_274090	hypothetical protein	2	3742345	3743451	27	0	0	0	0	0	12	15	13	14	19	3.7324	3.17519	3.17519	3.17519	3.17519	3.17519	4.37704	4.55419	4.24289	4.0767	4.10604	TGME49_274090	2.69256	-3.70891	1.47721	-2.51075	0.0120474	0.0611938	TGME49_274090	2.69256	-2.55162	1.46675	-1.73965	0.0819204	0.222294	TGME49_274090	2.69256	0	1.72355	0	1	1
TGME49_248750	hypothetical protein	6	1891194	1903755	255	24	0	0	0	0	13	4	21	33	36	4.80947	5.88991	3.17519	3.17519	3.17519	3.17519	4.42331	3.90686	4.51475	4.53141	4.43813	TGME49_248750	8.12606	1.87264	1.26921	1.47544	0.140096	0.349459	TGME49_248750	8.12606	-2.54419	1.4598	-1.74283	0.0813633	0.221456	TGME49_248750	8.12606	3.76203	1.52271	2.47061	0.0134882	0.065455
TGME49_272270	radical SAM domain-containing protein	2	2650103	2657665	216	0	5	1	2	0	45	86	131	170	190	4.69043	3.17519	5.03522	4.32535	4.97319	3.17519	5.35662	6.08523	6.10969	5.93	5.79503	TGME49_272270	23.7629	-2.13611	0.999615	-2.13693	0.0326035	0.125137	TGME49_272270	23.7629	-2.54279	0.977261	-2.60195	0.00926943	0.0454244	TGME49_272270	23.7629	0.141205	1.12595	0.125409	0.9002	0.984578
TGME49_281620	aldo/keto reductase family oxidoreductase	31	252297	255125	3513	0	0	1	0	0	5	32	62	55	79	7.6085	3.17519	3.17519	4.32535	3.17519	3.17519	3.96376	5.11698	5.34893	4.88874	4.98529	TGME49_281620	23.6825	-3.2923	1.35875	-2.42304	0.0153913	0.0726836	TGME49_281620	23.6825	-2.5349	1.18476	-2.13959	0.032388	0.114628	TGME49_281620	23.6825	-1.48226	1.5289	-0.969494	0.332299	0.570146
TGME49_284615	hypothetical protein	58	64089	66868	12	0	0	0	0	0	0	24	14	18	27	3.54794	3.17519	3.17519	3.17519	3.17519	3.17519	3.17519	4.88486	4.28135	4.19289	4.2772	TGME49_284615	2.78538	-2.94382	1.67874	-1.7536	0.0794996	0.237731	TGME49_284615	2.78538	-2.53324	1.63928	-1.54534	0.122263	0.289739	TGME49_284615	2.78538	0	1.71957	0	1	1
TGME49_234460	hypothetical protein	1	358468	359442	307	2	0	0	0	0	12	0	12	30	39	4.95147	4.06551	3.17519	3.17519	3.17519	3.17519	4.37704	3.17519	4.20271	4.47231	4.48647	TGME49_234460	4.20724	-0.48122	1.5268	-0.315182	0.752623	0.924839	TGME49_234460	4.20724	-2.5283	1.55613	-1.62473	0.104219	0.260668	TGME49_234460	4.20724	1.16373	1.66674	0.698208	0.485047	0.714054
TGME49_240255	hypothetical protein	33	414196	414876	52	11	0	0	0	0	27	27	16	24	37	3.94416	5.14086	3.17519	3.17519	3.17519	3.17519	4.92189	4.97712	4.35385	4.34272	4.4545	TGME49_240255	6.66503	-0.503449	1.03437	-0.486721	0.626456	0.845114	TGME49_240255	6.66503	-2.52633	1.40425	-1.79906	0.0720088	0.203057	TGME49_240255	6.66503	3.11446	1.4744	2.11236	0.0346555	0.127011
TGME49_213255	hypothetical protein	7	301250	312650	190	2	3	2	0	2	37	59	141	180	230	4.60348	4.06551	4.65246	4.76371	3.17519	4.639	5.1815	5.68624	6.19187	5.99157	5.998	TGME49_213255	22.8463	-2.06151	0.750512	-2.7468	0.00601791	0.0367657	TGME49_213255	22.8463	-2.52216	0.7567	-3.3331	0.000858835	0.0068391	TGME49_213255	22.8463	-0.387574	0.951198	-0.407459	0.683671	0.861977
TGME49_274120	hypothetical protein	2	3759362	3765894	702	5	0	0	3	1	65	108	135	183	287	5.69954	4.55246	3.17519	3.17519	5.31964	4.23149	5.71359	6.34244	6.14314	6.00952	6.24393	TGME49_274120	30.324	-2.97449	0.796238	-3.73568	0.000187206	0.00292419	TGME49_274120	30.324	-2.51606	0.768145	-3.27549	0.00105477	0.00808244	TGME49_274120	30.324	-0.563445	0.970811	-0.580386	0.561655	0.776352
TGME49_259130	4-hydroxybenzoate polyprenyl transferase	4	2178686	2180811	6	0	0	0	0	0	0	5	7	12	23	3.43913	3.17519	3.17519	3.17519	3.17519	3.17519	3.17519	3.9911	3.9667	4.01171	4.19579	TGME49_259130	1.263	-1.64064	1.67816	-0.977644	0.32825	NA	TGME49_259130	1.263	-2.50757	1.63283	-1.53572	0.124607	NA	TGME49_259130	1.263	0	1.69877	0	1	NA
TGME49_264468	hypothetical protein	27	714576	716070	115	0	0	0	0	0	6	7	9	19	23	4.30336	3.17519	3.17519	3.17519	3.17519	3.17519	4.03695	4.13567	4.06959	4.21963	4.19579	TGME49_264468	2.41142	-2.61196	1.48893	-1.75425	0.0793879	0.237648	TGME49_264468	2.41142	-2.50196	1.46792	-1.70443	0.0883008	0.233909	TGME49_264468	2.41142	0	1.7213	0	1	1
TGME49_289027	hypothetical protein	219	668322	674855	0	0	0	0	0	0	3	0	11	7	14	3.17519	3.17519	3.17519	3.17519	3.17519	3.17519	3.789	3.17519	4.16063	3.81775	3.97777	TGME49_289027	0.975522	-1.23877	1.68291	-0.736089	0.461676	NA	TGME49_289027	0.975522	-2.50159	1.65967	-1.50728	0.131739	NA	TGME49_289027	0.975522	0	1.67278	0	1	NA
TGME49_271910	DnaJ domain-containing protein	2	2468480	2470465	1174	18	4	0	0	0	15	22	28	30	32	6.25396	5.59496	4.85924	3.17519	3.17519	3.17519	4.50997	4.81915	4.7054	4.47231	4.36986	TGME49_271910	13.8106	1.10905	0.724633	1.5305	0.125894	0.326049	TGME49_271910	13.8106	-2.49896	1.28348	-1.94702	0.0515328	0.158476	TGME49_271910	13.8106	3.93929	1.3232	2.9771	0.00290992	0.0217842
TGME49_261670	ribonuclease H1/H2 small subunit protein	4	821458	823618	2	4	2	0	0	1	12	10	25	56	70	3.32772	4.41579	4.39784	3.17519	3.17519	4.23149	4.37704	4.31465	4.62771	4.90263	4.89026	TGME49_261670	6.41775	0.0990562	0.870868	0.113744	0.909441	1	TGME49_261670	6.41775	-2.49709	1.17766	-2.12038	0.0339743	0.118373	TGME49_261670	6.41775	1.54639	1.29368	1.19535	0.231952	0.451399
TGME49_248180	hypothetical protein	6	1474816	1476057	16	8	0	1	0	0	17	13	37	58	73	3.60521	4.88279	3.17519	4.32535	3.17519	3.17519	4.59002	4.46502	4.91119	4.92994	4.92277	TGME49_248180	7.54261	-0.0742547	0.935949	-0.0793362	0.936765	1	TGME49_248180	7.54261	-2.48894	1.17771	-2.11337	0.0345694	0.119549	TGME49_248180	7.54261	1.62078	1.28673	1.25961	0.207809	0.42093
TGME49_313880	nuclear protein-like family protein	5	1763871	1764824	2069	0	4	3	0	0	106	114	106	132	229	6.93006	3.17519	4.85924	5.07927	3.17519	3.17519	6.24104	6.40512	5.88008	5.6671	5.99328	TGME49_313880	35.1139	-3.295	0.831754	-3.96151	7.44778e-05	0.00137879	TGME49_313880	35.1139	-2.48818	0.847407	-2.93622	0.00332235	0.0201031	TGME49_313880	35.1139	-0.217236	1.03311	-0.210274	0.833454	0.94864
TGME49_243465	hypothetical protein	8	1023996	1024881	426	30	3	1	0	3	70	82	124	198	251	5.22537	6.13264	4.65246	4.32535	3.17519	4.93478	5.7898	6.03292	6.04914	6.09594	6.09373	TGME49_243465	31.4616	-0.358327	0.655132	-0.546954	0.58441	0.818603	TGME49_243465	31.4616	-2.48275	0.794251	-3.1259	0.00177262	0.0124524	TGME49_243465	31.4616	1.90366	0.862851	2.20624	0.0273672	0.107516
TGME49_211290	rhoptry protein ROP15 (ROP15)	12	1329041	1331514	12	85	61	16	12	17	895	1018	1272	2077	2456	3.54794	7.39648	7.83105	6.83514	6.82017	6.69123	9.00315	9.28076	9.03477	9.12526	9.0254	TGME49_211290	299.056	-1.63963	0.225532	-7.27006	3.59327e-13	6.14449e-11	TGME49_211290	299.056	-2.4815	0.263745	-9.40871	5.02278e-21	6.10445e-19	TGME49_211290	299.056	0.927252	0.299067	3.10048	0.00193205	0.0160543
TGME49_310210	hypothetical protein	20	628853	631219	2428	2	4	2	0	0	23	6	85	96	141	7.13103	4.06551	4.85924	4.76371	3.17519	3.17519	4.80031	4.06668	5.65235	5.35973	5.49654	TGME49_310210	23.2836	-0.022714	0.915432	-0.0248124	0.980205	1	TGME49_310210	23.2836	-2.48091	0.989692	-2.50675	0.0121848	0.05568	TGME49_310210	23.2836	0.708463	1.1241	0.630248	0.528532	0.748725
TGME49_252480	hypothetical protein	50	19827	21240	31	16	0	0	0	0	4	10	23	20	20	3.77171	5.48038	3.17519	3.17519	3.17519	3.17519	3.88222	4.31465	4.57271	4.2456	4.12939	TGME49_252480	5.14374	1.58459	1.30282	1.21627	0.22388	0.477445	TGME49_252480	5.14374	-2.48043	1.50064	-1.65292	0.0983481	0.251205	TGME49_252480	5.14374	3.52524	1.56521	2.25224	0.0243071	0.099338
TGME49_280750	rudimentary enhancer, putative	16	74289	75968	194	6	3	0	0	0	5	0	12	28	27	4.61731	4.6736	4.65246	3.17519	3.17519	3.17519	3.96376	3.17519	4.20271	4.43094	4.2772	TGME49_280750	4.64972	2.51094	1.18117	2.12581	0.0335191	0.127821	TGME49_280750	4.64972	-2.47989	1.4406	-1.72143	0.085173	0.227759	TGME49_280750	4.64972	3.17883	1.51037	2.10467	0.0353196	0.128647
TGME49_226480	DNA topoisomerase family protein	1	3159317	3180056	139	7	0	0	0	0	13	39	13	30	37	4.40937	4.7829	3.17519	3.17519	3.17519	3.17519	4.42331	5.28991	4.24289	4.47231	4.4545	TGME49_226480	6.39555	-1.02372	1.13986	-0.898114	0.369125	0.645819	TGME49_226480	6.39555	-2.47559	1.41797	-1.74586	0.0808346	0.220513	TGME49_226480	6.39555	2.47109	1.50736	1.63935	0.10114	0.265218
TGME49_258020	hypothetical protein	4	2874194	2876550	133	0	0	0	0	0	0	0	6	10	22	4.38393	3.17519	3.17519	3.17519	3.17519	3.17519	3.17519	3.17519	3.90927	3.94056	4.17422	TGME49_258020	1.47452	0	1.71179	0	1	NA	TGME49_258020	1.47452	-2.47352	1.5938	-1.55196	0.120672	NA	TGME49_258020	1.47452	0	1.70972	0	1	NA
TGME49_295590	hypothetical protein	40	148446	157233	130	0	0	0	1	0	68	28	42	54	74	4.37095	3.17519	3.17519	3.17519	4.48501	3.17519	5.75983	5.00639	5.01183	4.87468	4.93342	TGME49_295590	10.4292	-4.90019	1.3326	-3.67715	0.000235852	0.00346734	TGME49_295590	10.4292	-2.46613	1.14583	-2.15226	0.0313767	0.112087	TGME49_295590	10.4292	-1.66258	1.55493	-1.06923	0.284966	0.518542
TGME49_257550	hypothetical protein	4	3176093	3181082	187	79	24	0	4	8	291	303	331	528	716	4.593	7.30196	6.64202	3.17519	5.59276	5.83637	7.48077	7.62532	7.22247	7.27563	7.35986	TGME49_257550	96.4947	-0.572067	0.348953	-1.63938	0.101133	0.28084	TGME49_257550	96.4947	-2.45516	0.474431	-5.17496	2.27956e-07	4.77825e-06	TGME49_257550	96.4947	2.17343	0.510884	4.25425	2.09753e-05	0.000538726
TGME49_315750	hypothetical protein	5	588309	589898	251	30	12	0	2	5	138	122	202	301	426	4.79781	6.13264	5.85724	3.17519	4.97319	5.37183	6.54767	6.48458	6.60996	6.5781	6.70825	TGME49_315750	49.3926	-0.616358	0.350528	-1.75837	0.0786842	0.23638	TGME49_315750	49.3926	-2.45202	0.553766	-4.42789	9.51586e-06	0.000138022	TGME49_315750	49.3926	1.69137	0.602981	2.80501	0.00503151	0.032597
TGME49_216830	DTW domain-containing protein	19	761479	762870	951	12	0	0	0	0	4	0	26	23	27	6.01929	5.21626	3.17519	3.17519	3.17519	3.17519	3.88222	3.17519	4.65421	4.31936	4.2772	TGME49_216830	8.49481	2.56262	1.41079	1.81644	0.0693035	0.215512	TGME49_216830	8.49481	-2.4502	1.50553	-1.62746	0.103638	0.259816	TGME49_216830	8.49481	2.92591	1.57917	1.85281	0.0639097	0.194331
TGME49_211630	hypothetical protein	12	1134535	1136871	4369	53	45	15	14	19	886	841	1343	2066	2707	7.89777	6.79995	7.43056	6.75604	7.01158	6.82698	8.98908	9.01386	9.11055	9.11785	9.16121	TGME49_211630	307.703	-2.05557	0.219341	-9.37159	7.14494e-21	2.90174e-18	TGME49_211630	307.703	-2.44885	0.245113	-9.99071	1.67379e-23	2.86218e-21	TGME49_211630	307.703	0.259362	0.291455	0.889888	0.373526	0.613697
TGME49_262490	alpha/beta hydrolase, putative	4	423895	426484	24	29	17	5	0	1	180	78	170	256	379	3.70089	6.09502	6.2386	5.5414	3.17519	4.23149	6.86992	5.97855	6.40611	6.38738	6.56765	TGME49_262490	45.8544	-0.415591	0.553507	-0.750833	0.452753	0.721784	TGME49_262490	45.8544	-2.44876	0.682484	-3.58801	0.000333208	0.0031109	TGME49_262490	45.8544	2.06507	0.738744	2.79538	0.00518385	0.0333181
TGME49_314260	hypothetical protein	5	1567730	1568371	122	45	0	7	7	2	396	421	512	899	989	4.33549	6.60163	3.17519	5.88376	6.18474	4.639	7.88772	8.0638	7.79184	7.97556	7.78347	TGME49_314260	118.523	-2.30539	0.962438	-2.39537	0.0166037	0.077065	TGME49_314260	118.523	-2.44628	0.844186	-2.89779	0.00375799	0.0221592	TGME49_314260	118.523	0.22095	0.941274	0.234735	0.814414	0.937644
TGME49_253510	transporter/permease protein	11	386526	391559	150	0	16	0	0	0	8	12	22	29	33	4.45441	3.17519	6.17023	3.17519	3.17519	3.17519	4.16556	4.41737	4.54412	4.45184	4.38737	TGME49_253510	8.84352	1.83162	1.34979	1.35696	0.174792	0.402766	TGME49_253510	8.84352	-2.44335	1.49323	-1.63628	0.10178	0.256145	TGME49_253510	8.84352	3.91985	1.55535	2.52025	0.0117273	0.0591645
TGME49_246520	hypothetical protein	6	564633	574990	175	23	7	1	0	0	47	42	34	69	95	4.55	5.84496	5.32666	4.32535	3.17519	3.17519	5.39695	5.35747	4.84652	5.07012	5.138	TGME49_246520	16.5195	0.381159	0.547825	0.695768	0.486574	0.750299	TGME49_246520	16.5195	-2.44264	1.03921	-2.35047	0.0187497	0.077356	TGME49_246520	16.5195	3.38454	1.0777	3.14051	0.00168655	0.0146906
TGME49_257700	hypothetical protein	4	3097865	3101612	12	0	0	0	1	0	42	19	35	42	69	3.54794	3.17519	3.17519	3.17519	4.48501	3.17519	5.29369	4.71311	4.86847	4.69143	4.87922	TGME49_257700	7.46334	-4.58276	1.39315	-3.2895	0.00100365	0.0103643	TGME49_257700	7.46334	-2.43303	1.20015	-2.02726	0.0426356	0.138385	TGME49_257700	7.46334	-1.79456	1.61044	-1.11433	0.265139	0.493095
TGME49_258580	rhoptry protein ROP17 (ROP17)	4	2549345	2550568	373	154	32	19	23	4	943	1015	1404	2283	2910	5.11069	8.1858	6.99539	7.0491	7.65105	5.17203	9.07598	9.27663	9.17261	9.25754	9.26241	TGME49_258580	326.775	-1.48701	0.641779	-2.31702	0.0205027	0.0894739	TGME49_258580	326.775	-2.43257	0.556731	-4.36938	1.24601e-05	0.000176012	TGME49_258580	326.775	0.874311	0.620549	1.40893	0.158855	0.350984
TGME49_242650	hypothetical protein	8	1514912	1515658	48	3	10	0	0	0	0	18	20	23	33	3.91465	4.25744	5.66928	3.17519	3.17519	3.17519	3.17519	4.67546	4.48453	4.31936	4.38737	TGME49_242650	6.68823	1.5054	1.4136	1.06494	0.286901	0.553529	TGME49_242650	6.68823	-2.43212	1.53229	-1.58725	0.112456	0.273992	TGME49_242650	6.68823	3.60004	1.59579	2.25597	0.0240728	0.0988155
TGME49_207430	ATP-dependent RNA helicase DDX1, putative	24	765066	777135	213	58	0	4	0	0	50	59	170	209	277	4.68073	6.91118	3.17519	5.33074	3.17519	3.17519	5.45521	5.68624	6.40611	6.15608	6.2038	TGME49_207430	34.4963	0.618458	1.29251	0.478494	0.632299	0.849427	TGME49_207430	34.4963	-2.42766	1.2064	-2.01231	0.0441869	0.142001	TGME49_207430	34.4963	2.20616	1.29654	1.70158	0.0888351	0.242338
TGME49_263030	dynein light chain 8 family E protein	4	72272	72541	2	0	0	0	0	0	0	0	2	14	11	3.32772	3.17519	3.17519	3.17519	3.17519	3.17519	3.17519	3.17519	3.60204	4.0767	3.88852	TGME49_263030	0.617694	0	1.65831	0	1	NA	TGME49_263030	0.617694	-2.42095	1.67861	-1.44223	0.149236	NA	TGME49_263030	0.617694	0	1.6463	0	1	NA
TGME49_312350	IMPACT, putative	15	227071	229258	116	0	0	0	0	0	0	8	13	16	24	4.30802	3.17519	3.17519	3.17519	3.17519	3.17519	3.17519	4.19941	4.24289	4.1368	4.21684	TGME49_312350	2.26062	-1.77975	1.65712	-1.07401	0.28282	0.549344	TGME49_312350	2.26062	-2.42016	1.60992	-1.50328	0.132767	0.304525	TGME49_312350	2.26062	0	1.72393	0	1	1
TGME49_305930	hypothetical protein	10	1257679	1259701	1060	0	0	0	1	0	13	17	38	74	55	6.13893	3.17519	3.17519	3.17519	4.48501	3.17519	4.42331	4.6365	4.932	5.12895	4.71274	TGME49_305930	11.3157	-3.24539	1.31397	-2.46991	0.0135145	0.0662273	TGME49_305930	11.3157	-2.41433	1.11727	-2.16091	0.0307024	0.110345	TGME49_305930	11.3157	-1.63428	1.53418	-1.06525	0.286764	0.5206
TGME49_254320	hypothetical protein	11	996290	997864	12	0	0	0	0	0	0	0	7	8	11	3.54794	3.17519	3.17519	3.17519	3.17519	3.17519	3.17519	3.17519	3.9667	3.86133	3.88852	TGME49_254320	0.702705	0	1.69014	0	1	NA	TGME49_254320	0.702705	-2.41402	1.64654	-1.46612	0.142616	NA	TGME49_254320	0.702705	0	1.6754	0	1	NA
TGME49_243940	hypothetical protein	8	771985	773088	34	0	0	0	0	0	4	9	11	7	24	3.79949	3.17519	3.17519	3.17519	3.17519	3.17519	3.88222	4.25884	4.16063	3.81775	4.21684	TGME49_243940	1.85375	-2.69706	1.56239	-1.72624	0.084304	0.248101	TGME49_243940	1.85375	-2.41364	1.52556	-1.58214	0.113618	0.276203	TGME49_243940	1.85375	0	1.72399	0	1	1
TGME49_267840	tetratricopeptide repeat-containing protein	32	428922	433507	508	9	21	3	0	0	82	40	102	152	193	5.38481	4.97496	6.483	5.07927	3.17519	3.17519	5.95708	5.31282	5.83953	5.81173	5.81133	TGME49_267840	29.175	0.280478	0.802265	0.349608	0.726633	0.909236	TGME49_267840	29.175	-2.41233	0.916256	-2.63281	0.00846821	0.0424586	TGME49_267840	29.175	2.48506	0.983692	2.52626	0.0115284	0.0585247
TGME49_235450	ubiquitin-conjugating enzyme subfamily protein	13	1402026	1405486	610	43	12	0	5	0	67	73	143	243	329	5.55945	6.5474	5.85724	3.17519	5.81961	3.17519	5.74459	5.90745	6.20774	6.32712	6.40098	TGME49_235450	41.4831	0.57199	0.526335	1.08674	0.277151	0.543018	TGME49_235450	41.4831	-2.41081	0.685833	-3.51515	0.000439501	0.00389615	TGME49_235450	41.4831	2.35055	0.735459	3.19604	0.0013933	0.0129338
TGME49_202580	ATPase, AAA family protein	9	685900	699294	12256	0	6	0	2	0	8	19	79	122	152	9.31567	3.17519	5.18925	3.17519	4.97319	3.17519	4.16556	4.71311	5.5796	5.58856	5.56953	TGME49_202580	69.6313	0.237	1.01123	0.234368	0.814699	0.959444	TGME49_202580	69.6313	-2.40746	1.03082	-2.33547	0.0195188	0.0793204	TGME49_202580	69.6313	0.794909	1.15471	0.688409	0.491196	0.718789
TGME49_312470	hypothetical protein	15	140220	143161	546	4	0	0	0	0	3	12	13	32	25	5.45259	4.41579	3.17519	3.17519	3.17519	3.17519	3.789	4.41737	4.24289	4.51208	4.23741	TGME49_312470	5.64528	-0.061283	1.20813	-0.0507256	0.959544	1	TGME49_312470	5.64528	-2.40472	1.4271	-1.68504	0.0919806	0.240132	TGME49_312470	5.64528	1.87914	1.54055	1.21979	0.222546	0.440214
TGME49_261018	kelch repeat-containing protein	4	1190239	1196613	8	0	0	0	0	0	0	0	3	14	11	3.47982	3.17519	3.17519	3.17519	3.17519	3.17519	3.17519	3.17519	3.69703	4.0767	3.88852	TGME49_261018	0.68146	0	1.68096	0	1	NA	TGME49_261018	0.68146	-2.40425	1.66286	-1.44585	0.148219	NA	TGME49_261018	0.68146	0	1.66522	0	1	NA
TGME49_251440	troponin c, isotype gamma, putative	43	295333	297524	178	0	6	1	0	1	49	58	61	111	133	4.56091	3.17519	5.18925	4.32535	3.17519	4.23149	5.43608	5.66898	5.33402	5.4965	5.44083	TGME49_251440	16.6111	-1.63985	0.970248	-1.69014	0.0910019	0.261568	TGME49_251440	16.6111	-2.40052	1.04881	-2.2888	0.0220907	0.0869445	TGME49_251440	16.6111	0.921733	1.17256	0.786085	0.431818	0.665864
TGME49_312580	hypothetical protein	15	52977	58087	631	8	0	3	0	4	132	138	211	307	347	5.59274	4.88279	3.17519	5.07927	3.17519	5.17203	6.49503	6.63124	6.66238	6.6017	6.46327	TGME49_312580	43.1304	-3.00087	0.59537	-5.04034	4.64711e-07	1.99643e-05	TGME49_312580	43.1304	-2.39656	0.583718	-4.10567	4.03138e-05	0.000503405	TGME49_312580	43.1304	-0.624627	0.76253	-0.81915	0.412701	0.649486
TGME49_227310	hypothetical protein	1	3732459	3733007	82	0	0	0	0	0	4	7	11	12	20	4.13452	3.17519	3.17519	3.17519	3.17519	3.17519	3.88222	4.13567	4.16063	4.01171	4.12939	TGME49_227310	2.01015	-2.45157	1.52196	-1.61079	0.107225	0.291799	TGME49_227310	2.01015	-2.39654	1.49075	-1.60761	0.107921	0.267025	TGME49_227310	2.01015	0	1.72392	0	1	1
TGME49_220320	BSD domain-containing protein	36	225967	229785	118	19	0	0	0	0	0	0	12	11	39	4.31726	5.64878	3.17519	3.17519	3.17519	3.17519	3.17519	3.17519	4.20271	3.977	4.48647	TGME49_220320	5.02963	4.95046	1.57061	3.15194	0.00162192	0.0146786	TGME49_220320	5.02963	-2.39132	1.57841	-1.51502	0.129768	0.299675	TGME49_220320	5.02963	3.72688	1.63487	2.27963	0.0226298	0.0943828
TGME49_233030	gliding-associated protein GAP70 (GAP70)	2	4426551	4427492	1219	299	70	10	9	19	1414	1300	1037	1535	2057	6.29689	9.09999	8.01534	6.27669	6.47394	6.82698	9.64448	9.62454	8.7511	8.70508	8.77912	TGME49_233030	349.957	-0.982329	0.352358	-2.78788	0.00530549	0.0335437	TGME49_233030	349.957	-2.38537	0.362975	-6.57171	4.97409e-11	1.95889e-09	TGME49_233030	349.957	2.3086	0.396195	5.82692	5.64604e-09	5.7325e-07
TGME49_258990	bromodomain-containing protein	4	2263286	2273887	1494	0	13	2	0	0	66	54	72	137	152	6.53414	3.17519	5.94236	4.76371	3.17519	3.17519	5.72918	5.59763	5.48941	5.70472	5.56953	TGME49_258990	26.9436	-0.582407	1.19638	-0.486807	0.626395	0.845114	TGME49_258990	26.9436	-2.38346	1.18481	-2.01169	0.0442529	0.142143	TGME49_258990	26.9436	1.87796	1.27804	1.46941	0.141722	0.32769
TGME49_255245	hypothetical protein	221	85832	86101	66	5	0	0	0	0	6	10	10	26	22	4.03885	4.55246	3.17519	3.17519	3.17519	3.17519	4.03695	4.31465	4.11636	4.38782	4.17422	TGME49_255245	3.33832	0.102225	1.17926	0.0866858	0.930921	1	TGME49_255245	3.33832	-2.38287	1.44967	-1.64373	0.100232	0.253356	TGME49_255245	3.33832	2.33085	1.54841	1.50531	0.132244	0.315093
TGME49_269075	hypothetical protein	2	663853	680677	195	0	10	7	0	5	20	14	352	518	652	4.62074	3.17519	5.66928	5.88376	3.17519	5.37183	4.70005	4.51055	7.30135	7.25111	7.23943	TGME49_269075	49.0818	0.65838	1.10509	0.595773	0.551327	0.793907	TGME49_269075	49.0818	-2.38246	0.955262	-2.49404	0.0126298	0.0570714	TGME49_269075	49.0818	-0.460463	1.07858	-0.426916	0.66944	0.854798
TGME49_264680	hypothetical protein	27	620857	621108	22	0	0	0	0	0	10	5	7	10	23	3.67874	3.17519	3.17519	3.17519	3.17519	3.17519	4.27733	3.9911	3.9667	3.94056	4.19579	TGME49_264680	1.79219	-2.95254	1.5446	-1.91152	0.0559375	0.184252	TGME49_264680	1.79219	-2.37964	1.51177	-1.57408	0.11547	0.278103	TGME49_264680	1.79219	0	1.72343	0	1	1
TGME49_318720	pyridoxal phosphate enzyme, YggS family protein	12	612655	616411	549	15	0	0	1	1	86	110	75	99	137	5.4578	5.41917	3.17519	3.17519	4.48501	4.23149	6.00861	6.36364	5.52881	5.38824	5.46898	TGME49_318720	23.9966	-1.81656	0.814825	-2.22938	0.0257884	0.105525	TGME49_318720	23.9966	-2.37699	0.971914	-2.44568	0.0144578	0.0632638	TGME49_318720	23.9966	1.52292	1.0662	1.42836	0.153189	0.34254
TGME49_297925	HesB-like domain-containing protein	17	174798	179271	126	0	11	0	0	0	12	13	21	23	31	4.35339	3.17519	5.76649	3.17519	3.17519	3.17519	4.37704	4.46502	4.51475	4.31936	4.35203	TGME49_297925	7.20817	1.11219	1.3146	0.846024	0.397539	0.671836	TGME49_297925	7.20817	-2.37683	1.48461	-1.60098	0.109381	0.269263	TGME49_297925	7.20817	3.52214	1.55017	2.27209	0.023081	0.0955898
TGME49_267490	preprocathepsin c precursor, putative	32	141096	143899	90	0	0	0	0	0	1	5	8	16	18	4.17851	3.17519	3.17519	3.17519	3.17519	3.17519	3.53135	3.9911	4.01989	4.1368	4.08201	TGME49_267490	1.73688	-1.70828	1.58812	-1.07566	0.282078	0.548785	TGME49_267490	1.73688	-2.37384	1.53507	-1.5464	0.122007	0.289553	TGME49_267490	1.73688	0	1.72409	0	1	1
TGME49_309020	PP-loop family protein	39	320628	322697	557	0	0	0	0	0	2	3	12	6	34	5.47158	3.17519	3.17519	3.17519	3.17519	3.17519	3.67761	3.8105	4.20271	3.77078	4.40458	TGME49_309020	4.03075	-1.29049	1.54985	-0.832657	0.405038	0.679035	TGME49_309020	4.03075	-2.37318	1.49887	-1.58331	0.113351	0.27576	TGME49_309020	4.03075	0	1.72001	0	1	1
TGME49_292310	RNA polymerase Rpb7, N-terminal domain-containing protein	35	54960	57618	321	0	0	0	0	0	4	0	8	18	24	4.987	3.17519	3.17519	3.17519	3.17519	3.17519	3.88222	3.17519	4.01989	4.19289	4.21684	TGME49_292310	2.83825	-1.05217	1.61869	-0.650013	0.515684	0.770325	TGME49_292310	2.83825	-2.37267	1.55773	-1.52316	0.127719	0.297141	TGME49_292310	2.83825	0	1.72456	0	1	1
TGME49_209810	hypothetical protein	25	152044	153057	3	20	0	0	0	0	41	24	16	16	28	3.36196	5.70054	3.17519	3.17519	3.17519	3.17519	5.27202	4.88486	4.35385	4.1368	4.29647	TGME49_209810	8.07798	-0.0143909	1.17903	-0.0122057	0.990261	1	TGME49_209810	8.07798	-2.3676	1.47338	-1.60692	0.108072	0.267025	TGME49_209810	8.07798	3.90074	1.53065	2.54842	0.0108212	0.056018
TGME49_244090	hypothetical protein	8	655565	660181	413	19	0	0	0	1	36	27	31	65	106	5.19818	5.64878	3.17519	3.17519	3.17519	4.23149	5.15783	4.97712	4.7781	5.02097	5.23319	TGME49_244090	13.3256	-0.00742459	1.05526	-0.00703581	0.994386	1	TGME49_244090	13.3256	-2.36753	1.20581	-1.96344	0.0495956	0.154197	TGME49_244090	13.3256	2.41758	1.28775	1.87737	0.0604676	0.18773
TGME49_321310	16S rRNA processing protein RimM domain-containing protein	47	46332	51940	1015	0	0	0	2	0	14	90	56	111	177	6.09077	3.17519	3.17519	3.17519	4.97319	3.17519	4.46755	6.13565	5.25679	5.4965	5.72202	TGME49_321310	19.6212	-4.50487	1.37233	-3.28263	0.00102842	0.0105239	TGME49_321310	19.6212	-2.36727	1.11341	-2.12614	0.0334913	0.117406	TGME49_321310	19.6212	-2.11687	1.46559	-1.44438	0.148631	0.336635
TGME49_319300	hypothetical protein	12	556533	563065	585	32	15	6	0	0	77	90	187	260	303	5.51872	6.20497	6.09834	5.72333	3.17519	3.17519	5.88983	6.13565	6.51805	6.40542	6.30584	TGME49_319300	43.1404	0.180743	0.427304	0.422984	0.672307	0.871986	TGME49_319300	43.1404	-2.36364	0.614414	-3.84698	0.000119582	0.00127593	TGME49_319300	43.1404	2.04339	0.661882	3.08724	0.00202027	0.0166174
TGME49_236820	hypothetical protein	13	756881	759363	54	0	0	0	0	1	11	12	32	42	62	3.95846	3.17519	3.17519	3.17519	3.17519	4.23149	4.32848	4.41737	4.80136	4.69143	4.79895	TGME49_236820	5.2159	-3.23223	1.38708	-2.33025	0.0197931	0.0872737	TGME49_236820	5.2159	-2.35941	1.18734	-1.98713	0.0469078	0.147965	TGME49_236820	5.2159	-1.75065	1.60502	-1.09073	0.275392	0.507083
TGME49_246490	hypothetical protein	6	542321	543840	1894	0	0	8	0	0	152	161	224	343	445	6.82078	3.17519	3.17519	6.02743	3.17519	3.17519	6.6634	6.81861	6.73483	6.73556	6.76135	TGME49_246490	53.9453	-5.91517	1.20742	-4.899	9.6327e-07	3.63914e-05	TGME49_246490	53.9453	-2.35337	0.738964	-3.18469	0.00144908	0.0105208	TGME49_246490	53.9453	-3.58665	1.25041	-2.86838	0.00412582	0.0278686
TGME49_272260	Dpy-30 motif protein	2	2639892	2644768	13	0	0	0	0	0	0	0	6	11	8	3.56307	3.17519	3.17519	3.17519	3.17519	3.17519	3.17519	3.17519	3.90927	3.977	3.78519	TGME49_272260	0.686192	0	1.68921	0	1	NA	TGME49_272260	0.686192	-2.35065	1.65128	-1.42353	0.154584	NA	TGME49_272260	0.686192	0	1.67383	0	1	NA
TGME49_231040	3prime exoribonuclease family, domain 1 domain-containing protein	14	1112171	1115699	36	0	7	0	0	0	13	14	15	19	30	3.8173	3.17519	5.32666	3.17519	3.17519	3.17519	4.42331	4.51055	4.31829	4.21963	4.33387	TGME49_231040	5.31662	0.425239	1.28144	0.331845	0.740006	0.916713	TGME49_231040	5.31662	-2.34747	1.48978	-1.57572	0.11509	0.277806	TGME49_231040	5.31662	3.12897	1.56103	2.00443	0.0450245	0.154065
TGME49_232060	hypothetical protein	14	514262	519259	95	0	8	0	0	0	11	14	14	18	42	4.2049	3.17519	5.45094	3.17519	3.17519	3.17519	4.32848	4.51055	4.28135	4.19289	4.53266	TGME49_232060	5.96366	0.698384	1.30893	0.533554	0.59365	0.823732	TGME49_232060	5.96366	-2.34566	1.48808	-1.5763	0.114956	0.277611	TGME49_232060	5.96366	3.18582	1.55821	2.04454	0.0409003	0.143247
TGME49_315420	hypothetical protein	5	829827	835289	206	7	0	0	4	0	119	68	135	214	216	4.65779	4.7829	3.17519	3.17519	5.59276	3.17519	6.37375	5.83248	6.14314	6.18258	5.93031	TGME49_315420	28.6023	-2.64879	0.958605	-2.76317	0.00572426	0.0354926	TGME49_315420	28.6023	-2.33337	0.898778	-2.59616	0.00942734	0.0459902	TGME49_315420	28.6023	-0.29514	1.06122	-0.278112	0.780926	0.921289
TGME49_254480	WD domain, G-beta repeat-containing protein	11	1152255	1155566	44	0	7	0	0	1	19	14	50	50	58	3.8838	3.17519	5.32666	3.17519	3.17519	4.23149	4.66457	4.51055	5.15755	4.81674	4.75048	TGME49_254480	8.6375	0.190729	1.20045	0.158881	0.873762	0.988835	TGME49_254480	8.6375	-2.3319	1.29605	-1.79923	0.0719823	0.203057	TGME49_254480	8.6375	1.88901	1.39359	1.3555	0.175257	0.376454
TGME49_312105	hypothetical protein	15	423789	424461	212	0	18	0	0	0	48	75	23	36	31	4.67748	3.17519	6.3038	3.17519	3.17519	3.17519	5.41666	5.93633	4.57271	4.5874	4.35203	TGME49_312105	15.3293	-0.216929	1.29702	-0.167252	0.867172	0.984763	TGME49_312105	15.3293	-2.32723	1.44819	-1.60699	0.108056	0.267025	TGME49_312105	15.3293	3.90087	1.5121	2.57977	0.00988661	0.0524434
TGME49_263130	citrate synthase, putative	28	733293	740182	31	95	61	10	8	7	277	308	670	1037	1186	3.77171	7.54137	7.83105	6.27669	6.33676	5.69855	7.41663	7.64688	8.15284	8.16818	8.02647	TGME49_263130	150.515	0.147804	0.23692	0.623855	0.532723	0.781583	TGME49_263130	150.515	-2.32711	0.327397	-7.10792	1.17804e-12	5.50714e-11	TGME49_263130	150.515	1.84466	0.3556	5.18746	2.13183e-07	1.37155e-05
TGME49_201850	WD domain, G-beta repeat-containing protein	9	141527	142888	792	0	0	0	0	0	0	0	12	8	16	5.82387	3.17519	3.17519	3.17519	3.17519	3.17519	3.17519	3.17519	4.20271	3.86133	4.03166	TGME49_201850	4.55987	0	1.69552	0	1	1	TGME49_201850	4.55987	-2.32606	1.52126	-1.52904	0.126255	0.295321	TGME49_201850	4.55987	0	1.7241	0	1	1
TGME49_229390	hypothetical protein	222	223184	226081	2176	4	3	0	0	8	92	103	235	292	394	6.99297	4.41579	4.65246	3.17519	3.17519	5.83637	6.0825	6.28799	6.79338	6.54196	6.61405	TGME49_229390	48.2007	-2.59642	0.682451	-3.80455	0.000142063	0.00234296	TGME49_229390	48.2007	-2.3239	0.618099	-3.75976	0.000170076	0.00173222	TGME49_229390	48.2007	-0.843813	0.802424	-1.05158	0.292992	0.526558
TGME49_244726	hypothetical protein	8	162926	167164	7	0	6	0	0	0	18	0	11	30	31	3.46021	3.17519	5.18925	3.17519	3.17519	3.17519	4.62792	3.17519	4.16063	4.47231	4.35203	TGME49_244726	4.50078	0.698493	1.62036	0.431073	0.666415	0.868679	TGME49_244726	4.50078	-2.31905	1.63396	-1.41928	0.155816	0.338287	TGME49_244726	4.50078	2.70997	1.68944	1.60406	0.1087	0.276994
TGME49_225790	PDI family protein	1	2719205	2721121	203	15	5	6	0	5	156	98	294	452	519	4.64781	5.41917	5.03522	5.72333	3.17519	5.37183	6.69481	6.23134	7.07196	7.07779	6.95116	TGME49_225790	54.6582	-1.6296	0.482092	-3.38027	0.000724144	0.00816925	TGME49_225790	54.6582	-2.31882	0.509575	-4.55049	5.3521e-06	8.28046e-05	TGME49_225790	54.6582	0.0364153	0.614313	0.0592782	0.952731	1
TGME49_258630	hypothetical protein	4	2520398	2523892	639	0	0	0	0	0	3	13	8	18	33	5.6052	3.17519	3.17519	3.17519	3.17519	3.17519	3.789	4.46502	4.01989	4.19289	4.38737	TGME49_258630	5.11762	-2.60671	1.48632	-1.7538	0.0794651	0.237731	TGME49_258630	5.11762	-2.31796	1.46737	-1.57967	0.114182	0.27655	TGME49_258630	5.11762	0	1.70694	0	1	1
TGME49_316280	transporter, major facilitator family protein	5	313379	315312	9	25	12	2	0	4	82	114	119	304	290	3.49823	5.93343	5.85724	4.76371	3.17519	5.17203	5.95708	6.40512	6.00421	6.58995	6.25575	TGME49_316280	37.9492	-0.396442	0.506144	-0.78326	0.433474	0.705767	TGME49_316280	37.9492	-2.31525	0.659849	-3.50876	0.000450207	0.00396401	TGME49_316280	37.9492	1.77203	0.718922	2.46484	0.0137074	0.0660499
TGME49_236860	haloacid dehalogenase family hydrolase domain-containing protein	13	725375	733523	9	81	2	2	4	2	138	184	246	349	459	3.49823	7.33416	4.39784	4.76371	5.59276	4.639	6.54767	6.98417	6.84961	6.7567	6.79926	TGME49_236860	61.2391	-0.256777	0.903127	-0.28432	0.776165	0.938329	TGME49_236860	61.2391	-2.31406	0.858258	-2.69623	0.00701283	0.0365139	TGME49_236860	61.2391	1.99408	0.936726	2.12877	0.0332731	0.123768
TGME49_223620	golgi SNARE, putative	1	1068734	1069537	782	0	6	0	0	0	27	39	22	25	32	5.8106	3.17519	5.18925	3.17519	3.17519	3.17519	4.92189	5.28991	4.54412	4.36553	4.36986	TGME49_223620	10.9159	-0.922624	1.1374	-0.811173	0.417266	0.689923	TGME49_223620	10.9159	-2.30898	1.39143	-1.65943	0.0970292	0.248752	TGME49_223620	10.9159	2.64053	1.4729	1.79275	0.0730135	0.212278
TGME49_278280	WD domain, G-beta repeat-containing protein	26	311739	315548	148	8	0	0	0	3	40	93	96	106	176	4.44637	4.88279	3.17519	3.17519	3.17519	4.93478	5.24998	6.17231	5.77636	5.45247	5.71624	TGME49_278280	19.642	-2.07421	0.971249	-2.13561	0.0327116	0.12533	TGME49_278280	19.642	-2.30848	0.983565	-2.34706	0.0189225	0.0779696	TGME49_278280	19.642	0.382314	1.12418	0.340082	0.733795	0.894956
TGME49_225680	hypothetical protein	1	2629880	2634063	70	0	0	0	0	0	4	15	12	13	17	4.06386	3.17519	3.17519	3.17519	3.17519	3.17519	3.88222	4.55419	4.20271	4.04488	4.05724	TGME49_225680	2.39056	-3.06629	1.53247	-2.00088	0.0454057	0.158457	TGME49_225680	2.39056	-2.30646	1.50815	-1.52933	0.126183	0.29526	TGME49_225680	2.39056	0	1.72345	0	1	1
TGME49_271010	hypothetical protein	2	1969532	1983294	128	0	0	0	0	0	15	10	14	15	15	4.36221	3.17519	3.17519	3.17519	3.17519	3.17519	4.50997	4.31465	4.28135	4.1073	4.0052	TGME49_271010	3.02306	-3.39257	1.46216	-2.32024	0.0203279	0.089081	TGME49_271010	3.02306	-2.30543	1.45768	-1.58158	0.113746	0.276411	TGME49_271010	3.02306	0	1.71696	0	1	1
TGME49_294180	tRNA -methyltransferase family protein	10	681925	689335	341	0	7	0	0	1	36	39	36	68	78	5.03604	3.17519	5.32666	3.17519	3.17519	4.23149	5.15783	5.28991	4.89002	5.05801	4.97509	TGME49_294180	12.497	-0.872577	1.1061	-0.788879	0.430183	0.70252	TGME49_294180	12.497	-2.30497	1.22545	-1.88091	0.0599841	0.17701	TGME49_294180	12.497	1.80115	1.32422	1.36016	0.173779	0.374906
TGME49_204050	subtilisin SUB1 (SUB1)	9	1855912	1861756	7838	1837	361	328	237	339	11553	14265	22486	37058	45617	8.69321	11.6792	10.3001	10.9679	10.8973	10.7601	12.6462	13.0503	13.1314	13.2381	13.1929	TGME49_204050	4844.79	-1.69742	0.382503	-4.43766	9.09404e-06	0.000250394	TGME49_204050	4844.79	-2.30268	0.315956	-7.28799	3.14623e-13	1.58482e-11	TGME49_204050	4844.79	0.2753	0.353221	0.779399	0.435745	0.66884
TGME49_220490	pre-rRNA-processing protein PNO1, putative	36	351910	352938	37	8	0	0	0	0	11	0	14	15	36	3.82601	4.88279	3.17519	3.17519	3.17519	3.17519	4.32848	3.17519	4.28135	4.1073	4.43813	TGME49_220490	3.54669	0.94171	1.56991	0.59985	0.548606	0.793068	TGME49_220490	3.54669	-2.29905	1.60525	-1.4322	0.152086	0.33297	TGME49_220490	3.54669	2.51639	1.67143	1.50553	0.132188	0.315093
TGME49_258000	hypothetical protein	4	2889779	2896816	534	0	0	0	0	2	10	23	58	87	104	5.43156	3.17519	3.17519	3.17519	3.17519	4.639	4.27733	4.85246	5.28823	5.27025	5.2164	TGME49_258000	11.2124	-3.33975	1.31997	-2.53016	0.0114009	0.0587495	TGME49_258000	11.2124	-2.29406	1.0079	-2.27609	0.0228407	0.089194	TGME49_258000	11.2124	-2.24296	1.46958	-1.52626	0.126946	0.306539
TGME49_214430	hypothetical protein	21	1027712	1028962	36	0	0	0	0	1	29	23	32	51	46	3.8173	3.17519	3.17519	3.17519	3.17519	4.23149	4.97836	4.85246	4.80136	4.8315	4.59129	TGME49_214430	6.54694	-4.32517	1.36368	-3.17169	0.00151554	0.0139688	TGME49_214430	6.54694	-2.29353	1.17403	-1.95355	0.050754	0.156452	TGME49_214430	6.54694	-1.73614	1.5962	-1.08767	0.276742	0.509136
TGME49_217930	hypothetical protein	66	2604	4149	31	6	0	0	0	0	3	9	13	7	33	3.77171	4.6736	3.17519	3.17519	3.17519	3.17519	3.789	4.25884	4.24289	3.81775	4.38737	TGME49_217930	2.99808	0.595704	1.35843	0.438523	0.661007	0.864927	TGME49_217930	2.99808	-2.28708	1.51954	-1.50511	0.132296	0.303767	TGME49_217930	2.99808	2.50511	1.60534	1.56048	0.118646	0.293364
TGME49_286000	hypothetical protein	7	1484567	1487368	167	0	12	0	0	0	30	11	5	33	54	4.52035	3.17519	5.85724	3.17519	3.17519	3.17519	5.00564	4.36736	3.84649	4.53141	4.69988	TGME49_286000	8.59269	0.629642	1.41174	0.446005	0.655594	0.861398	TGME49_286000	8.59269	-2.28432	1.51297	-1.50982	0.131089	0.301847	TGME49_286000	8.59269	3.45037	1.57944	2.18455	0.0289216	0.111998
TGME49_222870	hypothetical protein	17	1026016	1027837	0	6	0	0	0	2	66	26	59	63	108	3.17519	4.6736	3.17519	3.17519	3.17519	4.639	5.72918	4.94714	5.30367	4.99565	5.24976	TGME49_222870	12.2493	-1.96465	0.994805	-1.97491	0.0482789	0.165987	TGME49_222870	12.2493	-2.27689	1.08337	-2.10167	0.0355824	0.121756	TGME49_222870	12.2493	0.578888	1.23417	0.469049	0.639035	0.83349
TGME49_266300	hypothetical protein	42	130491	131304	3	56	26	4	1	0	53	54	122	172	287	3.36196	6.86772	6.73892	5.33074	4.48501	3.17519	5.51103	5.59763	6.03134	5.94253	6.24393	TGME49_266300	39.525	1.60867	0.384041	4.18881	2.80424e-05	0.000625193	TGME49_266300	39.525	-2.26825	0.656607	-3.4545	0.000551308	0.00470132	TGME49_266300	39.525	3.14667	0.684917	4.59424	4.34328e-06	0.000160356
TGME49_271300	DNA-directed RNA polymerase II RPB7 (POLR2G)	2	2175724	2178172	134	0	0	0	0	0	28	10	8	18	24	4.38821	3.17519	3.17519	3.17519	3.17519	3.17519	4.95045	4.31465	4.01989	4.19289	4.21684	TGME49_271300	3.72591	-3.85113	1.46219	-2.63381	0.00844339	0.0470138	TGME49_271300	3.72591	-2.26782	1.4599	-1.55341	0.120324	0.286578	TGME49_271300	3.72591	0	1.71339	0	1	1
TGME49_223985	serine/threonine specific protein phosphatase	1	1350411	1359510	32566	61	67	9	6	4	340	357	501	795	914	10.7001	6.97398	7.95649	6.15761	6.01416	5.17203	7.68506	7.84265	7.76299	7.81118	7.67897	TGME49_223985	281.881	-0.271367	0.367301	-0.738815	0.460019	0.729122	TGME49_223985	281.881	-2.26773	0.422404	-5.36863	7.93375e-08	1.82814e-06	TGME49_223985	281.881	2.01174	0.459968	4.37365	1.22186e-05	0.000354448
TGME49_299010	hypothetical protein	11	1646341	1650447	88	0	0	0	2	4	51	86	145	231	296	4.16772	3.17519	3.17519	3.17519	4.97319	5.17203	5.47408	6.08523	6.22344	6.2691	6.27909	TGME49_299010	27.1269	-5.2465	1.2366	-4.24267	2.20872e-05	0.000508945	TGME49_299010	27.1269	-2.26364	0.688117	-3.28961	0.00100325	0.00776087	TGME49_299010	27.1269	-3.57939	1.31347	-2.72515	0.00642726	0.0388144
TGME49_290980	glycine C-acetyltransferase, putative	219	1752236	1754201	228	59	24	5	0	0	118	145	126	204	280	4.72839	6.93242	6.64202	5.5414	3.17519	3.17519	6.36398	6.69093	6.06671	6.12906	6.21596	TGME49_290980	49.1922	0.319572	0.37756	0.846416	0.397321	0.671836	TGME49_290980	49.1922	-2.26217	0.643977	-3.51281	0.000443399	0.00392001	TGME49_290980	49.1922	3.07029	0.673636	4.55779	5.16935e-06	0.000182557
TGME49_277920	hypothetical protein	26	59128	59283	3	0	12	0	0	0	12	1	12	23	21	3.36196	3.17519	5.85724	3.17519	3.17519	3.17519	4.37704	3.54395	4.20271	4.31936	4.1521	TGME49_277920	5.7967	1.95703	1.48844	1.31482	0.18857	0.425019	TGME49_277920	5.7967	-2.26084	1.58088	-1.43012	0.152683	0.333934	TGME49_277920	5.7967	3.79155	1.63772	2.31514	0.0206052	0.0886705
TGME49_265260	hypothetical protein	27	154005	157088	385	0	2	0	2	0	36	12	77	82	115	5.13758	3.17519	4.39784	3.17519	4.97319	3.17519	5.15783	4.41737	5.55444	5.21774	5.30614	TGME49_265260	13.1717	-1.94077	1.11422	-1.74181	0.0815408	0.242052	TGME49_265260	13.1717	-2.25899	1.04942	-2.15261	0.0313497	0.112052	TGME49_265260	13.1717	-0.546091	1.27252	-0.429142	0.66782	0.853588
TGME49_243280	Met-10+ like-protein	8	1169493	1181142	3604	12	2	4	0	0	29	21	109	179	203	7.64217	5.21626	4.39784	5.33074	3.17519	3.17519	4.97836	4.78487	5.90974	5.98553	5.86433	TGME49_243280	35.8723	0.13584	0.612286	0.221858	0.824425	0.963921	TGME49_243280	35.8723	-2.25873	0.730156	-3.09349	0.00197818	0.0136023	TGME49_243280	35.8723	0.805073	0.833225	0.966212	0.333938	0.571635
TGME49_309050	hypothetical protein	39	342931	346033	1510	1	0	0	1	0	34	18	40	42	81	6.54678	3.80966	3.17519	3.17519	4.48501	3.17519	5.10912	4.67546	4.97257	4.69143	5.00544	TGME49_309050	14.4541	-2.93084	1.1068	-2.64803	0.00809625	0.0456203	TGME49_309050	14.4541	-2.25676	1.08882	-2.07267	0.0382026	0.128489	TGME49_309050	14.4541	-0.654518	1.38916	-0.471161	0.637526	0.832283
TGME49_269800	glutamine-dependent NAD(+) synthetase protein, putative	2	1159188	1164246	2731	4	26	0	0	4	58	38	126	187	175	7.28112	4.41579	6.73892	3.17519	3.17519	5.17203	5.59916	5.26659	6.06671	6.03309	5.71044	TGME49_269800	40.3815	0.711797	0.999786	0.71195	0.476496	0.742519	TGME49_269800	40.3815	-2.2498	0.996926	-2.25674	0.0240246	0.0925382	TGME49_269800	40.3815	2.30086	1.07748	2.13541	0.0327277	0.122432
TGME49_295680	periodic tryptophan protein PWP2, putative	40	244202	253159	586	11	4	0	0	3	37	55	96	122	141	5.52038	5.14086	4.85924	3.17519	3.17519	4.93478	5.1815	5.61583	5.77636	5.58856	5.49654	TGME49_295680	20.916	-0.60842	0.615736	-0.988119	0.323095	0.596101	TGME49_295680	20.916	-2.24791	0.814047	-2.76141	0.00575529	0.0312792	TGME49_295680	20.916	1.32994	0.902126	1.47423	0.14042	0.326108
TGME49_291890	microneme protein MIC1 (MIC1)	35	328019	330363	49599	1291	322	111	80	77	5501	6634	6551	10259	13984	11.3016	11.1737	10.1377	9.42979	9.35677	8.67128	11.5802	11.9493	11.3592	11.3922	11.4934	TGME49_291890	2066.37	-1.02225	0.364935	-2.8012	0.00509136	0.0325874	TGME49_291890	2066.37	-2.24782	0.309599	-7.26041	3.85908e-13	1.91422e-11	TGME49_291890	2066.37	1.58203	0.344816	4.58804	4.47419e-06	0.000163333
TGME49_212810	hypothetical protein	7	35019	51279	231	0	10	0	0	0	23	24	12	36	29	4.73768	3.17519	5.66928	3.17519	3.17519	3.17519	4.80031	4.88486	4.20271	4.5874	4.31535	TGME49_212810	8.46868	0.222985	1.28788	0.173141	0.862541	0.983489	TGME49_212810	8.46868	-2.24353	1.46304	-1.53348	0.125158	0.293813	TGME49_212810	8.46868	3.32313	1.53145	2.16993	0.0300124	0.115057
TGME49_207690	programmed cell death 5 protein (PDCD5)	24	603846	605956	28	23	0	1	0	2	52	59	90	127	143	3.7425	5.84496	3.17519	4.32535	3.17519	4.639	5.49268	5.68624	5.71012	5.6284	5.51012	TGME49_207690	20.0361	-0.520489	0.972769	-0.535059	0.592609	0.823359	TGME49_207690	20.0361	-2.24256	1.02198	-2.19432	0.0282124	0.103573	TGME49_207690	20.0361	1.6523	1.114	1.48322	0.138017	0.322602
TGME49_240730	hypothetical protein	34	268881	270112	0	0	0	0	0	0	0	0	3	5	21	3.17519	3.17519	3.17519	3.17519	3.17519	3.17519	3.17519	3.17519	3.69703	3.71952	4.1521	TGME49_240730	0.618041	0	1.6181	0	1	NA	TGME49_240730	0.618041	-2.23865	1.69928	-1.31741	0.187701	NA	TGME49_240730	0.618041	0	1.60778	0	1	NA
TGME49_215930	mediator complex subunit MED21 (MED21)	19	96400	101219	393	0	0	0	0	0	2	1	6	15	20	5.15519	3.17519	3.17519	3.17519	3.17519	3.17519	3.67761	3.54395	3.90927	4.1073	4.12939	TGME49_215930	2.90445	-0.823257	1.56745	-0.525222	0.599429	0.827727	TGME49_215930	2.90445	-2.23499	1.49281	-1.49717	0.134349	0.307011	TGME49_215930	2.90445	0	1.72357	0	1	1
TGME49_260160	hypothetical protein	4	1719574	1723220	2090	20	6	0	0	1	34	19	34	55	92	6.94263	5.70054	5.18925	3.17519	3.17519	4.23149	5.10912	4.71311	4.84652	4.88874	5.11076	TGME49_260160	22.1474	0.918043	0.599342	1.53175	0.125584	0.325785	TGME49_260160	22.1474	-2.23165	1.02845	-2.16992	0.0300131	0.10871	TGME49_260160	22.1474	3.10104	1.07329	2.88928	0.00386127	0.0264948
TGME49_220212	pseudouridine synthase	36	154533	160353	292	7	1	0	0	0	7	0	18	27	10	4.9122	4.7829	4.05227	3.17519	3.17519	3.17519	4.10378	3.17519	4.42131	4.40961	3.85594	TGME49_220212	4.61289	1.66148	1.39073	1.19468	0.232212	0.489631	TGME49_220212	4.61289	-2.22788	1.51384	-1.47167	0.141109	0.317089	TGME49_220212	4.61289	2.6907	1.59186	1.69029	0.0909724	0.246308
TGME49_212950	ADP-ribosylation factor family protein 2, putative	7	144057	147011	0	0	0	0	1	0	23	12	18	35	59	3.17519	3.17519	3.17519	3.17519	4.48501	3.17519	4.80031	4.41737	4.42131	4.56906	4.76279	TGME49_212950	5.10754	-4.19855	1.46905	-2.85801	0.00426304	0.0288451	TGME49_212950	5.10754	-2.22786	1.28351	-1.73575	0.0826073	0.223187	TGME49_212950	5.10754	-1.97328	1.6637	-1.18608	0.235591	0.456791
TGME49_260540	alveolin domain containing intermediate filament IMC14 (ALV9)	4	1396933	1402343	1741	40	35	7	11	5	547	394	578	851	1175	6.71785	6.46195	7.10818	5.88376	6.71387	5.37183	8.32406	7.97461	7.95378	7.90202	8.01393	TGME49_260540	151.244	-1.51644	0.355682	-4.26346	2.01286e-05	0.000470488	TGME49_260540	151.244	-2.22453	0.386912	-5.74944	8.95413e-09	2.4447e-07	TGME49_260540	151.244	0.920443	0.437531	2.10372	0.035403	0.128807
TGME49_232980	hypothetical protein	14	6004	13563	132	28	7	0	0	1	22	10	38	63	51	4.37962	6.05635	5.32666	3.17519	3.17519	4.23149	4.76785	4.31465	4.932	4.99565	4.66039	TGME49_232980	13.2386	1.97139	0.720867	2.73476	0.00624266	0.0378051	TGME49_232980	13.2386	-2.2237	1.1003	-2.021	0.0432795	0.140055	TGME49_232980	13.2386	3.59304	1.14357	3.14196	0.00167821	0.0146432
TGME49_269950	hypothetical protein	2	1249185	1252871	2448	27	22	16	7	30	971	761	1248	1844	2542	7.14144	6.01658	6.53801	6.83514	6.18474	7.40479	9.11682	8.87484	9.00823	8.95939	9.07339	TGME49_269950	276.219	-3.03769	0.315381	-9.63181	5.86857e-22	4.04181e-19	TGME49_269950	276.219	-2.21887	0.279179	-7.94785	1.89779e-15	1.16338e-13	TGME49_269950	276.219	-0.835209	0.357759	-2.33456	0.0195664	0.0850453
TGME49_305590	ABC transporter transmembrane region domain-containing protein	10	1065059	1076113	101	102	43	4	3	4	193	116	271	428	509	4.23557	7.63473	7.37162	5.33074	5.31964	5.17203	6.9565	6.42541	6.96973	7.00917	6.92694	TGME49_305590	81.9826	0.90726	0.325439	2.7878	0.0053067	0.0335437	TGME49_305590	81.9826	-2.2154	0.480512	-4.6105	4.01706e-06	6.45199e-05	TGME49_305590	81.9826	2.82607	0.507786	5.56547	2.61445e-08	2.17804e-06
TGME49_312680	60S ribosomal protein L27, putative	5	2633775	2635548	63	0	0	0	0	0	3	11	9	9	21	4.01954	3.17519	3.17519	3.17519	3.17519	3.17519	3.789	4.36736	4.06959	3.90211	4.1521	TGME49_312680	1.96359	-2.71501	1.55782	-1.74283	0.0813634	0.241636	TGME49_312680	1.96359	-2.21218	1.52485	-1.45075	0.146849	0.325448	TGME49_312680	1.96359	0	1.72446	0	1	1
TGME49_227280	dense granule protein GRA3 (GRA3)	1	3715332	3716000	843	78	66	85	24	58	3459	2802	3869	5985	7779	5.88962	7.28558	7.93633	9.05611	7.70726	8.28275	10.9158	10.7148	10.6063	10.6216	10.6544	TGME49_227280	879.666	-3.27134	0.380346	-8.60096	7.90486e-18	2.33481e-15	TGME49_227280	879.666	-2.20323	0.316704	-6.95674	3.48236e-12	1.54989e-10	TGME49_227280	879.666	-0.884451	0.368159	-2.40236	0.0162896	0.0745946
TGME49_250830	SAC3/GANP family protein	48	170853	174831	24	0	15	0	1	0	36	36	41	55	88	3.70089	3.17519	6.09834	3.17519	4.48501	3.17519	5.15783	5.21864	4.99236	4.88874	5.07348	TGME49_250830	13.7069	0.219561	1.26541	0.17351	0.862251	0.983489	TGME49_250830	13.7069	-2.2016	1.31928	-1.66878	0.0951601	0.245572	TGME49_250830	13.7069	2.67845	1.40085	1.91202	0.0558743	0.177715
TGME49_224290	DHHC zinc finger domain-containing protein	1	1647227	1654411	220	24	0	0	0	6	99	43	146	239	313	4.70322	5.88991	3.17519	3.17519	3.17519	5.54514	6.16402	5.37923	6.23122	6.30804	6.3432	TGME49_224290	31.7148	-0.743333	1.22467	-0.606968	0.543872	0.789344	TGME49_224290	31.7148	-2.19949	1.12419	-1.95651	0.0504055	0.156043	TGME49_224290	31.7148	0.866964	1.22852	0.705696	0.480377	0.708946
TGME49_315810	tRNA nucleotidyltransferase/poly(A) polymerase family protein	5	526169	531390	427	10	22	1	3	1	126	105	141	212	243	5.22744	5.06067	6.53801	4.32535	5.31964	4.23149	6.44035	6.31002	6.19187	6.17204	6.05803	TGME49_315810	40.2936	-0.554518	0.648255	-0.855401	0.392329	0.669032	TGME49_315810	40.2936	-2.19623	0.746878	-2.94055	0.00327629	0.0199525	TGME49_315810	40.2936	1.92279	0.812231	2.3673	0.0179186	0.0801896
TGME49_270805	hypothetical protein	2	1772967	1773410	3636	19	4	0	0	4	79	57	99	153	227	7.65382	5.64878	4.85924	3.17519	3.17519	5.17203	5.91712	5.65149	5.80831	5.81857	5.98377	TGME49_270805	41.3422	-0.588539	0.526477	-1.11788	0.263617	0.528373	TGME49_270805	41.3422	-2.19518	0.7198	-3.04971	0.0022906	0.0151571	TGME49_270805	41.3422	1.4938	0.79164	1.88697	0.0591649	0.185011
TGME49_308945	hypothetical protein	39	263005	263478	17	0	0	0	0	0	16	0	7	16	19	3.61834	3.17519	3.17519	3.17519	3.17519	3.17519	4.55075	3.17519	3.9667	4.1368	4.10604	TGME49_308945	1.86876	-2.5097	1.68394	-1.49037	0.136127	0.342796	TGME49_308945	1.86876	-2.19385	1.64371	-1.33469	0.181977	0.376589	TGME49_308945	1.86876	0	1.71353	0	1	1
TGME49_263820	DEAD/DEAH box helicase domain-containing protein	28	255068	261733	86	17	3	0	0	4	131	93	119	163	147	4.1568	5.5389	4.65246	3.17519	3.17519	5.17203	6.48606	6.17231	6.00421	5.8852	5.53685	TGME49_263820	28.4274	-1.52215	0.65662	-2.31817	0.0204403	0.089311	TGME49_263820	28.4274	-2.19368	0.792318	-2.76869	0.00562823	0.0307588	TGME49_263820	28.4274	1.3202	0.877763	1.50405	0.132569	0.315543
TGME49_223610	hypothetical protein	1	1060439	1065121	397	55	3	2	2	9	224	166	300	443	681	5.16391	6.84549	4.65246	4.76371	4.97319	5.9616	7.14395	6.85628	7.09747	7.05244	7.29526	TGME49_223610	72.5791	-0.944641	0.771504	-1.22441	0.220796	0.473509	TGME49_223610	72.5791	-2.19096	0.72006	-3.04274	0.00234432	0.0154497	TGME49_223610	72.5791	1.06904	0.800062	1.3362	0.181485	0.386243
TGME49_221905	hypothetical protein	18	461304	464424	2391	0	3	0	0	3	59	35	79	124	152	7.11158	3.17519	4.65246	3.17519	3.17519	4.93478	5.61611	5.19398	5.5796	5.60463	5.56953	TGME49_221905	26.7836	-2.50209	0.867774	-2.88335	0.00393473	0.0272021	TGME49_221905	26.7836	-2.1899	0.84556	-2.58988	0.00960099	0.0466621	TGME49_221905	26.7836	-0.555073	1.06995	-0.518785	0.603911	0.808616
TGME49_207240	hypothetical protein	59	120556	121245	44	4	0	2	1	0	32	67	80	119	142	3.8838	4.41579	3.17519	4.76371	4.48501	3.17519	5.05846	5.81699	5.592	5.56407	5.50335	TGME49_207240	16.2531	-2.529	0.910219	-2.77845	0.00546193	0.0342823	TGME49_207240	16.2531	-2.18233	0.888995	-2.45483	0.0140951	0.0620948	TGME49_207240	16.2531	-0.460624	1.10249	-0.417804	0.676091	0.858054
TGME49_216740	riboflavin kinase	19	691255	696424	2665	0	0	0	1	0	23	18	47	43	52	7.24974	3.17519	3.17519	3.17519	4.48501	3.17519	4.80031	4.67546	5.10487	4.70786	4.67371	TGME49_216740	18.782	-3.58305	1.27772	-2.80424	0.00504351	0.0324504	TGME49_216740	18.782	-2.17994	1.08869	-2.00234	0.0452478	0.144482	TGME49_216740	18.782	-1.59986	1.50966	-1.05975	0.28926	0.523103
TGME49_306640	hypothetical protein	10	1817907	1820150	112	8	0	1	1	0	29	35	60	78	107	4.28924	4.88279	3.17519	4.32535	4.48501	3.17519	4.97836	5.19398	5.31893	5.17412	5.2415	TGME49_306640	12.4378	-1.06548	0.803158	-1.32661	0.184638	0.419066	TGME49_306640	12.4378	-2.17932	0.959475	-2.27137	0.0231247	0.0900865	TGME49_306640	12.4378	0.847729	1.08817	0.779041	0.435956	0.668911
TGME49_307000	hypothetical protein	39	47181	48873	225	17	3	1	0	0	20	27	28	73	56	4.71902	5.5389	4.65246	4.32535	3.17519	3.17519	4.70005	4.97712	4.7054	5.1174	4.72546	TGME49_307000	11.5126	0.61783	0.767169	0.805337	0.420625	0.693858	TGME49_307000	11.5126	-2.17873	1.10224	-1.97664	0.0480828	0.150574	TGME49_307000	11.5126	2.75304	1.16385	2.36547	0.0180074	0.0804206
TGME49_310780	dense granule protein GRA4 (GRA4)	15	1267231	1268301	15161	165	121	81	48	55	3077	3087	4219	6644	8779	9.61479	8.27953	8.76301	8.98894	8.6456	8.21056	10.7487	10.8531	10.7298	10.7707	10.8271	TGME49_310780	1033.55	-2.32381	0.241551	-9.62035	6.56066e-22	4.04181e-19	TGME49_310780	1033.55	-2.17836	0.212519	-10.2502	1.18065e-24	2.3248e-22	TGME49_310780	1033.55	-0.121606	0.24662	-0.493089	0.62195	0.821596
TGME49_293540	hypothetical protein	10	392039	396893	160	14	0	3	3	4	189	69	224	383	510	4.4937	5.35498	3.17519	5.07927	5.31964	5.17203	6.93041	5.84781	6.73483	6.87087	6.92938	TGME49_293540	48.5589	-2.24314	0.774551	-2.89606	0.0037788	0.0266031	TGME49_293540	48.5589	-2.1731	0.696778	-3.11878	0.00181602	0.0127205	TGME49_293540	48.5589	-0.503171	0.832625	-0.604319	0.545632	0.762969
TGME49_278580	hypothetical protein	26	470573	474353	6	0	7	0	1	0	26	44	30	57	70	3.43913	3.17519	5.32666	3.17519	4.48501	3.17519	4.89264	5.40064	4.75438	4.91636	4.89026	TGME49_278580	10.3628	-0.801352	1.18853	-0.674236	0.500161	0.759357	TGME49_278580	10.3628	-2.17048	1.28882	-1.68408	0.0921661	0.240331	TGME49_278580	10.3628	1.82082	1.38771	1.31211	0.189484	0.396088
TGME49_264820	RbAp48	27	502841	512349	534	2	0	0	1	1	31	26	61	67	111	5.43156	4.06551	3.17519	3.17519	4.48501	4.23149	5.03233	4.94714	5.33402	5.04579	5.27423	TGME49_264820	12.7836	-2.48022	0.955123	-2.59676	0.00941087	0.0509753	TGME49_264820	12.7836	-2.16516	0.925548	-2.33933	0.0193183	0.0787519	TGME49_264820	12.7836	-0.712938	1.20568	-0.591316	0.554309	0.769248
TGME49_263327	hypothetical protein	28	580235	580793	20	0	0	0	0	0	8	19	8	15	10	3.65553	3.17519	3.17519	3.17519	3.17519	3.17519	4.16556	4.71311	4.01989	4.1073	3.85594	TGME49_263327	2.34998	-3.70159	1.52751	-2.42328	0.015381	0.0726836	TGME49_263327	2.34998	-2.16406	1.50645	-1.43653	0.150851	0.331495	TGME49_263327	2.34998	0	1.72428	0	1	1
TGME49_301300	hypothetical protein	41	133188	135433	17	0	0	0	0	0	13	39	7	5	29	3.61834	3.17519	3.17519	3.17519	3.17519	3.17519	4.42331	5.28991	3.9667	3.71952	4.31535	TGME49_301300	3.74768	-4.37338	1.5449	-2.83086	0.00464235	0.030621	TGME49_301300	3.74768	-2.16265	1.52482	-1.4183	0.156104	0.338521	TGME49_301300	3.74768	0	1.72436	0	1	1
TGME49_205350	integral membrane protein, GNS1/SUR4 family protein, putative	29	564851	566653	2404	80	29	5	1	14	381	497	425	778	867	7.11844	7.31815	6.87291	5.5414	4.48501	6.45965	7.83618	8.28871	7.54603	7.78243	7.60939	TGME49_205350	138.866	-1.0317	0.378608	-2.72498	0.00643056	0.0385671	TGME49_205350	138.866	-2.16235	0.426289	-5.0725	3.92624e-07	7.9232e-06	TGME49_205350	138.866	1.58856	0.469629	3.38258	0.000718091	0.00807294
TGME49_204440	cyclic nucleotide-binding domain-containing protein	29	230437	245252	219	0	5	4	0	0	3	38	142	151	229	4.70004	3.17519	5.03522	5.33074	3.17519	3.17519	3.789	5.26659	6.19983	5.80485	5.99328	TGME49_204440	19.951	-0.431493	1.40766	-0.306531	0.7592	0.927832	TGME49_204440	19.951	-2.15933	1.28296	-1.68309	0.0923575	0.240537	TGME49_204440	19.951	0.0195785	1.40189	0.0139657	0.988857	1
TGME49_300290	SNARE domain-containing protein	45	69235	71045	538	5	17	0	0	0	0	0	16	14	20	5.43861	4.55246	6.2386	3.17519	3.17519	3.17519	3.17519	3.17519	4.35385	4.0767	4.12939	TGME49_300290	9.88181	6.31575	1.36923	4.61265	3.9757e-06	0.000124203	TGME49_300290	9.88181	-2.1538	1.44742	-1.48803	0.136744	0.310543	TGME49_300290	9.88181	4.66913	1.4896	3.13449	0.00172151	0.0149551
TGME49_289615	hypothetical protein	219	1092116	1094378	1014	6	0	0	0	0	7	39	14	24	32	6.08969	4.6736	3.17519	3.17519	3.17519	3.17519	4.10378	5.28991	4.28135	4.34272	4.36986	TGME49_289615	9.75288	-1.02792	1.17713	-0.873241	0.382532	0.659684	TGME49_289615	9.75288	-2.15355	1.40527	-1.53248	0.125403	0.29407	TGME49_289615	9.75288	2.14915	1.50227	1.4306	0.152544	0.342039
TGME49_202050	hypothetical protein	9	220023	220938	5	0	0	0	0	0	0	0	12	7	1	3.41619	3.17519	3.17519	3.17519	3.17519	3.17519	3.17519	3.17519	4.20271	3.81775	3.39226	TGME49_202050	0.641662	0	1.64782	0	1	NA	TGME49_202050	0.641662	-2.14889	1.69571	-1.26725	0.205064	NA	TGME49_202050	0.641662	0	1.62991	0	1	NA
TGME49_266380	hypothetical protein	42	73809	76781	13933	0	0	0	0	0	0	0	15	15	14	9.49582	3.17519	3.17519	3.17519	3.17519	3.17519	3.17519	3.17519	4.31829	4.1073	3.97777	TGME49_266380	65.1614	0	1.62527	0	1	1	TGME49_266380	65.1614	-2.14836	1.39673	-1.53813	0.124017	0.292257	TGME49_266380	65.1614	0	1.69857	0	1	1
TGME49_225770	Tyrosine kinase-like (TKL) protein	1	2700027	2709349	484	13	0	5	0	2	130	82	159	242	371	5.34013	5.28747	3.17519	5.5414	3.17519	4.639	6.47703	6.03292	6.32864	6.32237	6.54227	TGME49_225770	37.3471	-2.07353	0.812416	-2.5523	0.0107013	0.055853	TGME49_225770	37.3471	-2.14631	0.765941	-2.80218	0.0050758	0.0284088	TGME49_225770	37.3471	-0.100047	0.897439	-0.111481	0.911235	0.991827
TGME49_278900	protein kinase, putative	26	714295	718220	277	0	2	0	0	0	8	12	12	12	29	4.87162	3.17519	4.39784	3.17519	3.17519	3.17519	4.16556	4.41737	4.20271	4.01171	4.31535	TGME49_278900	4.2066	-0.914544	1.21192	-0.754622	0.450476	0.720551	TGME49_278900	4.2066	-2.14328	1.431	-1.49775	0.134199	0.306955	TGME49_278900	4.2066	1.50889	1.56786	0.962392	0.335852	0.574157
TGME49_310850	MYND finger domain-containing protein	15	1228790	1232004	102	11	0	0	0	0	10	0	20	15	22	4.24059	5.14086	3.17519	3.17519	3.17519	3.17519	4.27733	3.17519	4.48453	4.1073	4.17422	TGME49_310850	4.23563	1.3722	1.56227	0.878338	0.37976	0.657616	TGME49_310850	4.23563	-2.14296	1.59777	-1.34122	0.17985	0.373717	TGME49_310850	4.23563	2.76377	1.66164	1.66328	0.0962572	0.256239
TGME49_253960	oxidoreductase, short chain dehydrogenase/reductase family protein	11	756260	758495	28	0	0	0	0	0	1	7	7	8	17	3.7425	3.17519	3.17519	3.17519	3.17519	3.17519	3.53135	4.13567	3.9667	3.86133	4.05724	TGME49_253960	1.31586	-2.1428	1.62055	-1.32227	0.186078	NA	TGME49_253960	1.31586	-2.13929	1.57092	-1.36181	0.173258	NA	TGME49_253960	1.31586	0	1.71863	0	1	NA
TGME49_315690	DnaJ domain-containing protein	5	627459	630542	131	17	18	0	0	2	51	42	47	100	99	4.3753	5.5389	6.3038	3.17519	3.17519	4.639	5.47408	5.35747	5.10487	5.39761	5.17345	TGME49_315690	20.6417	0.712196	0.558353	1.27553	0.202122	0.445669	TGME49_315690	20.6417	-2.13406	0.910102	-2.34486	0.0190343	0.0782132	TGME49_315690	20.6417	3.12671	0.951321	3.2867	0.00101367	0.0102439
TGME49_226850	TBC domain-containing protein	1	3468874	3476905	205	23	3	0	5	2	71	133	197	269	321	4.65447	5.84496	4.65246	3.17519	5.81961	4.639	5.80454	6.58702	6.57998	6.44517	6.37238	TGME49_226850	40.3576	-1.08333	0.76334	-1.4192	0.155841	0.375106	TGME49_226850	40.3576	-2.12931	0.752805	-2.8285	0.00467671	0.0264025	TGME49_226850	40.3576	0.765425	0.846943	0.90375	0.366128	0.605523
TGME49_277790	hypothetical protein	49	18367	26956	4676	24	11	9	1	2	155	181	291	429	525	7.98881	5.88991	5.76649	6.15761	4.48501	4.639	6.68702	6.96364	7.05903	7.01209	6.96549	TGME49_277790	83.4162	-1.22772	0.376814	-3.25815	0.00112142	0.0111469	TGME49_277790	83.4162	-2.1279	0.459384	-4.63207	3.62031e-06	5.86653e-05	TGME49_277790	83.4162	0.690404	0.528897	1.30537	0.191768	0.398987
TGME49_215980	hypothetical protein	19	124888	125409	10299	13	5	15	11	20	1064	958	969	1610	2118	9.07232	5.28747	5.03522	6.75604	6.71387	6.8903	9.24473	9.19571	8.6574	8.77105	8.81961	TGME49_215980	294.22	-4.71496	0.359188	-13.1267	2.31489e-39	5.01404e-36	TGME49_215980	294.22	-2.12488	0.241711	-8.79099	1.48248e-18	1.30178e-16	TGME49_215980	294.22	-2.10634	0.410492	-5.13126	2.87801e-07	1.74779e-05
TGME49_215390	TIM10 family protein, putative	21	372669	373145	41	0	0	0	0	0	2	5	8	8	14	3.85967	3.17519	3.17519	3.17519	3.17519	3.17519	3.67761	3.9911	4.01989	3.86133	3.97777	TGME49_215390	1.29832	-2.02081	1.58724	-1.27316	0.202962	NA	TGME49_215390	1.29832	-2.12405	1.5366	-1.38231	0.166877	NA	TGME49_215390	1.29832	0	1.72158	0	1	NA
TGME49_224770	SAG-related sequence SRS40D (SRS40D)	1	1927166	1928323	17	0	0	0	0	0	7	21	4	11	21	3.61834	3.17519	3.17519	3.17519	3.17519	3.17519	4.10378	4.78487	3.77668	3.977	4.1521	TGME49_224770	2.35921	-3.7011	1.55273	-2.38361	0.0171437	0.0786536	TGME49_224770	2.35921	-2.12284	1.52675	-1.39043	0.164399	0.350481	TGME49_224770	2.35921	0	1.72389	0	1	1
TGME49_246750	hypothetical protein	6	704408	708187	351	0	0	0	0	0	0	0	4	13	13	5.05986	3.17519	3.17519	3.17519	3.17519	3.17519	3.17519	3.17519	3.77668	4.04488	3.94927	TGME49_246750	2.30686	0	1.70914	0	1	1	TGME49_246750	2.30686	-2.11692	1.56682	-1.3511	0.176665	0.368647	TGME49_246750	2.30686	0	1.71801	0	1	1
TGME49_231930	hypothetical protein	14	664394	670462	1941	12	1	0	0	3	73	47	68	124	159	6.85096	5.21626	4.05227	3.17519	3.17519	4.93478	5.83357	5.46286	5.435	5.60463	5.61399	TGME49_231930	27.1109	-1.23663	0.688367	-1.79647	0.0724193	0.222813	TGME49_231930	27.1109	-2.1168	0.835204	-2.53447	0.0112616	0.0525703	TGME49_231930	27.1109	1.0276	0.938295	1.09518	0.27344	0.504776
TGME49_300230	nuclease, putative	45	106979	108853	37	5	0	0	0	0	11	9	6	18	23	3.82601	4.55246	3.17519	3.17519	3.17519	3.17519	4.32848	4.25884	3.90927	4.19289	4.19579	TGME49_300230	3.0872	-0.186117	1.18616	-0.156907	0.875318	0.989842	TGME49_300230	3.0872	-2.11645	1.46143	-1.44821	0.147558	0.326685	TGME49_300230	3.0872	2.38615	1.55746	1.53208	0.125504	0.304092
TGME49_299980	hypothetical protein	45	264392	266413	1310	90	4	6	0	4	207	278	221	365	502	6.3799	7.47075	4.85924	5.72333	3.17519	5.17203	7.04421	7.51238	6.71843	6.81157	6.90974	TGME49_299980	78.332	-0.6191	0.87896	-0.704355	0.481212	0.74628	TGME49_299980	78.332	-2.11604	0.824512	-2.56641	0.0102757	0.0491691	TGME49_299980	78.332	2.00302	0.901134	2.22278	0.0262306	0.104634
TGME49_294040	KDEL endoplasmic reticulum proteinretention receptor 2 (KDELR2), putative	10	662078	665804	2364	32	10	3	1	0	42	25	98	157	198	7.09721	6.20497	5.66928	5.07927	4.48501	3.17519	5.29369	4.9164	5.79774	5.84561	5.83809	TGME49_294040	35.9402	1.27919	0.484217	2.64177	0.0082475	0.0460811	TGME49_294040	35.9402	-2.11252	0.709314	-2.97825	0.00289898	0.0182015	TGME49_294040	35.9402	2.33462	0.755991	3.08816	0.00201402	0.016587
TGME49_211880	hypothetical protein	1	604330	604773	33	0	0	0	0	0	0	0	5	8	10	3.79038	3.17519	3.17519	3.17519	3.17519	3.17519	3.17519	3.17519	3.84649	3.86133	3.85594	TGME49_211880	0.708135	0	1.69782	0	1	NA	TGME49_211880	0.708135	-2.11233	1.64501	-1.28409	0.199112	NA	TGME49_211880	0.708135	0	1.68245	0	1	NA
TGME49_278540	hypothetical protein	26	450946	451852	39	14	0	0	0	4	77	79	106	108	204	3.84307	5.35498	3.17519	3.17519	3.17519	5.17203	5.88983	5.99235	5.88008	5.47026	5.86952	TGME49_278540	22.6067	-1.58886	1.01425	-1.56653	0.117224	0.311696	TGME49_278540	22.6067	-2.10671	0.997582	-2.11181	0.0347023	0.119753	TGME49_278540	22.6067	0.720794	1.11385	0.647121	0.517554	0.740331
TGME49_221850	prohibitin family protein, putative	18	516359	518556	111	3	0	0	0	0	7	0	9	22	16	4.28449	4.25744	3.17519	3.17519	3.17519	3.17519	4.10378	3.17519	4.06959	4.29542	4.03166	TGME49_221850	2.49051	0.438427	1.55182	0.282524	0.777542	0.938805	TGME49_221850	2.49051	-2.10563	1.58466	-1.32876	0.183927	0.379055	TGME49_221850	2.49051	1.64572	1.67541	0.982283	0.325961	0.562275
TGME49_300340	CAF1 family ribonuclease	45	28250	33739	461	0	0	0	0	1	13	9	30	44	49	5.29583	3.17519	3.17519	3.17519	3.17519	4.23149	4.42331	4.25884	4.75438	4.72406	4.63327	TGME49_300340	6.75705	-2.95454	1.34755	-2.19253	0.0283415	0.113053	TGME49_300340	6.75705	-2.10287	1.14877	-1.83053	0.0671703	0.192363	TGME49_300340	6.75705	-1.66387	1.56654	-1.06213	0.288176	0.521897
TGME49_219742	hypothetical protein	220	1533084	1535376	27	0	0	0	0	0	0	0	5	6	12	3.7324	3.17519	3.17519	3.17519	3.17519	3.17519	3.17519	3.17519	3.84649	3.77078	3.91957	TGME49_219742	0.670508	0	1.69424	0	1	NA	TGME49_219742	0.670508	-2.10246	1.65218	-1.27254	0.203182	NA	TGME49_219742	0.670508	0	1.67794	0	1	NA
TGME49_262010	calmodulin CAM2 (CAM2)	4	641989	644288	234	12	22	0	0	5	93	102	125	169	220	4.74691	5.21626	6.53801	3.17519	3.17519	5.37183	6.09444	6.27684	6.05795	5.92368	5.94999	TGME49_262010	34.9998	-0.254582	0.70529	-0.36096	0.718129	0.904832	TGME49_262010	34.9998	-2.09662	0.794612	-2.63854	0.00832638	0.0417798	TGME49_262010	34.9998	2.09644	0.86077	2.43554	0.0148694	0.0699693
TGME49_213720	hypothetical protein	7	686441	690547	3	0	0	0	0	0	0	10	5	16	10	3.36196	3.17519	3.17519	3.17519	3.17519	3.17519	3.17519	4.31465	3.84649	4.1368	3.85594	TGME49_213720	1.29903	-2.27059	1.68874	-1.34455	0.178772	NA	TGME49_213720	1.29903	-2.09266	1.65541	-1.26413	0.206183	NA	TGME49_213720	1.29903	0	1.69327	0	1	NA
TGME49_319900	hypothetical protein	12	161868	172834	5131	79	34	7	1	10	356	399	401	596	805	8.11395	7.30196	7.07157	5.88376	4.48501	6.07642	7.74594	7.99155	7.4701	7.4321	7.51212	TGME49_319900	139.182	-0.728939	0.249288	-2.92408	0.00345474	0.025084	TGME49_319900	139.182	-2.08894	0.370738	-5.63453	1.75538e-08	4.45565e-07	TGME49_319900	139.182	1.79669	0.402329	4.46572	7.97992e-06	0.000249296
TGME49_315710	hypothetical protein	5	612457	614763	2041	14	10	0	0	2	22	21	49	94	103	6.91313	5.35498	5.66928	3.17519	3.17519	4.639	4.76785	4.78487	5.14024	5.34037	5.20793	TGME49_315710	23.841	1.19694	0.520601	2.29915	0.0214962	0.0927506	TGME49_315710	23.841	-2.08547	0.870594	-2.39546	0.0165997	0.0704498	TGME49_315710	23.841	2.4783	0.920227	2.69313	0.00707839	0.0416625
TGME49_215170	serine/threonine-protein phosphatase 2A catalytic subunit beta isoform, putative	21	511348	517722	143	28	3	0	3	5	116	121	165	290	379	4.42598	6.05635	4.65246	3.17519	5.31964	5.37183	6.34422	6.47489	6.37143	6.5338	6.56765	TGME49_215170	42.8458	-1.05332	0.639229	-1.64781	0.0993925	0.277633	TGME49_215170	42.8458	-2.08455	0.668478	-3.11836	0.00181862	0.0127205	TGME49_215170	42.8458	0.918533	0.751896	1.22162	0.221851	0.439508
TGME49_236520	hypothetical protein	13	883338	885426	832	0	8	0	1	0	10	10	42	53	66	5.8757	3.17519	5.45094	3.17519	4.48501	3.17519	4.27733	4.31465	5.01183	4.86046	4.84548	TGME49_236520	12.0965	1.00225	1.19057	0.841824	0.399887	0.674325	TGME49_236520	12.0965	-2.08309	1.25414	-1.66097	0.0967187	0.248312	TGME49_236520	12.0965	1.88684	1.34954	1.39814	0.162072	0.356153
TGME49_217830	hypothetical protein	220	30008	39160	4917	53	32	5	5	0	118	182	264	340	434	8.05644	6.79995	6.99539	5.5414	5.81961	3.17519	6.36398	6.97052	6.9371	6.72488	6.73085	TGME49_217830	88.9684	0.224828	0.422937	0.531589	0.595011	0.825092	TGME49_217830	88.9684	-2.07603	0.527456	-3.93593	8.28742e-05	0.000943111	TGME49_217830	88.9684	2.18169	0.56919	3.83298	0.000126603	0.0022355
TGME49_266970	hypothetical protein	46	232190	234187	54	52	21	9	8	2	206	335	406	668	893	3.95846	6.77662	6.483	6.15761	6.33676	4.639	7.03812	7.75804	7.48625	7.58106	7.6483	TGME49_266970	102.451	-0.900068	0.456063	-1.97356	0.0484317	0.166337	TGME49_266970	102.451	-2.07467	0.466901	-4.44349	8.85108e-06	0.000129537	TGME49_266970	102.451	1.02192	0.524114	1.9498	0.0512002	0.167354
TGME49_265410	G-protein beta WD-40 repeat containing protein	27	80816	82639	3777	56	34	0	3	0	71	50	90	121	139	7.70408	6.86772	7.07157	3.17519	5.31964	3.17519	5.80454	5.52229	5.71012	5.58044	5.48283	TGME49_265410	54.1817	1.61617	0.371237	4.35347	1.34e-05	0.000342929	TGME49_265410	54.1817	-2.07392	0.740381	-2.80115	0.00509209	0.0284464	TGME49_265410	54.1817	3.80914	0.761378	5.00295	5.64583e-07	3.16264e-05
TGME49_269240	actin-like family protein	2	775295	783272	62	0	0	0	0	0	0	6	10	15	8	4.013	3.17519	3.17519	3.17519	3.17519	3.17519	3.17519	4.06668	4.11636	4.1073	3.78519	TGME49_269240	1.47439	-1.57305	1.6826	-0.934893	0.349844	NA	TGME49_269240	1.47439	-2.07383	1.63539	-1.26809	0.204765	NA	TGME49_269240	1.47439	0	1.7145	0	1	NA
TGME49_239910	cyclin-dependent kinase	33	291460	300068	2733	0	0	5	3	0	18	56	198	305	347	7.28206	3.17519	3.17519	5.5414	5.31964	3.17519	4.62792	5.63378	6.58603	6.59387	6.46327	TGME49_239910	42.2528	-4.01223	1.24302	-3.2278	0.00124747	0.0119912	TGME49_239910	42.2528	-2.07327	0.762708	-2.71831	0.00656172	0.0347552	TGME49_239910	42.2528	-3.70614	1.27371	-2.90971	0.00361768	0.0253589
TGME49_271370	hypothetical protein	2	2214568	2225184	1796	0	13	0	1	2	124	39	78	132	176	6.75572	3.17519	5.94236	3.17519	4.48501	4.639	6.42164	5.28991	5.56708	5.6671	5.71624	TGME49_271370	31.5299	-0.954805	1.16709	-0.818105	0.413297	0.686779	TGME49_271370	31.5299	-2.06977	1.12596	-1.83822	0.0660296	0.18985	TGME49_271370	31.5299	1.49213	1.22352	1.21954	0.222641	0.440268
TGME49_225555	hypothetical protein	1	2595318	2595521	82	47	6	1	3	5	148	182	215	266	424	4.13452	6.65387	5.18925	4.32535	5.31964	5.37183	6.63129	6.97052	6.68507	6.43204	6.70254	TGME49_225555	54.102	-0.785167	0.593611	-1.3227	0.185936	0.420834	TGME49_225555	54.102	-2.06439	0.638121	-3.23511	0.00121596	0.00912391	TGME49_225555	54.102	1.49774	0.703745	2.12825	0.0333165	0.123851
TGME49_256025	SPEF1 family protein	56	46668	48538	9	0	0	0	0	0	9	9	12	3	10	3.49823	3.17519	3.17519	3.17519	3.17519	3.17519	4.22319	4.25884	4.20271	3.59782	3.85594	TGME49_256025	1.67123	-3.20925	1.59287	-2.01476	0.0439301	NA	TGME49_256025	1.67123	-2.06331	1.55541	-1.32653	0.184663	NA	TGME49_256025	1.67123	0	1.71853	0	1	NA
TGME49_314390	hypothetical protein	5	1476092	1479984	464	25	14	0	1	2	65	8	64	126	164	5.3017	5.93343	6.02254	3.17519	4.48501	4.639	5.71359	4.19941	5.37825	5.62052	5.64488	TGME49_314390	24.2467	1.09852	0.872876	1.2585	0.20821	0.454772	TGME49_314390	24.2467	-2.06308	0.958272	-2.15292	0.0313251	0.112026	TGME49_314390	24.2467	2.60072	1.02749	2.53115	0.011369	0.0578966
TGME49_252890	hypothetical protein	11	44078	44997	19	0	0	0	0	0	3	0	3	19	7	3.64347	3.17519	3.17519	3.17519	3.17519	3.17519	3.789	3.17519	3.69703	4.21963	3.74631	TGME49_252890	0.926683	-1.0392	1.69306	-0.613797	0.539349	NA	TGME49_252890	0.926683	-2.06258	1.6527	-1.248	0.21203	NA	TGME49_252890	0.926683	0	1.69185	0	1	NA
TGME49_224910	divalent cation tolerance protein, CutA1 family protein	1	2064520	2067455	372	3	0	0	0	2	68	22	44	96	87	5.10843	4.25744	3.17519	3.17519	3.17519	4.639	5.75983	4.81915	5.04989	5.35973	5.06399	TGME49_224910	13.2053	-2.63196	1.03503	-2.54288	0.0109941	0.0569697	TGME49_224910	13.2053	-2.06241	1.02862	-2.00502	0.0449608	0.143707	TGME49_224910	13.2053	-0.270751	1.23818	-0.218668	0.826909	0.94464
TGME49_233905	histone kinase SNF1, putative	2	3886362	3892697	2304	23	3	0	4	0	103	76	103	162	206	7.06476	5.84496	4.65246	3.17519	5.59276	3.17519	6.20855	5.95055	5.84978	5.87868	5.87984	TGME49_233905	38.8126	-0.873809	0.697023	-1.25363	0.209976	0.457708	TGME49_233905	38.8126	-2.06206	0.790291	-2.60924	0.00907446	0.0447728	TGME49_233905	38.8126	1.46393	0.870242	1.68222	0.092527	0.249114
TGME49_247240	ubiquitin carboxyl-terminal hydrolase, family 1 protein	6	930335	935756	987	71	11	0	5	1	177	145	153	214	315	6.05995	7.16537	5.76649	3.17519	5.81961	4.23149	6.84918	6.69093	6.28452	6.18258	6.35055	TGME49_247240	56.7134	-0.1324	0.661779	-0.200067	0.841428	0.973806	TGME49_247240	56.7134	-2.05934	0.727953	-2.82895	0.00467009	0.026388	TGME49_247240	56.7134	2.50931	0.784989	3.19662	0.00139047	0.0129338
TGME49_285268	DnaJ domain-containing protein	7	1895087	1899831	1101	52	12	2	0	0	33	42	60	79	107	6.1814	6.77662	5.85724	4.76371	3.17519	3.17519	5.08405	5.35747	5.31893	5.18516	5.2415	TGME49_285268	28.2658	1.6309	0.544119	2.99733	0.00272357	0.0212969	TGME49_285268	28.2658	-2.05781	0.887731	-2.31805	0.0204466	0.0822677	TGME49_285268	28.2658	3.65625	0.920783	3.9708	7.16312e-05	0.00143218
TGME49_219100	cyclin-dependent kinase regulatory subunit protein	220	1066195	1067792	54	38	0	0	3	0	49	81	102	156	162	3.95846	6.40197	3.17519	3.17519	5.31964	3.17519	5.43608	6.01952	5.83953	5.8389	5.63261	TGME49_219100	25.7901	-0.112179	1.27017	-0.0883184	0.929624	1	TGME49_219100	25.7901	-2.05648	1.20179	-1.71118	0.0870473	0.231343	TGME49_219100	25.7901	1.87639	1.29438	1.44964	0.147158	0.334699
TGME49_224280	CPSF A subunit region protein	1	1627869	1644100	2871	20	3	2	0	3	45	48	125	183	200	7.34549	5.70054	4.65246	4.76371	3.17519	4.93478	5.35662	5.48297	6.05795	6.00952	5.84864	TGME49_224280	37.269	-0.07998	0.535375	-0.149391	0.881245	0.992104	TGME49_224280	37.269	-2.05622	0.676456	-3.03969	0.00236822	0.0155598	TGME49_224280	37.269	1.19942	0.754457	1.58978	0.111885	0.282011
TGME49_215610	hypothetical protein	21	264867	266528	705	6	7	3	0	2	58	56	114	186	205	5.70387	4.6736	5.32666	5.07927	3.17519	4.639	5.59916	5.63378	5.95778	6.02724	5.87469	TGME49_215610	27.2529	-1.01665	0.536669	-1.89436	0.0581771	0.189112	TGME49_215610	27.2529	-2.05578	0.660056	-3.11456	0.00184221	0.0128166	TGME49_215610	27.2529	0.57003	0.767117	0.743081	0.457432	0.689331
TGME49_265070	hypothetical protein	27	314425	315705	0	4	7	3	0	0	56	28	76	94	120	3.17519	4.41579	5.32666	5.07927	3.17519	3.17519	5.5646	5.00639	5.54169	5.34037	5.34497	TGME49_265070	16.0246	-0.722847	0.816592	-0.8852	0.376049	0.654158	TGME49_265070	16.0246	-2.05452	0.93301	-2.20204	0.0276626	0.102082	TGME49_265070	16.0246	1.15356	1.03749	1.11188	0.266191	0.494203
TGME49_215785	rhoptry protein ROP2A (ROP2A)	188	115	390	0	0	0	0	0	0	5	4	4	8	6	3.17519	3.17519	3.17519	3.17519	3.17519	3.17519	3.96376	3.90686	3.77668	3.86133	3.70443	TGME49_215785	0.913119	-2.87034	1.60435	-1.7891	0.0735991	NA	TGME49_215785	0.913119	-2.05017	1.57113	-1.3049	0.191927	NA	TGME49_215785	0.913119	0	1.69577	0	1	NA
TGME49_200330	hypothetical protein	57	117652	123075	1219	55	8	0	2	10	167	150	236	471	460	6.29689	6.84549	5.45094	3.17519	4.97319	6.07642	6.77775	6.73207	6.79858	7.12987	6.80193	TGME49_200330	67.7786	-0.478644	0.72187	-0.663062	0.507291	0.764892	TGME49_200330	67.7786	-2.05016	0.693524	-2.95614	0.00311512	0.0191686	TGME49_200330	67.7786	1.37713	0.766706	1.79616	0.0724687	0.211127
TGME49_205710	lysine-tRNA ligase	16	1072325	1076978	193	46	15	0	6	1	106	170	160	288	303	4.61387	6.62799	6.09834	3.17519	6.01416	4.23149	6.24104	6.88571	6.33586	6.5256	6.30584	TGME49_205710	50.5657	-0.235676	0.587253	-0.401319	0.688185	0.884635	TGME49_205710	50.5657	-2.04924	0.664514	-3.08382	0.00204364	0.0139785	TGME49_205710	50.5657	2.05112	0.721584	2.84252	0.0044758	0.0297904
TGME49_253130	transporter, major facilitator family protein	11	148345	149127	26	9	4	2	0	5	62	122	159	223	275	3.72211	4.97496	4.85924	4.76371	3.17519	5.37183	5.66573	6.48458	6.32864	6.22905	6.19563	TGME49_253130	32.0795	-1.77747	0.6434	-2.76261	0.00573407	0.0355196	TGME49_253130	32.0795	-2.04747	0.665072	-3.07857	0.00207996	0.0141435	TGME49_253130	32.0795	0.106067	0.788753	0.134474	0.893028	0.981424
TGME49_269760	primechromoprime (CHRromatin Organization MOdifier) domain-containing protein	2	1133076	1138814	2258	6	2	0	1	1	10	23	71	59	96	7.03937	4.6736	4.39784	3.17519	4.48501	4.23149	4.27733	4.85246	5.47602	4.94337	5.14696	TGME49_269760	20.6497	-0.0396942	0.809261	-0.0490499	0.960879	1	TGME49_269760	20.6497	-2.04115	0.945829	-2.15806	0.0309235	0.110738	TGME49_269760	20.6497	0.905894	1.06817	0.84808	0.396394	0.635634
TGME49_230860	hypothetical protein	14	1257945	1260623	5095	7	5	2	0	3	80	41	126	162	219	8.10443	4.7829	5.03522	4.76371	3.17519	4.93478	5.93057	5.33534	6.06671	5.87868	5.9451	TGME49_230860	47.2892	-1.20964	0.579348	-2.08793	0.0368043	0.136816	TGME49_230860	47.2892	-2.03983	0.672459	-3.03338	0.00241831	0.0157931	TGME49_230860	47.2892	0.423822	0.787819	0.537968	0.590599	0.800045
TGME49_314800	hypothetical protein	5	1224954	1226384	45	5	11	1	0	0	20	12	27	52	52	3.89164	4.55246	5.76649	4.32535	3.17519	3.17519	4.70005	4.41737	4.6801	4.84607	4.67371	TGME49_314800	9.83613	1.18407	0.844861	1.4015	0.161066	0.383332	TGME49_314800	9.83613	-2.03862	1.15184	-1.76988	0.0767472	0.21174	TGME49_314800	9.83613	2.87007	1.21415	2.36385	0.0180861	0.0806881
TGME49_313100	signal recognition particle SRP54 protein	5	2436148	2444395	622	65	17	0	3	4	157	118	158	236	312	5.57857	7.05364	6.2386	3.17519	5.31964	5.17203	6.70255	6.44541	6.32138	6.29357	6.33951	TGME49_313100	54.0607	0.186957	0.417247	0.448073	0.6541	0.861201	TGME49_313100	54.0607	-2.03348	0.590261	-3.44505	0.000570945	0.00485602	TGME49_313100	54.0607	2.53662	0.628153	4.03822	5.38578e-05	0.00113626
TGME49_282170	hypothetical protein	31	56812	60160	953	14	1	2	2	3	130	101	146	227	333	6.02158	5.35498	4.05227	4.76371	4.97319	4.93478	6.47703	6.2656	6.23122	6.24922	6.41506	TGME49_282170	39.7266	-1.9481	0.537494	-3.6244	0.00028963	0.00401282	TGME49_282170	39.7266	-2.03293	0.596285	-3.40933	0.000651238	0.00537758	TGME49_282170	39.7266	0.171461	0.712169	0.240759	0.809742	0.935821
TGME49_254210	RNA recognition motif-containing protein	11	916645	923454	1463	0	2	0	1	0	52	30	35	62	43	6.5093	3.17519	4.39784	3.17519	4.48501	3.17519	5.49268	5.06291	4.86847	4.98278	4.54762	TGME49_254210	15.8399	-2.77767	1.00745	-2.75714	0.005831	0.0359827	TGME49_254210	15.8399	-2.03265	1.09766	-1.85181	0.0640532	0.185486	TGME49_254210	15.8399	0.0656941	1.30869	0.0501983	0.959964	1
TGME49_290960	pyruvate phosphate dikinase, pep/pyruvate binding domain-containing protein	219	1728426	1745604	3214	9	0	3	0	1	74	60	84	145	198	7.49197	4.97496	3.17519	5.07927	3.17519	4.23149	5.84785	5.70329	5.64049	5.76283	5.83809	TGME49_290960	35.4455	-1.86575	0.643889	-2.89762	0.00376003	0.0265861	TGME49_290960	35.4455	-2.03042	0.728482	-2.78719	0.00531673	0.0294528	TGME49_290960	35.4455	0.198629	0.868904	0.228598	0.819182	0.939517
TGME49_286190	hypothetical protein	7	1344819	1349404	8	25	11	5	1	0	100	66	156	178	230	3.47982	5.93343	5.76649	5.5414	4.48501	3.17519	6.17528	5.80131	6.30675	5.97947	5.998	TGME49_286190	33.7231	-0.195194	0.50311	-0.387975	0.698035	0.892058	TGME49_286190	33.7231	-2.02773	0.653064	-3.10495	0.00190309	0.0131556	TGME49_286190	33.7231	1.69274	0.712982	2.37418	0.0175882	0.079092
TGME49_306210	RNA polymerase II accessory factor CDC73 (CDC73)	10	1410302	1414627	942	13	8	0	2	0	53	45	67	87	75	6.00894	5.28747	5.45094	3.17519	4.97319	3.17519	5.51103	5.42171	5.42104	5.27025	4.94397	TGME49_306210	21.3527	-0.166626	0.580366	-0.287105	0.774032	0.93697	TGME49_306210	21.3527	-2.02618	0.887529	-2.28294	0.0224338	0.0880281	TGME49_306210	21.3527	2.23693	0.947642	2.36052	0.0182494	0.0811111
TGME49_210820	hypothetical protein	12	1508561	1512551	0	5	11	1	2	7	92	91	211	271	441	3.17519	4.55246	5.76649	4.32535	4.97319	5.69855	6.0825	6.14798	6.66238	6.45386	6.75034	TGME49_210820	41.2717	-1.28595	0.642359	-2.00192	0.0452936	0.15815	TGME49_210820	41.2717	-2.02154	0.629412	-3.21178	0.00131913	0.00977393	TGME49_210820	41.2717	0.0868636	0.739398	0.117479	0.906481	0.988141
TGME49_202610	protein phosphatase 2C domain-containing protein	9	711056	718048	218	28	0	16	0	0	324	401	400	650	813	4.69684	6.05635	3.17519	6.83514	3.17519	3.17519	7.6215	7.99827	7.46684	7.54524	7.52505	TGME49_202610	97.2543	-2.46262	1.37489	-1.79114	0.0732708	0.224265	TGME49_202610	97.2543	-2.02116	1.21537	-1.66299	0.0963139	0.247566	TGME49_202610	97.2543	-0.235085	1.31819	-0.178339	0.858457	0.963031
TGME49_225970	mediator complex subunit MED31 (MED31)	1	2870277	2870885	44	3	0	1	0	0	10	27	31	40	47	3.8838	4.25744	3.17519	4.32535	3.17519	3.17519	4.27733	4.97712	4.7781	4.65782	4.60546	TGME49_225970	6.14003	-1.56347	1.10922	-1.40953	0.158678	0.379635	TGME49_225970	6.14003	-2.01876	1.20719	-1.67229	0.0944679	0.244377	TGME49_225970	6.14003	0.422702	1.38839	0.304455	0.760781	0.908575
TGME49_318675	3prime5prime-cyclic nucleotide phosphodiesterase domain-containing protein	12	643486	653300	172	8	0	0	0	0	3	12	10	19	21	4.53898	4.88279	3.17519	3.17519	3.17519	3.17519	3.789	4.41737	4.11636	4.21963	4.1521	TGME49_318675	4.08217	0.689781	1.26992	0.54317	0.587013	0.820303	TGME49_318675	4.08217	-2.01314	1.47649	-1.36346	0.172737	0.363015	TGME49_318675	4.08217	2.68591	1.55694	1.72513	0.0845048	0.235166
TGME49_226690	hypothetical protein	1	3323588	3331370	10	13	2	0	0	6	69	53	118	213	213	3.51562	5.28747	4.39784	3.17519	3.17519	5.54514	5.7749	5.57919	5.99505	6.17732	5.91536	TGME49_226690	25.1398	-1.07997	0.740084	-1.45926	0.144494	0.356869	TGME49_226690	25.1398	-2.01287	0.761187	-2.64438	0.00818407	0.0413531	TGME49_226690	25.1398	0.440013	0.875846	0.502387	0.615395	0.81609
TGME49_227580	transmembrane amino acid transporter protein	1	3856424	3859999	7084	108	37	8	6	12	329	368	521	882	1054	8.55382	7.7102	7.17872	6.02743	6.01416	6.28108	7.64167	7.88316	7.81503	7.94994	7.86827	TGME49_227580	171.584	-0.288117	0.257694	-1.11806	0.263543	0.528373	TGME49_227580	171.584	-2.00836	0.331215	-6.06361	1.33098e-09	4.23956e-08	TGME49_227580	171.584	1.59854	0.363446	4.3983	1.09102e-05	0.000323719
TGME49_226985	hypothetical protein	1	3595680	3596542	0	0	0	0	0	0	3	11	4	6	10	3.17519	3.17519	3.17519	3.17519	3.17519	3.17519	3.789	4.36736	3.77668	3.77078	3.85594	TGME49_226985	1.21731	-3.30744	1.6076	-2.05738	0.0396501	NA	TGME49_226985	1.21731	-2.00326	1.5768	-1.27046	0.203921	NA	TGME49_226985	1.21731	0	1.69966	0	1	NA
TGME49_289900	n-acetyltransferase family protein	219	1257247	1258524	121	0	0	0	0	0	0	22	4	23	22	4.33097	3.17519	3.17519	3.17519	3.17519	3.17519	3.17519	4.81915	3.77668	4.31936	4.17422	TGME49_289900	2.84131	-2.59622	1.6835	-1.54216	0.123035	0.32082	TGME49_289900	2.84131	-1.99806	1.64551	-1.21425	0.224651	0.431653	TGME49_289900	2.84131	0	1.7249	0	1	1
TGME49_319662	histone lysine methyltransferase, SET, putative	12	279367	283658	323	18	11	2	0	0	24	27	49	86	86	4.99199	5.59496	5.76649	4.76371	3.17519	3.17519	4.8319	4.97712	5.14024	5.25992	5.05442	TGME49_319662	17.0059	1.20304	0.526364	2.28557	0.0222796	0.0949955	TGME49_319662	17.0059	-1.99627	0.88862	-2.24648	0.0246733	0.0944641	TGME49_319662	17.0059	2.7669	0.932682	2.96661	0.00301103	0.0223352
TGME49_218230	histone lysine methyltransferase, SET, putative	220	534987	536876	353	3	4	3	1	0	65	68	96	129	168	5.06456	4.25744	4.85924	5.07927	4.48501	3.17519	5.71359	5.83248	5.77636	5.64401	5.66909	TGME49_218230	22.3271	-2.09045	0.645121	-3.2404	0.0011936	0.0116457	TGME49_218230	22.3271	-1.99403	0.722134	-2.7613	0.00575714	0.0312792	TGME49_218230	22.3271	0.00551566	0.879891	0.00626858	0.994998	1
TGME49_201180	hypothetical protein	31	492208	494232	1354	0	0	2	2	0	48	60	80	157	160	6.41834	3.17519	3.17519	4.76371	4.97319	3.17519	5.41666	5.70329	5.592	5.84561	5.62023	TGME49_201180	24.0113	-4.78849	1.20075	-3.98792	6.66549e-05	0.00125908	TGME49_201180	24.0113	-1.9938	0.739043	-2.69781	0.00697965	0.0364147	TGME49_201180	24.0113	-2.98125	1.31499	-2.26712	0.0233829	0.096594
TGME49_221620	beta-tubulin, putative	18	658349	660681	832	198	23	19	17	21	683	572	1209	1821	2403	5.8757	8.52889	6.59097	7.0491	7.25781	6.95092	8.62852	8.4808	8.96403	8.94193	8.99501	TGME49_221620	272.235	-0.696409	0.528058	-1.31881	0.187232	0.422589	TGME49_221620	272.235	-1.99367	0.463231	-4.30384	1.6786e-05	0.000230603	TGME49_221620	272.235	0.86821	0.518006	1.67606	0.0937261	0.251044
TGME49_288250	hypothetical protein	219	156567	162505	181	0	2	0	2	0	49	72	50	87	80	4.57171	3.17519	4.39784	3.17519	4.97319	3.17519	5.43608	5.89278	5.15755	5.27025	4.99541	TGME49_288250	14.614	-3.38854	0.992414	-3.41444	0.000639125	0.0074294	TGME49_288250	14.614	-1.99262	0.966475	-2.06175	0.039232	0.130666	TGME49_288250	14.614	-0.609623	1.21966	-0.499829	0.617195	0.817864
TGME49_223600	hypothetical protein	1	1044384	1056230	33	13	1	2	0	0	10	18	38	77	101	3.79038	5.28747	4.05227	4.76371	3.17519	3.17519	4.27733	4.67546	4.932	5.16298	5.1908	TGME49_223600	10.2156	0.755756	0.924115	0.817816	0.413462	0.686779	TGME49_223600	10.2156	-1.99065	1.04944	-1.89687	0.0578453	0.172342	TGME49_223600	10.2156	1.58496	1.14598	1.38307	0.166645	0.363986
TGME49_310930	hypothetical protein	15	1179347	1184340	171	23	8	1	0	5	76	101	126	210	227	4.53528	5.84496	5.45094	4.32535	3.17519	5.37183	5.87598	6.2656	6.06671	6.16142	5.98377	TGME49_310930	32.8819	-0.528442	0.479348	-1.10242	0.27028	0.537319	TGME49_310930	32.8819	-1.98957	0.636126	-3.12764	0.00176218	0.0124059	TGME49_310930	32.8819	1.47021	0.700334	2.09929	0.0357912	0.129711
TGME49_273490	glutamine synthetase, type I, putative	2	3321387	3326959	2744	57	7	0	7	0	214	98	208	294	361	7.28722	6.88962	5.32666	3.17519	6.18474	3.17519	7.08612	6.23134	6.64512	6.55007	6.50989	TGME49_273490	66.3286	-0.433127	1.00859	-0.429438	0.667604	0.868784	TGME49_273490	66.3286	-1.98927	0.929189	-2.14086	0.032285	0.114476	TGME49_273490	66.3286	1.71417	1.01519	1.68853	0.0913097	0.24701
TGME49_252360	rhoptry kinase family protein ROP24 (incomplete catalytic triad) (ROP24)	50	95746	97269	25	156	49	5	18	2	436	428	573	882	1262	3.71161	8.20331	7.54162	5.5414	7.3313	4.639	8.01678	8.08605	7.94213	7.94994	8.11024	TGME49_252360	167.48	-0.143678	0.677361	-0.212115	0.832017	0.96926	TGME49_252360	167.48	-1.98885	0.609889	-3.26101	0.00111017	0.00842747	TGME49_252360	167.48	1.87258	0.672324	2.78524	0.00534882	0.034147
TGME49_264170	hypothetical protein	28	66517	73399	436	0	0	0	0	0	0	2	3	17	15	5.2459	3.17519	3.17519	3.17519	3.17519	3.17519	3.17519	3.6953	3.69703	4.1653	4.0052	TGME49_264170	2.90089	-0.475286	1.64505	-0.288919	0.772644	0.935988	TGME49_264170	2.90089	-1.98195	1.56793	-1.26406	0.20621	0.40927	TGME49_264170	2.90089	0	1.72414	0	1	1
TGME49_224845	hypothetical protein	1	1976774	1977610	0	0	0	0	0	0	0	0	4	7	9	3.17519	3.17519	3.17519	3.17519	3.17519	3.17519	3.17519	3.17519	3.77668	3.81775	3.8216	TGME49_224845	0.478057	0	1.603	0	1	NA	TGME49_224845	0.478057	-1.97626	1.69984	-1.16262	0.244984	NA	TGME49_224845	0.478057	0	1.59697	0	1	NA
TGME49_268870	tetratricopeptide repeat-containing protein	2	507828	514563	36	64	75	7	0	7	220	179	293	417	550	3.8173	7.03414	8.10837	5.88376	3.17519	5.69855	7.1211	6.94978	7.06766	6.97658	7.02373	TGME49_268870	92.4796	0.66717	0.465051	1.43462	0.151397	0.367904	TGME49_268870	92.4796	-1.97492	0.523737	-3.77083	0.000162705	0.00166497	TGME49_268870	92.4796	2.65066	0.563907	4.70053	2.5949e-06	0.000104731
TGME49_299970	tetratricopeptide repeat-containing protein	45	270909	274186	2565	43	14	1	8	15	387	461	536	694	952	7.20085	6.5474	6.02254	4.32535	6.33676	6.54113	7.85702	8.18653	7.85286	7.63126	7.73287	TGME49_299970	134.246	-1.90209	0.443918	-4.28478	1.82922e-05	0.000435394	TGME49_299970	134.246	-1.9732	0.43381	-4.54854	5.40191e-06	8.33768e-05	TGME49_299970	134.246	0.375808	0.500357	0.751081	0.452604	0.685233
TGME49_255460	EGF family domain-containing protein	54	72403	75087	344	0	0	0	0	0	6	14	14	10	12	5.04324	3.17519	3.17519	3.17519	3.17519	3.17519	4.03695	4.51055	4.28135	3.94056	3.91957	TGME49_255460	3.60418	-2.9868	1.48798	-2.00728	0.0447196	0.156736	TGME49_255460	3.60418	-1.97161	1.47536	-1.33636	0.181432	0.375818	TGME49_255460	3.60418	0	1.71398	0	1	1
TGME49_232020	hypothetical protein	14	550925	555193	35	55	33	3	6	10	357	188	384	567	782	3.80846	6.84549	7.03398	5.07927	6.01416	6.07642	7.74966	7.0111	7.41377	7.36745	7.4743	TGME49_232020	99.9471	-0.558359	0.387823	-1.43972	0.149945	0.365745	TGME49_232020	99.9471	-1.96566	0.433253	-4.53698	5.70655e-06	8.74556e-05	TGME49_232020	99.9471	1.41024	0.479835	2.939	0.0032927	0.0238794
TGME49_295610	histone lysine methyltransferase, SET, putative	40	163797	168890	610	28	32	4	9	7	397	326	427	616	817	5.55945	6.05635	6.99539	5.33074	6.47394	5.69855	7.89109	7.72193	7.55218	7.47505	7.53147	TGME49_295610	112.086	-1.4195	0.394164	-3.6013	0.000316627	0.00427743	TGME49_295610	112.086	-1.96301	0.421943	-4.65232	3.28229e-06	5.37237e-05	TGME49_295610	112.086	0.852742	0.478057	1.78376	0.0744619	0.214665
TGME49_257030	hypothetical protein	4	3472403	3475575	670	9	11	0	0	0	5	23	16	20	22	5.65244	4.97496	5.76649	3.17519	3.17519	3.17519	3.96376	4.85246	4.35385	4.2456	4.17422	TGME49_257030	10.9273	1.54602	0.935336	1.6529	0.0983514	0.275945	TGME49_257030	10.9273	-1.95726	1.35183	-1.44786	0.147657	0.326685	TGME49_257030	10.9273	4.08882	1.39671	2.92747	0.00341728	0.0245908
TGME49_233925	hypothetical protein	2	3875764	3878016	44	0	0	0	0	0	0	8	5	16	12	3.8838	3.17519	3.17519	3.17519	3.17519	3.17519	3.17519	4.19941	3.84649	4.1368	3.91957	TGME49_233925	1.41673	-1.85814	1.68723	-1.10129	0.27077	NA	TGME49_233925	1.41673	-1.9557	1.64432	-1.18937	0.234295	NA	TGME49_233925	1.41673	0	1.71175	0	1	NA
TGME49_209600	hypothetical protein	25	260759	262365	575	140	29	11	15	9	533	565	754	1084	1461	5.50208	8.05694	6.87291	6.38645	7.09845	5.9616	8.28873	8.46391	8.31331	8.22832	8.30897	TGME49_209600	192.821	-0.815007	0.434803	-1.87443	0.0608717	0.195524	TGME49_209600	192.821	-1.95465	0.414415	-4.71664	2.3977e-06	4.16584e-05	TGME49_209600	192.821	1.2326	0.461892	2.66859	0.007617	0.0438788
TGME49_310460	Rab6	20	842913	847953	267	37	0	0	3	0	79	53	81	144	183	4.84378	6.37099	3.17519	3.17519	5.31964	3.17519	5.91712	5.57919	5.60429	5.7557	5.7562	TGME49_310460	25.9527	-0.141877	1.25225	-0.113298	0.909795	1	TGME49_310460	25.9527	-1.95358	1.18401	-1.64997	0.0989483	0.251847	TGME49_310460	25.9527	1.84271	1.27676	1.44328	0.148942	0.337105
TGME49_305450	acetyltransferase, GNAT family protein	10	972537	975241	932	22	17	0	2	0	43	19	47	84	102	5.99734	5.7985	6.2386	3.17519	4.97319	3.17519	5.31501	4.71311	5.10487	5.239	5.19939	TGME49_305450	23.3783	1.40083	0.59353	2.36017	0.0182664	0.082401	TGME49_305450	23.3783	-1.94975	0.899327	-2.16801	0.0301579	0.109052	TGME49_305450	23.3783	3.1339	0.94158	3.32834	0.000873656	0.00918611
TGME49_216640	GHMP kinase, putative	19	630489	633567	2732	12	0	0	0	0	11	0	17	19	26	7.28159	5.21626	3.17519	3.17519	3.17519	3.17519	4.32848	3.17519	4.38816	4.21963	4.25752	TGME49_216640	16.589	1.46002	1.41417	1.03242	0.301876	0.572653	TGME49_216640	16.589	-1.94972	1.49878	-1.30088	0.193301	0.392153	TGME49_216640	16.589	2.74997	1.57383	1.74731	0.0805829	0.226777
TGME49_288610	50S ribosomal protein L21, putative	219	378507	381690	23	12	0	2	0	0	31	13	59	62	82	3.68994	5.21626	3.17519	4.76371	3.17519	3.17519	5.03233	4.46502	5.30367	4.98278	5.01539	TGME49_288610	10.5335	-0.107441	1.10369	-0.0973465	0.922451	1	TGME49_288610	10.5335	-1.94869	1.14582	-1.7007	0.0890001	0.235282	TGME49_288610	10.5335	1.25793	1.25583	1.00167	0.316505	0.553011
TGME49_270890	hypothetical protein	2	1856933	1858992	261	5	0	0	1	5	73	69	118	187	239	4.82675	4.55246	3.17519	3.17519	4.48501	5.37183	5.83357	5.84781	5.99505	6.03309	6.03984	TGME49_270890	25.5736	-2.70097	0.715599	-3.77442	0.000160382	0.00257324	TGME49_270890	25.5736	-1.94278	0.642267	-3.02488	0.00248729	0.0161141	TGME49_270890	25.5736	-1.00889	0.873004	-1.15566	0.247821	0.470448
TGME49_257300	hypothetical protein	4	3338338	3346256	8219	16	7	16	0	3	288	271	395	611	723	8.75883	5.48038	5.32666	6.83514	3.17519	4.93478	7.46727	7.47909	7.45047	7.46444	7.37244	TGME49_257300	124.039	-2.47347	0.700713	-3.52993	0.000415673	0.00536987	TGME49_257300	124.039	-1.94277	0.613925	-3.16452	0.00155341	0.0111414	TGME49_257300	124.039	-0.491463	0.719681	-0.68289	0.494677	0.721418
TGME49_229790	hypothetical protein	222	443623	447814	833	24	25	0	5	0	111	118	117	198	194	5.87698	5.88991	6.69129	3.17519	5.81961	3.17519	6.29358	6.44541	5.98582	6.09594	5.81673	TGME49_229790	43.6299	-0.0681347	0.575354	-0.118422	0.905733	1	TGME49_229790	43.6299	-1.9406	0.709415	-2.73549	0.00622882	0.0333951	TGME49_229790	43.6299	2.37365	0.761689	3.1163	0.00183133	0.0155352
TGME49_306895	hypothetical protein	39	122290	122799	11	83	26	9	0	8	238	211	311	541	647	3.53216	7.36566	6.73892	6.15761	3.17519	5.83637	7.22117	7.15682	7.14309	7.30689	7.22958	TGME49_306895	89.68	-0.0855673	0.344261	-0.248554	0.803706	0.95438	TGME49_306895	89.68	-1.94019	0.427007	-4.54369	5.52782e-06	8.49167e-05	TGME49_306895	89.68	1.80459	0.465591	3.87592	0.000106224	0.00197212
TGME49_254580	UDP-galactose transporter family protein	11	1236179	1238094	78	17	0	3	0	0	30	40	68	104	144	4.11164	5.5389	3.17519	5.07927	3.17519	3.17519	5.00564	5.31282	5.435	5.43443	5.51685	TGME49_254580	16.0237	-0.300356	1.1054	-0.271717	0.78584	0.943182	TGME49_254580	16.0237	-1.93748	1.09047	-1.77674	0.0756118	0.209968	TGME49_254580	16.0237	1.17695	1.19591	0.984143	0.325045	0.56189
TGME49_217790	S1 RNA binding domain-containing protein	220	62960	72437	688	0	3	7	2	5	151	87	272	463	505	5.67914	3.17519	4.65246	5.88376	4.97319	5.37183	6.65544	6.09801	6.97433	7.10817	6.91713	TGME49_217790	54.1968	-3.8465	0.780854	-4.92601	8.3924e-07	3.26069e-05	TGME49_217790	54.1968	-1.93506	0.50076	-3.86425	0.000111432	0.0012048	TGME49_217790	54.1968	-2.62224	0.840583	-3.11955	0.00181125	0.0154574
TGME49_220190	hypothetical protein	36	131581	136118	103	7	14	0	0	0	5	0	3	18	31	4.24557	4.7829	6.02254	3.17519	3.17519	3.17519	3.96376	3.17519	3.69703	4.19289	4.35203	TGME49_220190	7.34782	3.69262	1.3127	2.813	0.00490811	0.0317975	TGME49_220190	7.34782	-1.93237	1.49734	-1.29053	0.196866	0.395713	TGME49_220190	7.34782	4.37217	1.54946	2.82174	0.00477639	0.0312558
TGME49_235402	CorA family Mg2+ transporter protein	13	1430992	1436164	1914	17	9	1	0	1	29	38	52	67	103	6.8337	5.5389	5.56455	4.32535	3.17519	4.23149	4.97836	5.26659	5.19149	5.04579	5.20793	TGME49_235402	24.2577	0.648348	0.499199	1.29878	0.194021	0.433843	TGME49_235402	24.2577	-1.92999	0.866659	-2.22693	0.0259518	0.0979298	TGME49_235402	24.2577	2.54499	0.913758	2.78519	0.00534959	0.034147
TGME49_222880	hypothetical protein	17	1018584	1023553	416	4	18	0	0	1	9	12	22	46	71	5.20451	4.41579	6.3038	3.17519	3.17519	4.23149	4.22319	4.41737	4.54412	4.75579	4.90119	TGME49_222880	12.9574	2.24219	0.984784	2.27683	0.0227964	0.0966913	TGME49_222880	12.9574	-1.92996	1.18601	-1.62728	0.103678	0.259816	TGME49_222880	12.9574	3.29066	1.24785	2.63705	0.00836301	0.0461706
TGME49_242590	hypothetical protein	8	1593626	1595528	24	0	0	0	0	0	1	3	7	5	10	3.70089	3.17519	3.17519	3.17519	3.17519	3.17519	3.53135	3.8105	3.9667	3.71952	3.85594	TGME49_242590	0.88036	-1.48876	1.63753	-0.909153	0.363269	NA	TGME49_242590	0.88036	-1.92934	1.57642	-1.22388	0.220998	NA	TGME49_242590	0.88036	0	1.71096	0	1	NA
TGME49_215955	hypothetical protein	19	120745	121113	48	0	0	0	0	0	6	1	3	9	18	3.91465	3.17519	3.17519	3.17519	3.17519	3.17519	4.03695	3.54395	3.69703	3.90211	4.08201	TGME49_215955	1.23304	-1.89384	1.63144	-1.16084	0.245705	NA	TGME49_215955	1.23304	-1.92858	1.5802	-1.22046	0.222289	NA	TGME49_215955	1.23304	0	1.71872	0	1	NA
TGME49_283550	hypothetical protein	38	336146	349581	2745	133	62	28	9	21	780	827	1217	1770	2027	7.28769	7.98791	7.85273	7.54749	6.47394	6.95092	8.81207	8.99048	8.97321	8.90244	8.75879	TGME49_283550	292.607	-1.0238	0.220368	-4.64587	3.3865e-06	0.000107344	TGME49_283550	292.607	-1.92848	0.24487	-7.87553	3.39315e-15	2.06062e-13	TGME49_283550	292.607	0.928201	0.277053	3.35027	0.000807333	0.00872887
TGME49_313040	hypothetical protein	5	2472345	2473988	310	57	0	0	0	3	71	18	81	107	130	4.95917	6.88962	3.17519	3.17519	3.17519	4.93478	5.80454	4.67546	5.60429	5.46139	5.41932	TGME49_313040	24.4319	0.867066	1.31455	0.659592	0.509516	0.766207	TGME49_313040	24.4319	-1.92607	1.25418	-1.53571	0.124609	0.292947	TGME49_313040	24.4319	2.59374	1.34035	1.93512	0.0529751	0.17143
TGME49_223680	ubiquitin family protein	1	1101292	1104754	576	55	1	3	0	10	161	191	274	397	459	5.50375	6.84549	4.05227	5.07927	3.17519	6.07642	6.73311	7.03097	6.98348	6.91535	6.79926	TGME49_223680	64.3516	-0.878811	1.02705	-0.855669	0.392181	0.669032	TGME49_223680	64.3516	-1.92356	0.920447	-2.08981	0.0366348	0.124582	TGME49_223680	64.3516	1.00519	1.01282	0.992467	0.32097	0.557068
TGME49_269417	hypothetical protein	2	934654	935391	11	12	5	2	0	0	30	53	40	73	83	3.53216	5.21626	5.03522	4.76371	3.17519	3.17519	5.00564	5.57919	4.97257	5.1174	5.02526	TGME49_269417	13.7416	-0.308419	0.661826	-0.466012	0.641207	0.854963	TGME49_269417	13.7416	-1.9217	0.953741	-2.0149	0.0439148	0.141547	TGME49_269417	13.7416	2.05616	1.02472	2.00657	0.0447955	0.153686
TGME49_228630	hypothetical protein	1	4495835	4498640	118	13	22	1	1	3	56	66	111	159	186	4.31726	5.28747	6.53801	4.32535	4.48501	4.93478	5.5646	5.80131	5.92915	5.85894	5.77298	TGME49_228630	29.8029	0.405432	0.594716	0.681725	0.495413	0.755325	TGME49_228630	29.8029	-1.92165	0.731785	-2.62597	0.00864018	0.0431651	TGME49_228630	29.8029	2.09115	0.79011	2.64666	0.00812913	0.0454491
TGME49_247300	hypothetical protein	6	981805	988530	1904	39	4	6	3	2	125	78	236	335	454	6.82726	6.43228	4.85924	5.72333	5.31964	4.639	6.43102	5.97855	6.79858	6.70689	6.78584	TGME49_247300	58.1089	-0.384848	0.631766	-0.609162	0.542417	0.788154	TGME49_247300	58.1089	-1.91781	0.624913	-3.06893	0.00214826	0.0144657	TGME49_247300	58.1089	0.883143	0.702148	1.25777	0.208474	0.422013
TGME49_288900	Yos1 family protein	219	543399	544394	62	0	0	0	0	0	0	9	4	12	20	4.013	3.17519	3.17519	3.17519	3.17519	3.17519	3.17519	4.25884	3.77668	4.01171	4.12939	TGME49_288900	1.57153	-1.91712	1.68748	-1.13608	0.255923	NA	TGME49_288900	1.57153	-1.91557	1.64548	-1.16414	0.244367	NA	TGME49_288900	1.57153	0	1.7155	0	1	NA
TGME49_287220	hypothetical protein	7	938163	941647	3098	27	0	6	0	4	103	119	224	328	353	7.44409	6.01658	3.17519	5.72333	3.17519	5.17203	6.20855	6.4553	6.73483	6.68131	6.48344	TGME49_287220	57.7754	-1.21528	0.968861	-1.25434	0.209719	0.457322	TGME49_287220	57.7754	-1.91515	0.873968	-2.19132	0.0284284	0.104072	TGME49_287220	57.7754	0.345015	0.978029	0.352766	0.724264	0.889654
TGME49_220500	UBX domain-containing protein	36	356472	360668	1235	35	4	3	2	3	80	87	161	229	352	6.31185	6.30692	4.85924	5.07927	4.97319	4.93478	5.93057	6.09801	6.34305	6.2592	6.4801	TGME49_220500	43.5743	-0.233503	0.56127	-0.416026	0.677391	0.875753	TGME49_220500	43.5743	-1.90982	0.623837	-3.06142	0.00220293	0.0146968	TGME49_220500	43.5743	1.23523	0.693967	1.77996	0.0750832	0.216072
TGME49_313520	hypothetical protein	5	2077923	2079071	129	0	0	0	0	0	0	16	8	13	18	4.36659	3.17519	3.17519	3.17519	3.17519	3.17519	3.17519	4.59613	4.01989	4.04488	4.08201	TGME49_313520	2.38813	-2.388	1.67318	-1.42722	0.153516	0.371663	TGME49_313520	2.38813	-1.90818	1.63357	-1.16811	0.242764	0.454675	TGME49_313520	2.38813	0	1.72409	0	1	1
TGME49_248660	hypothetical protein	6	1813507	1814827	102	0	0	0	0	1	10	0	25	47	33	4.24059	3.17519	3.17519	3.17519	3.17519	4.23149	4.27733	3.17519	4.62771	4.77133	4.38737	TGME49_248660	4.06349	-1.83977	1.59992	-1.14991	0.25018	0.513154	TGME49_248660	4.06349	-1.90607	1.45545	-1.3096	0.19033	0.388534	TGME49_248660	4.06349	-1.493	1.67321	-0.892298	0.372233	0.612046
TGME49_219320	acid phosphatase GAP50 (GAP50)	220	1229807	1232920	1143	492	78	39	2	33	1083	785	1373	2053	2851	6.2236	9.79999	8.16143	7.98732	4.97319	7.52893	9.26952	8.91797	9.14141	9.10903	9.23372	TGME49_219320	395.364	0.0990777	0.741266	0.13366	0.893671	0.996581	TGME49_219320	395.364	-1.9035	0.633666	-3.00395	0.00266498	0.0170779	TGME49_219320	395.364	1.92999	0.700204	2.75633	0.0058454	0.0364332
TGME49_221190	mrna cleavage factor family protein, putative	18	1036066	1037903	578	0	0	0	0	1	17	11	21	47	43	5.50709	3.17519	3.17519	3.17519	3.17519	4.23149	4.59002	4.36736	4.51475	4.77133	4.54762	TGME49_221190	7.23697	-3.24002	1.34472	-2.40944	0.0159771	0.0747883	TGME49_221190	7.23697	-1.90163	1.15364	-1.64838	0.0992757	0.252285	TGME49_221190	7.23697	-1.64139	1.5624	-1.05056	0.293463	0.52721
TGME49_272630	U6 snRNA-associated Sm family protein LSm8, putative	2	2937233	2938781	20	0	0	0	0	0	0	7	5	8	16	3.65553	3.17519	3.17519	3.17519	3.17519	3.17519	3.17519	4.13567	3.84649	3.86133	4.03166	TGME49_272630	1.13778	-1.82972	1.68961	-1.08292	0.278844	NA	TGME49_272630	1.13778	-1.89996	1.64953	-1.15182	0.249396	NA	TGME49_272630	1.13778	0	1.70171	0	1	NA
TGME49_314875	RIC1 protein	5	1151764	1161450	559	44	19	10	1	6	268	175	333	509	629	5.475	6.57478	6.3661	6.27669	4.48501	5.54514	7.37383	6.92166	7.23018	7.22867	7.19355	TGME49_314875	83.3377	-0.789559	0.35902	-2.1992	0.0278634	0.111694	TGME49_314875	83.3377	-1.89823	0.421637	-4.50205	6.73e-06	0.000100997	TGME49_314875	83.3377	1.04823	0.474074	2.21112	0.0270275	0.106828
TGME49_276140	ADP ribosylation factor ARF1 (ARF1)	44	235006	237700	258	155	15	28	8	17	746	752	1033	1567	2021	4.81814	8.19458	6.09834	7.54749	6.33676	6.69123	8.75036	8.85833	8.74575	8.7336	8.75468	TGME49_276140	250.126	-1.3269	0.628229	-2.11213	0.0346751	0.130999	TGME49_276140	250.126	-1.89531	0.543676	-3.4861	0.000490119	0.00428063	TGME49_276140	250.126	0.612646	0.608048	1.00756	0.313665	0.549734
TGME49_220480	hypothetical protein	36	345282	350077	495	0	13	2	0	0	36	25	57	88	87	5.3608	3.17519	5.94236	4.76371	3.17519	3.17519	5.15783	4.9164	5.27261	5.28051	5.06399	TGME49_220480	16.3682	0.259891	1.26178	0.205972	0.836813	0.971216	TGME49_220480	16.3682	-1.89207	1.23822	-1.52806	0.126498	0.295498	TGME49_220480	16.3682	1.89086	1.33104	1.42059	0.155437	0.345916
TGME49_227100	hypothetical protein	1	3676511	3677461	4205	0	0	0	0	0	6	23	6	21	25	7.84667	3.17519	3.17519	3.17519	3.17519	3.17519	4.03695	4.85246	3.90927	4.27084	4.23741	TGME49_227100	22.0383	-3.22001	1.38495	-2.325	0.020072	0.0883061	TGME49_227100	22.0383	-1.89068	1.38929	-1.3609	0.173547	0.364246	TGME49_227100	22.0383	0	1.66703	0	1	1
TGME49_246570	hypothetical protein	6	603321	604001	1911	53	37	0	2	5	147	158	146	230	256	6.83177	6.79995	7.17872	3.17519	4.97319	5.37183	6.62315	6.79553	6.23122	6.26416	6.11558	TGME49_246570	64.0754	0.306083	0.317384	0.964392	0.334849	0.606831	TGME49_246570	64.0754	-1.88766	0.552692	-3.4154	0.000636883	0.00529216	TGME49_246570	64.0754	2.8143	0.579686	4.85487	1.20469e-06	5.88576e-05
TGME49_212160	hypothetical protein	1	753374	753997	40	0	0	0	0	0	2	2	5	7	11	3.85142	3.17519	3.17519	3.17519	3.17519	3.17519	3.67761	3.6953	3.84649	3.81775	3.88852	TGME49_212160	0.943747	-1.44837	1.61483	-0.896922	0.36976	NA	TGME49_212160	0.943747	-1.8868	1.54958	-1.21762	0.223369	NA	TGME49_212160	0.943747	0	1.71646	0	1	NA
TGME49_289560	RNA recognition motif-containing protein	219	1049752	1052099	130	0	0	1	0	0	10	33	19	51	40	4.37095	3.17519	3.17519	4.32535	3.17519	3.17519	4.27733	5.14317	4.45341	4.8315	4.5021	TGME49_289560	6.06996	-3.83295	1.42342	-2.69277	0.00708604	0.0418212	TGME49_289560	6.06996	-1.88615	1.24584	-1.51396	0.130035	0.300166	TGME49_289560	6.06996	-1.63937	1.59862	-1.02549	0.305131	0.539521
TGME49_254290	hypothetical protein	11	964557	970121	621	27	4	1	3	6	120	95	184	307	395	5.57699	6.01658	4.85924	4.32535	5.31964	5.54514	6.38346	6.19622	6.49893	6.6017	6.61709	TGME49_254290	46.3903	-0.861885	0.5139	-1.67715	0.0935139	0.266164	TGME49_254290	46.3903	-1.88593	0.559025	-3.37362	0.000741879	0.00602591	TGME49_254290	46.3903	0.677447	0.63934	1.0596	0.289325	0.523103
TGME49_297100	hypothetical protein	17	765353	766456	498	0	0	1	0	0	37	26	24	50	37	5.36638	3.17519	3.17519	4.32535	3.17519	3.17519	5.1815	4.94714	4.60055	4.81674	4.4545	TGME49_297100	8.84242	-4.29918	1.31831	-3.26114	0.00110966	0.0110591	TGME49_297100	8.84242	-1.87346	1.13515	-1.65041	0.0988589	0.251763	TGME49_297100	8.84242	-1.63027	1.54602	-1.0545	0.291656	0.525526
TGME49_216480	NMD3 family protein	19	496931	500225	541	0	0	3	0	0	76	17	68	103	109	5.44387	3.17519	3.17519	5.07927	3.17519	3.17519	5.87598	4.6365	5.435	5.42532	5.25797	TGME49_216480	15.8044	-4.43984	1.34824	-3.29307	0.000991013	0.0102705	TGME49_216480	15.8044	-1.87156	1.0193	-1.83612	0.0663395	0.190656	TGME49_216480	15.8044	-2.56497	1.43254	-1.79051	0.073372	0.212939
TGME49_314295	ribosomal l25 family protein	5	1540756	1545158	477	2	0	2	0	0	26	8	43	66	88	5.32681	4.06551	3.17519	4.76371	3.17519	3.17519	4.89264	4.19941	5.03101	5.03344	5.07348	TGME49_314295	10.1109	-1.74593	1.10698	-1.57719	0.114751	0.306903	TGME49_314295	10.1109	-1.8668	1.03221	-1.80854	0.0705227	0.199858	TGME49_314295	10.1109	-0.71316	1.28565	-0.554709	0.579094	0.79037
TGME49_257572	hypothetical protein	4	3165971	3166960	13	0	0	0	0	0	0	0	4	8	5	3.56307	3.17519	3.17519	3.17519	3.17519	3.17519	3.17519	3.17519	3.77668	3.86133	3.65877	TGME49_257572	0.486931	0	1.6727	0	1	NA	TGME49_257572	0.486931	-1.86402	1.67765	-1.11109	0.26653	NA	TGME49_257572	0.486931	0	1.65588	0	1	NA
TGME49_309870	hypothetical protein	20	326224	328710	384	26	0	0	3	3	49	50	127	211	241	5.13536	5.97563	3.17519	3.17519	5.31964	4.93478	5.43608	5.52229	6.07541	6.16674	6.04897	TGME49_309870	28.7555	-0.204683	1.01914	-0.20084	0.840824	0.973608	TGME49_309870	28.7555	-1.86245	0.951218	-1.95797	0.050234	0.155735	TGME49_309870	28.7555	0.840292	1.05309	0.797927	0.424913	0.659616
TGME49_290605	hypothetical protein	219	1508072	1510260	79	0	0	2	0	0	26	39	36	66	79	4.11742	3.17519	3.17519	4.76371	3.17519	3.17519	4.89264	5.28991	4.89002	5.03344	4.98529	TGME49_290605	9.21107	-4.44839	1.3251	-3.35703	0.000787845	0.00861855	TGME49_290605	9.21107	-1.85939	0.996192	-1.86649	0.0619722	0.181068	TGME49_290605	9.21107	-2.38446	1.48771	-1.60277	0.108984	0.277283
TGME49_309080	hypothetical protein	39	366151	370881	2184	21	8	0	0	4	75	23	87	130	145	6.99756	5.7504	5.45094	3.17519	3.17519	5.17203	5.86199	4.85246	5.67575	5.65175	5.52355	TGME49_309080	31.7058	0.238403	0.714753	0.333547	0.738722	0.916713	TGME49_309080	31.7058	-1.85918	0.822917	-2.25925	0.0238677	0.0920974	TGME49_309080	31.7058	1.8618	0.894489	2.08141	0.0373959	0.13381
TGME49_293180	NADP-specific glutamate dehydrogenase	10	140398	145372	848	258	42	22	13	9	617	682	873	1321	1684	5.8959	8.89461	7.34122	7.23516	6.91908	5.9616	8.48877	8.72301	8.5138	8.49833	8.50326	TGME49_293180	246.396	-0.287797	0.52783	-0.545246	0.585584	0.819233	TGME49_293180	246.396	-1.85848	0.474945	-3.91305	9.1138e-05	0.0010193	TGME49_293180	246.396	1.67125	0.525821	3.17837	0.00148104	0.0134787
TGME49_203688	hypothetical protein	9	1553403	1554135	94	0	0	0	0	0	0	0	7	5	7	4.19969	3.17519	3.17519	3.17519	3.17519	3.17519	3.17519	3.17519	3.9667	3.71952	3.74631	TGME49_203688	0.933904	0	1.70565	0	1	NA	TGME49_203688	0.933904	-1.85769	1.6352	-1.13606	0.25593	NA	TGME49_203688	0.933904	0	1.69263	0	1	NA
TGME49_217555	hypothetical protein	220	286251	287591	413	15	0	0	0	7	81	124	156	199	229	5.19818	5.41917	3.17519	3.17519	3.17519	5.69855	5.94389	6.50376	6.30675	6.10152	5.99328	TGME49_217555	32.9243	-1.80638	1.15822	-1.55962	0.11885	0.313811	TGME49_217555	32.9243	-1.85694	1.0484	-1.77121	0.0765265	0.211334	TGME49_217555	32.9243	0.14256	1.16705	0.122155	0.902776	0.985757
TGME49_268985	hypothetical protein	2	588080	589169	603	0	0	0	0	0	15	11	10	14	13	5.54817	3.17519	3.17519	3.17519	3.17519	3.17519	4.50997	4.36736	4.11636	4.0767	3.94927	TGME49_268985	5.05324	-3.33509	1.40656	-2.37111	0.017735	0.0805887	TGME49_268985	5.05324	-1.85033	1.41647	-1.3063	0.19145	0.389738	TGME49_268985	5.05324	0	1.70071	0	1	1
TGME49_214385	hypothetical protein	13	9409	10528	215	7	0	0	0	0	11	8	10	11	23	4.68721	4.7829	3.17519	3.17519	3.17519	3.17519	4.32848	4.19941	4.11636	3.977	4.19579	TGME49_214385	4.15292	0.313943	1.13052	0.277698	0.781244	0.940371	TGME49_214385	4.15292	-1.84875	1.43085	-1.29207	0.196334	0.395335	TGME49_214385	4.15292	2.60787	1.51413	1.72235	0.0850054	0.236053
TGME49_316660	cullin family protein	5	56330	67279	533	3	8	4	0	2	45	120	123	178	226	5.42979	4.25744	5.45094	5.33074	3.17519	4.639	5.35662	6.46513	6.04027	5.97947	5.979	TGME49_316660	30.1679	-1.556	0.842714	-1.84642	0.0648314	0.205	TGME49_316660	30.1679	-1.84702	0.815887	-2.26382	0.0235853	0.0913335	TGME49_316660	30.1679	0.299942	0.933941	0.321157	0.748091	0.900331
TGME49_205510	nucleolar protein 5, putative	29	663004	666951	1195	44	20	9	2	2	154	165	242	366	509	6.27416	6.57478	6.42576	6.15761	4.97319	4.639	6.67919	6.84882	6.82942	6.81493	6.92694	TGME49_205510	69.7192	-0.300255	0.320871	-0.935749	0.349402	0.623741	TGME49_205510	69.7192	-1.84668	0.43805	-4.21567	2.49035e-05	0.000329477	TGME49_205510	69.7192	1.43663	0.482808	2.97556	0.00292453	0.0218684
TGME49_227115	hypothetical protein	1	3679453	3684525	68	18	1	0	2	0	14	25	45	80	83	4.05145	5.59496	4.05227	3.17519	4.97319	3.17519	4.46755	4.9164	5.06849	5.19611	5.02526	TGME49_227115	12.1004	0.67111	0.966062	0.694686	0.487252	0.750689	TGME49_227115	12.1004	-1.84577	1.0624	-1.73737	0.0823224	0.222897	TGME49_227115	12.1004	1.8241	1.15139	1.58425	0.113136	0.283845
TGME49_259240	ribosomal protein RPS21 (RPS21)	4	2070860	2072058	63	82	10	7	0	0	198	175	127	212	315	4.01954	7.34999	5.66928	5.88376	3.17519	3.17519	6.98844	6.92166	6.07541	6.17204	6.35055	TGME49_259240	55.3848	-0.216836	0.871399	-0.248837	0.803487	0.95438	TGME49_259240	55.3848	-1.84549	0.854388	-2.16001	0.0307717	0.110467	TGME49_259240	55.3848	2.464	0.926433	2.65966	0.00782188	0.0445396
TGME49_231960	omega secalin, putative	14	648681	650984	33467	164	101	16	14	4	1548	1684	652	989	1293	10.739	8.27126	8.51393	6.83514	7.01158	5.17203	9.77231	9.99045	8.116	8.10407	8.14306	TGME49_231960	472.395	-1.54074	0.249121	-6.1847	6.22196e-10	5.31978e-08	TGME49_231960	472.395	-1.84277	0.306247	-6.01727	1.77388e-09	5.4889e-08	TGME49_231960	472.395	2.12614	0.331534	6.41304	1.42646e-10	2.05981e-08
TGME49_294840	zinc finger (CCCH type) motif-containing protein	23	593492	597416	1333	25	25	7	0	8	205	160	294	422	515	6.40012	5.93343	6.69129	5.88376	3.17519	5.83637	7.032	6.81096	7.07196	6.99148	6.94152	TGME49_294840	74.6781	-0.72773	0.411786	-1.76725	0.0771858	0.233172	TGME49_294840	74.6781	-1.84045	0.464811	-3.95957	7.50838e-05	0.000866598	TGME49_294840	74.6781	1.02303	0.522735	1.95706	0.0503401	0.166134
TGME49_285860	SAG-related sequence SRS20C (SRS20C)	7	1587198	1589032	5	0	0	0	0	0	6	7	4	4	13	3.41619	3.17519	3.17519	3.17519	3.17519	3.17519	4.03695	4.13567	3.77668	3.66263	3.94927	TGME49_285860	1.18396	-3.03438	1.58631	-1.91286	0.0557663	NA	TGME49_285860	1.18396	-1.83959	1.54942	-1.18728	0.235119	NA	TGME49_285860	1.18396	0	1.71218	0	1	NA
TGME49_230350	hypothetical protein	222	717698	729370	43	67	55	44	4	8	723	597	1018	1589	2180	3.87585	7.09186	7.69361	8.15001	5.59276	5.83637	8.70706	8.53953	8.72553	8.75288	8.85962	TGME49_230350	242.637	-1.24245	0.726817	-1.70944	0.0873689	0.253922	TGME49_230350	242.637	-1.83833	0.621464	-2.95806	0.00309578	0.0190858	TGME49_230350	242.637	0.411145	0.693489	0.592864	0.553272	0.768434
TGME49_312240	hypothetical protein	15	320649	323818	150	0	0	0	0	0	0	0	4	13	4	4.45441	3.17519	3.17519	3.17519	3.17519	3.17519	3.17519	3.17519	3.77668	4.04488	3.60812	TGME49_312240	1.21592	0	1.70985	0	1	NA	TGME49_312240	1.21592	-1.83785	1.63431	-1.12454	0.260783	NA	TGME49_312240	1.21592	0	1.69813	0	1	NA
TGME49_314240	general transcription factor IIIC polypeptide 3 GTF3C3 (GTF3C3)	5	1573389	1588384	5482	35	22	3	8	3	183	188	262	415	527	8.20356	6.30692	6.53801	5.07927	6.33676	4.93478	6.89037	7.0111	6.92764	6.97057	6.97024	TGME49_314240	95.0107	-0.649757	0.294596	-2.20559	0.0274127	0.110228	TGME49_314240	95.0107	-1.83747	0.41005	-4.48108	7.42658e-06	0.000110938	TGME49_314240	95.0107	1.18119	0.457722	2.58059	0.00986316	0.0523902
TGME49_282090	hypothetical protein	31	95039	102989	819	27	22	2	0	1	24	114	67	109	115	5.85907	6.01658	6.53801	4.76371	3.17519	4.23149	4.8319	6.40512	5.42104	5.47906	5.30614	TGME49_282090	31.0689	0.564614	0.78357	0.720566	0.471177	0.737938	TGME49_282090	31.0689	-1.83265	0.913142	-2.00697	0.0447532	0.143249	TGME49_282090	31.0689	2.99246	0.971765	3.0794	0.00207415	0.0169107
TGME49_316730	Sma protein	5	732	13659	2887	28	20	16	3	16	421	434	654	898	1316	7.35267	6.05635	6.42576	6.83514	5.31964	6.61816	7.96973	8.10485	8.12014	7.97406	8.16694	TGME49_316730	156.403	-2.08026	0.306535	-6.78636	1.14997e-11	1.4099e-09	TGME49_316730	156.403	-1.83141	0.303383	-6.03661	1.57384e-09	4.91673e-08	TGME49_316730	156.403	-0.30446	0.376345	-0.808991	0.41852	0.653737
TGME49_309590	rhoptry protein ROP1 (ROP1)	20	217953	219323	206	1029	820	128	151	122	7326	6061	7396	11794	15466	4.65779	10.8493	11.4722	9.63041	10.2546	9.31189	11.9914	11.8196	11.5331	11.5921	11.6379	TGME49_309590	2189.96	-0.715217	0.309799	-2.30865	0.0209633	0.0906919	TGME49_309590	2189.96	-1.8239	0.261775	-6.96744	3.22769e-12	1.44645e-10	TGME49_309590	2189.96	1.4222	0.291926	4.87177	1.10604e-06	5.52848e-05
TGME49_213940	CHCH domain-containing protein	7	880201	882746	1147	36	12	0	3	4	75	146	121	202	307	6.22756	6.33932	5.85724	3.17519	5.31964	5.17203	5.86199	6.69925	6.02235	6.11811	6.32091	TGME49_213940	45.3757	-0.251779	0.555383	-0.453344	0.650301	0.858641	TGME49_213940	45.3757	-1.82345	0.64868	-2.81102	0.00493848	0.0277597	TGME49_213940	45.3757	1.79293	0.707637	2.53369	0.011287	0.0576141
TGME49_311090	ubiquitin carboxyl-terminal hydrolase	15	1053115	1058333	231	48	26	0	7	2	152	129	167	274	330	4.73768	6.67928	6.73892	3.17519	6.18474	4.639	6.6634	6.55062	6.3854	6.46678	6.40451	TGME49_311090	56.2178	0.110645	0.331135	0.334137	0.738276	0.916713	TGME49_311090	56.2178	-1.8216	0.507128	-3.59199	0.000328165	0.00306822	TGME49_311090	56.2178	2.15852	0.542624	3.97793	6.95169e-05	0.00140202
TGME49_242880	flavoprotein	8	1295678	1298896	33	0	0	1	0	0	3	0	19	29	39	3.79038	3.17519	3.17519	4.32535	3.17519	3.17519	3.789	3.17519	4.45341	4.45184	4.48647	TGME49_242880	2.95302	-0.834625	1.59715	-0.522571	0.601273	0.82915	TGME49_242880	2.95302	-1.81896	1.38737	-1.31109	0.189827	0.388259	TGME49_242880	2.95302	-1.81364	1.67735	-1.08125	0.279586	0.51234
TGME49_246610	hypothetical protein	6	626352	628110	816	7	0	0	0	1	48	1	40	42	41	5.85521	4.7829	3.17519	3.17519	3.17519	4.23149	5.41666	3.54395	4.97257	4.69143	4.51749	TGME49_246610	11.0122	-0.814771	1.39556	-0.583832	0.559333	0.800271	TGME49_246610	11.0122	-1.81783	1.38095	-1.31636	0.188052	0.385964	TGME49_246610	11.0122	1.16311	1.48821	0.781546	0.434481	0.667437
TGME49_247980	hypothetical protein	6	1398002	1398364	192	0	0	0	0	0	12	0	11	10	11	4.61042	3.17519	3.17519	3.17519	3.17519	3.17519	4.37704	3.17519	4.16063	3.94056	3.88852	TGME49_247980	2.3253	-2.05699	1.66739	-1.23366	0.217331	0.468553	TGME49_247980	2.3253	-1.81479	1.62575	-1.11628	0.264301	0.480399	TGME49_247980	2.3253	0	1.72412	0	1	1
TGME49_209180	PAN domain-containing protein	25	518273	519583	7	8	6	0	0	0	0	0	7	10	3	3.46021	4.88279	5.18925	3.17519	3.17519	3.17519	3.17519	3.17519	3.9667	3.94056	3.55047	TGME49_209180	3.74702	5.91979	1.4953	3.95894	7.52828e-05	0.0013858	TGME49_209180	3.74702	-1.81471	1.51746	-1.19589	0.231739	0.440176	TGME49_209180	3.74702	4.54333	1.55795	2.91623	0.0035429	0.0250426
TGME49_224000	hypothetical protein	1	1363670	1366880	104	48	6	3	5	0	95	119	153	271	316	4.25053	6.67928	5.18925	5.07927	5.81961	3.17519	6.11802	6.4553	6.28452	6.45386	6.35421	TGME49_224000	44.4106	-0.171119	0.731571	-0.233906	0.815058	0.959465	TGME49_224000	44.4106	-1.81079	0.730711	-2.47813	0.0132074	0.0591875	TGME49_224000	44.4106	1.53973	0.804012	1.91506	0.0554855	0.176998
TGME49_216600	exonuclease III APE (APE)	19	563637	571926	1012	32	7	1	2	0	48	29	66	78	149	6.0875	6.20497	5.32666	4.32535	4.97319	3.17519	5.41666	5.03497	5.40693	5.17412	5.55002	TGME49_216600	24.9925	0.906728	0.614534	1.47547	0.140085	0.349459	TGME49_216600	24.9925	-1.80967	0.823259	-2.19818	0.0279363	0.102792	TGME49_216600	24.9925	2.49094	0.87669	2.8413	0.004493	0.0298522
TGME49_316710	hypothetical protein	5	17653	18290	1067	7	8	0	3	0	35	32	66	97	117	6.14627	4.7829	5.45094	3.17519	5.31964	3.17519	5.13371	5.11698	5.40693	5.3693	5.32181	TGME49_316710	21.0592	-0.0406036	0.602084	-0.0674384	0.946233	1	TGME49_316710	21.0592	-1.80813	0.798892	-2.2633	0.0236173	0.0914029	TGME49_316710	21.0592	1.38289	0.881873	1.56813	0.11685	0.289917
TGME49_268390	hypothetical protein	2	287020	288150	320	0	10	0	0	0	6	0	13	15	21	4.9845	3.17519	5.66928	3.17519	3.17519	3.17519	4.03695	3.17519	4.24289	4.1073	4.1521	TGME49_268390	6.11812	2.39023	1.56382	1.52846	0.126399	0.327088	TGME49_268390	6.11812	-1.8081	1.59371	-1.13452	0.256575	0.470569	TGME49_268390	6.11812	3.22984	1.65296	1.95398	0.0507038	0.166569
TGME49_268280	primechromoprime (CHRromatin Organization MOdifier) domain-containing protein	2	165186	168340	165	23	13	6	3	16	298	234	506	677	747	4.5128	5.84496	5.94236	5.72333	5.31964	6.61816	7.5118	7.28905	7.77617	7.59864	7.41475	TGME49_268280	97.2393	-1.82216	0.385	-4.73288	2.21355e-06	7.30136e-05	TGME49_268280	97.2393	-1.80614	0.376239	-4.80052	1.58257e-06	2.87249e-05	TGME49_268280	97.2393	-0.237399	0.459755	-0.516359	0.605604	0.809215
TGME49_262110	hypothetical protein	4	587917	591650	122	0	0	0	0	0	5	0	4	10	16	4.33549	3.17519	3.17519	3.17519	3.17519	3.17519	3.96376	3.17519	3.77668	3.94056	4.03166	TGME49_262110	1.49134	-1.34437	1.67417	-0.803009	0.42197	NA	TGME49_262110	1.49134	-1.8061	1.62301	-1.11281	0.265791	NA	TGME49_262110	1.49134	0	1.71755	0	1	NA
TGME49_259700	hypothetical protein	4	1937616	1938750	291	18	2	4	0	0	72	39	64	147	159	4.90954	5.59496	4.39784	5.33074	3.17519	3.17519	5.81913	5.28991	5.37825	5.77698	5.61399	TGME49_259700	21.5502	-0.583748	0.852308	-0.684903	0.493405	0.754231	TGME49_259700	21.5502	-1.80455	0.889727	-2.02821	0.0425392	0.138306	TGME49_259700	21.5502	1.17995	0.985338	1.19751	0.231109	0.450331
TGME49_243590	endonuclease/exonuclease/phosphatase family protein	8	936391	946854	703	7	0	0	0	2	53	51	43	56	96	5.70099	4.7829	3.17519	3.17519	3.17519	4.639	5.51103	5.54153	5.03101	4.90263	5.14696	TGME49_243590	15.3663	-1.87729	0.778366	-2.41183	0.0158726	0.0745234	TGME49_243590	15.3663	-1.8026	0.939118	-1.91946	0.0549265	0.165774	TGME49_243590	15.3663	0.695846	1.0754	0.647059	0.517594	0.740331
TGME49_293560	hypothetical protein	10	411000	420153	87	0	0	0	0	0	0	5	10	7	8	4.16228	3.17519	3.17519	3.17519	3.17519	3.17519	3.17519	3.9911	4.11636	3.81775	3.78519	TGME49_293560	1.34602	-1.40452	1.68447	-0.833808	0.404389	NA	TGME49_293560	1.34602	-1.80205	1.63661	-1.10109	0.270858	NA	TGME49_293560	1.34602	0	1.71312	0	1	NA
TGME49_285220	CAP-Gly domain-containing protein	7	1938692	1947300	161	0	0	0	0	2	27	20	34	48	94	4.49755	3.17519	3.17519	3.17519	3.17519	4.639	4.92189	4.74955	4.84652	4.78666	5.12899	TGME49_285220	8.21439	-3.94194	1.3287	-2.96677	0.00300945	0.0227919	TGME49_285220	8.21439	-1.80197	1.00781	-1.788	0.0737756	0.206546	TGME49_285220	8.21439	-2.33099	1.48766	-1.56688	0.117142	0.29042
TGME49_211310	hypothetical protein	12	1313061	1323434	747	51	42	1	2	12	147	174	257	423	526	5.76312	6.7529	7.34122	4.32535	4.97319	6.28108	6.62315	6.91454	6.90371	6.99445	6.96787	TGME49_211310	78.219	0.319214	0.438444	0.728061	0.466576	0.734241	TGME49_211310	78.219	-1.79762	0.492956	-3.64661	0.00026572	0.00258094	TGME49_211310	78.219	1.90586	0.537689	3.54454	0.000393299	0.00522629
TGME49_292330	hypothetical protein	35	33353	38946	11381	50	34	4	2	12	217	195	289	495	709	9.2119	6.72878	7.07157	5.33074	4.97319	6.28108	7.10372	7.05704	7.05035	7.19306	7.34717	TGME49_292330	136.977	-0.223956	0.298995	-0.749029	0.45384	0.722837	TGME49_292330	136.977	-1.79619	0.388468	-4.62377	3.76821e-06	6.09099e-05	TGME49_292330	136.977	1.43246	0.42861	3.34211	0.000831436	0.00885684
TGME49_239580	hypothetical protein	33	66843	73559	424	78	86	5	3	4	395	386	258	342	372	5.22122	7.28558	8.29404	5.5414	5.31964	5.17203	7.88434	7.94708	6.90853	6.73201	6.54547	TGME49_239580	113.269	-0.0688813	0.402202	-0.17126	0.864019	0.983531	TGME49_239580	113.269	-1.79584	0.505944	-3.54948	0.000385996	0.00350885	TGME49_239580	113.269	3.03598	0.537883	5.64432	1.65838e-08	1.45624e-06
TGME49_222960	SCY kinase-related protein (incomplete catalytic triad)	17	958531	970413	78	0	4	1	0	2	45	19	51	93	116	4.11164	3.17519	4.85924	4.32535	3.17519	4.639	5.35662	4.71311	5.17464	5.33058	5.314	TGME49_222960	12.5765	-1.5077	1.01428	-1.48647	0.137154	0.34397	TGME49_222960	12.5765	-1.79291	0.992063	-1.80725	0.0707231	0.200069	TGME49_222960	12.5765	-0.0543169	1.16121	-0.046776	0.962692	1
TGME49_224270	hypothetical protein	1	1610950	1619634	11030	58	8	1	11	0	168	261	293	444	524	9.16809	6.91118	5.45094	4.32535	6.71387	3.17519	6.78506	7.43016	7.06766	7.05528	6.96311	TGME49_224270	124.456	-0.82491	0.981083	-0.840815	0.400452	0.67449	TGME49_224270	124.456	-1.7896	0.872484	-2.05115	0.0402521	0.133109	TGME49_224270	124.456	1.08158	0.960704	1.12582	0.260241	0.486202
TGME49_203800	hypothetical protein	9	1659205	1666316	64	0	0	0	0	0	5	10	4	9	15	4.02603	3.17519	3.17519	3.17519	3.17519	3.17519	3.96376	4.31465	3.77668	3.90211	4.0052	TGME49_203800	1.72206	-2.86812	1.54655	-1.85453	0.0636639	0.201898	TGME49_203800	1.72206	-1.78742	1.51857	-1.17704	0.239179	0.450098	TGME49_203800	1.72206	0	1.72439	0	1	1
TGME49_227810	rhoptry kinase family protein ROP11 (incomplete catalytic triad) (ROP11)	1	3954982	3956559	77	90	25	11	9	23	653	666	771	1140	1468	4.10582	7.47075	6.69129	6.38645	6.47394	7.06494	8.56667	8.69021	8.34372	8.29683	8.31548	TGME49_227810	196.862	-1.56008	0.290759	-5.36556	8.06978e-08	4.1617e-06	TGME49_227810	196.862	-1.78484	0.301575	-5.91839	3.25109e-09	9.6464e-08	TGME49_227810	196.862	0.546756	0.347122	1.57511	0.115231	0.287216
TGME49_250115	hypothetical protein	53	42064	43389	16139	84	13	43	21	55	1256	1398	2013	3310	4025	9.70298	7.38115	5.94236	8.11891	7.53155	8.21056	9.47758	9.7271	9.67887	9.78033	9.71872	TGME49_250115	520.697	-2.86732	0.419783	-6.83049	8.46261e-12	1.12225e-09	TGME49_250115	520.697	-1.78481	0.345847	-5.16069	2.46045e-07	5.12435e-06	TGME49_250115	520.697	-1.20684	0.410181	-2.94222	0.00325873	0.0237577
TGME49_285170	ribosomal RNA large subunit methyltransferase I, putative	7	1984623	1990641	17	0	2	0	0	2	27	21	45	35	84	3.61834	3.17519	4.39784	3.17519	3.17519	4.639	4.92189	4.78487	5.06849	4.56906	5.03506	TGME49_285170	8.13723	-2.12484	1.1072	-1.91912	0.054969	0.182425	TGME49_285170	8.13723	-1.78358	1.07337	-1.66166	0.09658	0.248054	TGME49_285170	8.13723	-0.474899	1.30939	-0.362686	0.716839	0.884787
TGME49_312570	CMGC kinase, MAPK family (ERK) MAPK-1	15	62825	69641	211	121	24	11	9	3	296	301	377	725	883	4.67423	7.86128	6.64202	6.38645	6.47394	4.93478	7.503	7.61661	7.38992	7.68892	7.63346	TGME49_312570	120.338	-0.176908	0.525042	-0.33694	0.736162	0.915571	TGME49_312570	120.338	-1.78124	0.504446	-3.53108	0.000413865	0.00370186	TGME49_312570	120.338	1.57812	0.557453	2.83095	0.00464094	0.030616
TGME49_246030	mediator complex subunit MED17 (MED17)	6	344431	347118	550	3	23	1	0	2	22	41	68	75	132	5.45953	4.25744	6.59097	4.32535	3.17519	4.639	4.76785	5.33534	5.435	5.14039	5.4337	TGME49_246030	21.6927	1.05874	0.998104	1.06075	0.288805	0.55473	TGME49_246030	21.6927	-1.77629	1.0347	-1.71671	0.0860316	0.229228	TGME49_246030	21.6927	2.43616	1.11241	2.18998	0.0285255	0.110981
TGME49_293330	hypothetical protein	10	263343	268071	5883	12	31	1	0	2	73	37	68	94	121	8.29954	5.21626	6.95572	4.32535	3.17519	4.639	5.83357	5.24284	5.435	5.34037	5.35259	TGME49_293330	52.7409	0.944578	0.728573	1.29648	0.194811	0.435311	TGME49_293330	52.7409	-1.77411	0.879753	-2.0166	0.0437368	0.141183	TGME49_293330	52.7409	3.00976	0.934037	3.22231	0.00127162	0.0120981
TGME49_275610	protein kinase, other	44	23124	29713	203	61	16	3	7	6	196	115	298	441	561	4.64781	6.97398	6.17023	5.07927	6.18474	5.54514	6.97575	6.4153	7.08902	7.04675	7.04862	TGME49_275610	73.0033	-0.0734206	0.440154	-0.166807	0.867522	0.984829	TGME49_275610	73.0033	-1.77378	0.476261	-3.72438	0.000195794	0.00197251	TGME49_275610	73.0033	1.30621	0.52907	2.46888	0.0135537	0.0656276
TGME49_254720	dense granule protein GRA8 (GRA8)	11	1293292	1294095	26402	341	166	156	105	107	5022	4515	6186	10458	13006	10.401	9.28384	9.20312	9.90996	9.73971	9.12827	11.4495	11.3972	11.2771	11.4198	11.3895	TGME49_254720	1649.22	-2.20197	0.220826	-9.97152	2.03094e-23	1.88529e-20	TGME49_254720	1649.22	-1.76162	0.187518	-9.39437	5.75603e-21	6.67905e-19	TGME49_254720	1649.22	-0.381233	0.216425	-1.76151	0.0781528	0.221977
TGME49_237160	hypothetical protein	13	526712	535201	415	12	23	5	0	1	98	76	97	189	228	5.2024	5.21626	6.59097	5.5414	3.17519	4.23149	6.15266	5.95055	5.78709	6.04473	5.98853	TGME49_237160	35.5115	-0.0387522	0.704593	-0.0549994	0.956139	1	TGME49_237160	35.5115	-1.76027	0.758749	-2.31996	0.0203428	0.0820021	TGME49_237160	35.5115	1.85508	0.827239	2.24249	0.0249294	0.101245
TGME49_252255	hypothetical protein	50	164741	167412	101	0	0	0	0	0	0	0	6	4	8	4.23557	3.17519	3.17519	3.17519	3.17519	3.17519	3.17519	3.17519	3.90927	3.66263	3.78519	TGME49_252255	0.924821	0	1.70544	0	1	NA	TGME49_252255	0.924821	-1.75855	1.6365	-1.07458	0.282561	NA	TGME49_252255	0.924821	0	1.69223	0	1	NA
TGME49_252310	hypothetical protein	50	121811	122521	11	2	0	2	0	1	26	39	53	71	111	3.53216	4.06551	3.17519	4.76371	3.17519	4.23149	4.89264	5.28991	5.20813	5.09398	5.27423	TGME49_252310	11.0115	-2.79031	1.00455	-2.77767	0.00547506	0.0343076	TGME49_252310	11.0115	-1.75726	0.879675	-1.99762	0.0457575	0.145324	TGME49_252310	11.0115	-1.20175	1.19545	-1.00527	0.314768	0.550692
TGME49_300100	rhoptry neck protein RON2 (RON2)	45	178750	189432	489	596	225	65	68	38	2450	2087	3148	4720	6329	5.34957	10.0716	9.63038	8.68379	9.1292	7.7146	10.4238	10.2951	10.3126	10.2835	10.3605	TGME49_300100	850.72	-0.493209	0.359927	-1.3703	0.170592	0.397173	TGME49_300100	850.72	-1.75319	0.310442	-5.6474	1.62891e-08	4.16719e-07	TGME49_300100	850.72	1.29622	0.346124	3.74495	0.000180427	0.00290922
TGME49_244180	microneme-like protein	8	573850	576003	16	18	2	0	1	1	46	22	40	57	80	3.60521	5.59496	4.39784	3.17519	4.48501	4.23149	5.37694	4.81915	4.97257	4.91636	4.99541	TGME49_244180	12.5768	0.0841714	0.785148	0.107204	0.914627	1	TGME49_244180	12.5768	-1.75264	1.00132	-1.75033	0.0800608	0.218863	TGME49_244180	12.5768	2.10102	1.07617	1.95231	0.0509017	0.166966
TGME49_270980	phosphoglycerate mutase family protein	2	1945829	1950968	368	1	6	0	3	0	28	29	59	90	150	5.09932	3.80966	5.18925	3.17519	5.31964	3.17519	4.95045	5.03497	5.30367	5.30077	5.55656	TGME49_270980	15.9356	-0.617782	1.00584	-0.614196	0.539086	0.785598	TGME49_270980	15.9356	-1.751	0.991416	-1.76616	0.0773687	0.212846	TGME49_270980	15.9356	0.497458	1.11939	0.4444	0.656753	0.847566
TGME49_267580	cyclin2 related protein	32	202851	206567	11215	50	18	7	7	32	545	404	826	1191	1383	9.19135	6.72878	6.3038	5.88376	6.18474	7.48873	8.31906	8.00829	8.43791	8.35652	8.23431	TGME49_267580	221.92	-1.78697	0.452183	-3.95188	7.75395e-05	0.00141531	TGME49_267580	221.92	-1.74593	0.401027	-4.35365	1.33888e-05	0.000188721	TGME49_267580	221.92	-0.224852	0.468476	-0.479965	0.631252	0.82816
TGME49_321600	hypothetical protein	47	205184	212008	876	11	14	4	4	9	212	186	304	468	543	5.93055	5.14086	6.02254	5.33074	5.59276	5.9616	7.07427	6.9977	7.11423	7.12177	7.00766	TGME49_321600	72.3116	-1.86766	0.396187	-4.71409	2.42798e-06	7.88851e-05	TGME49_321600	72.3116	-1.74532	0.40962	-4.26082	2.03678e-05	0.000272887	TGME49_321600	72.3116	-0.176111	0.504618	-0.349	0.72709	0.891271
TGME49_312490	hypothetical protein	15	126585	131151	158	64	9	1	0	5	55	38	99	174	203	4.48596	7.03414	5.56455	4.32535	3.17519	5.37183	5.54698	5.26659	5.80831	5.95495	5.86433	TGME49_312490	33.0212	1.42398	0.685728	2.0766	0.0378388	0.139504	TGME49_312490	33.0212	-1.7405	0.759546	-2.2915	0.0219345	0.0864343	TGME49_312490	33.0212	2.51135	0.817052	3.07367	0.00211442	0.0171744
TGME49_247630	membrane protein, putative	6	1194669	1195851	0	0	0	0	0	0	12	0	6	8	8	3.17519	3.17519	3.17519	3.17519	3.17519	3.17519	4.37704	3.17519	3.90927	3.86133	3.78519	TGME49_247630	1.15911	-2.33365	1.69439	-1.37728	0.168425	NA	TGME49_247630	1.15911	-1.74042	1.67875	-1.03674	0.299858	NA	TGME49_247630	1.15911	0	1.67478	0	1	NA
TGME49_272000	hypothetical protein	2	2526443	2537626	756	25	0	3	0	1	66	83	97	107	138	5.77549	5.93343	3.17519	5.07927	3.17519	4.23149	5.72918	6.04618	5.78709	5.46139	5.47593	TGME49_272000	26.0291	-0.796493	1.02032	-0.78063	0.43502	0.707361	TGME49_272000	26.0291	-1.73549	1.00053	-1.73457	0.0828167	0.223203	TGME49_272000	26.0291	1.33328	1.0966	1.21583	0.224051	0.44218
TGME49_214940	MIC2-associated protein M2AP	21	708125	710313	22202	210	108	60	68	47	1992	2193	3042	4851	6208	10.1546	8.60983	8.60609	8.57347	9.1292	7.99821	10.1295	10.3655	10.2638	10.3224	10.333	TGME49_214940	832.625	-1.67906	0.279142	-6.01506	1.79819e-09	1.40779e-07	TGME49_214940	832.625	-1.73288	0.242387	-7.14926	8.72478e-13	4.10823e-11	TGME49_214940	832.625	-0.00264702	0.277828	-0.00952755	0.992398	1
TGME49_215420	SNARE protein	21	364639	366508	602	20	30	0	3	0	22	31	71	82	124	5.54655	5.70054	6.91492	3.17519	5.31964	3.17519	4.76785	5.09024	5.47602	5.21774	5.37522	TGME49_215420	27.1553	2.05511	0.713992	2.87834	0.00399779	0.0274332	TGME49_215420	27.1553	-1.72929	0.868283	-1.99162	0.0464126	0.14683	TGME49_215420	27.1553	3.10309	0.91949	3.37479	0.000738722	0.00821954
TGME49_232000	hypothetical protein	14	575127	577460	995	41	19	11	10	14	282	257	631	875	1156	6.06883	6.49101	6.3661	6.38645	6.59898	6.45965	7.43987	7.41011	8.07179	7.93926	7.99201	TGME49_232000	130.001	-1.13459	0.252864	-4.48697	7.2243e-06	0.000205892	TGME49_232000	130.001	-1.72514	0.275174	-6.26925	3.62786e-10	1.26741e-08	TGME49_232000	130.001	-0.0372526	0.337407	-0.110408	0.912086	0.992254
TGME49_311310	protein phosphatase 2B catalytic subunit, calcineurin family phosphatse superfamily protein	15	889964	897273	2290	127	22	10	7	10	347	353	475	735	888	7.05708	7.92599	6.53801	6.27669	6.18474	6.07642	7.71201	7.82763	7.69239	7.70703	7.6409	TGME49_311310	140.7	-0.371912	0.43791	-0.849287	0.395721	0.671208	TGME49_311310	140.7	-1.72377	0.435142	-3.9614	7.45118e-05	0.000861526	TGME49_311310	140.7	1.44637	0.482145	2.99986	0.00270103	0.0206243
TGME49_315900	hypothetical protein	5	465334	468588	78	0	0	0	0	0	9	6	6	9	10	4.11164	3.17519	3.17519	3.17519	3.17519	3.17519	4.22319	4.06668	3.90927	3.90211	3.85594	TGME49_315900	1.75108	-2.88171	1.52077	-1.8949	0.0581058	0.189025	TGME49_315900	1.75108	-1.72152	1.4986	-1.14875	0.250659	0.463381	TGME49_315900	1.75108	0	1.72432	0	1	1
TGME49_245475	hypothetical protein	6	41751	42608	54	55	1	4	0	3	99	66	137	180	235	3.95846	6.84549	4.05227	5.33074	3.17519	4.93478	6.16402	5.80131	6.15958	5.99157	6.0214	TGME49_245475	35.1546	0.125428	0.995341	0.126016	0.89972	0.99921	TGME49_245475	35.1546	-1.71819	0.941855	-1.82427	0.0681118	0.19446	TGME49_245475	35.1546	1.73462	1.02758	1.68806	0.0913994	0.247052
TGME49_246620	G10 family protein	6	630752	632559	206	0	0	2	0	0	12	33	36	57	76	4.65779	3.17519	3.17519	4.76371	3.17519	3.17519	4.37704	5.14317	4.89002	4.91636	4.95443	TGME49_246620	8.49778	-3.80595	1.36664	-2.7849	0.0053545	0.0337289	TGME49_246620	8.49778	-1.71498	1.06516	-1.61006	0.107384	0.266227	TGME49_246620	8.49778	-2.2996	1.49861	-1.53449	0.124909	0.303146
TGME49_228190	eukaryotic initiation factor-3, subunit 5, putative	1	4260085	4262405	222	112	28	9	7	2	244	272	299	540	605	4.70957	7.7584	6.82963	6.15761	6.18474	4.639	7.25303	7.4839	7.09325	7.30451	7.14406	TGME49_228190	100.619	0.0171359	0.45258	0.0378626	0.969797	1	TGME49_228190	100.619	-1.71491	0.478931	-3.5807	0.000342675	0.00318556	TGME49_228190	100.619	1.93593	0.523673	3.69684	0.000218302	0.00334558
TGME49_289630	microneme protein MIC16 (MIC16)	219	1103402	1107678	7891	179	12	10	7	13	383	279	501	807	1055	8.70252	8.39063	5.85724	6.27669	6.18474	6.37319	7.84316	7.51707	7.76299	7.83113	7.86953	TGME49_289630	176.647	-0.0493158	0.67374	-0.0731971	0.941649	1	TGME49_289630	176.647	-1.71156	0.601435	-2.84579	0.0044301	0.0252737	TGME49_289630	176.647	1.52059	0.665229	2.28582	0.0222648	0.0934001
TGME49_230110	hypothetical protein	222	601478	605179	87	15	5	2	1	0	24	33	53	81	115	4.16228	5.41917	5.03522	4.76371	4.48501	3.17519	4.8319	5.14317	5.20813	5.20697	5.30614	TGME49_230110	15.1749	0.448009	0.586342	0.764074	0.444823	0.71589	TGME49_230110	15.1749	-1.70684	0.816306	-2.09093	0.0365343	0.124358	TGME49_230110	15.1749	1.73586	0.886682	1.9577	0.0502649	0.16605
TGME49_228760	hypothetical protein	1	4612579	4613925	262	176	7	20	2	8	363	325	501	856	986	4.8296	8.36754	5.32666	7.11385	4.97319	5.83637	7.77178	7.71786	7.76299	7.90985	7.77943	TGME49_228760	140.48	-0.199443	0.905099	-0.220355	0.825594	0.964356	TGME49_228760	140.48	-1.70443	0.788237	-2.16234	0.0305921	0.110097	TGME49_228760	140.48	1.40409	0.868055	1.61751	0.105769	0.2723
TGME49_223480	sushi domain (scr repeat) domain-containing protein	1	939056	946073	67	14	0	0	2	1	7	8	70	111	63	4.04518	5.35498	3.17519	3.17519	4.97319	4.23149	4.10378	4.19941	5.46248	5.4965	4.81076	TGME49_223480	11.5943	1.45319	1.1047	1.31546	0.188354	0.424827	TGME49_223480	11.5943	-1.70281	1.06919	-1.59261	0.111247	0.272478	TGME49_223480	11.5943	0.926867	1.18238	0.783903	0.433097	0.666439
TGME49_292235	hypothetical protein	35	84535	91749	131	5	9	1	0	2	28	37	57	85	99	4.3753	4.55246	5.56455	4.32535	3.17519	4.639	4.95045	5.24284	5.27261	5.2495	5.17345	TGME49_292235	15.019	-0.041411	0.69045	-0.0599768	0.952174	1	TGME49_292235	15.019	-1.70277	0.859865	-1.98028	0.0476721	0.149721	TGME49_292235	15.019	1.44546	0.945829	1.52825	0.12645	0.305569
TGME49_203180	leucine rich repeat-containing protein	9	1181616	1200686	5695	15	0	5	6	2	196	168	225	383	441	8.25534	5.41917	3.17519	5.5414	6.01416	4.639	6.97575	6.87107	6.74025	6.87087	6.75034	TGME49_203180	80.9433	-2.61771	0.612379	-4.27466	1.91426e-05	0.000450684	TGME49_203180	80.9433	-1.7023	0.546301	-3.11605	0.00183291	0.012793	TGME49_203180	80.9433	-0.763397	0.683189	-1.1174	0.263822	0.49149
TGME49_299040	phosphatidylinositoln-acetylglucosaminyltransferase	11	1617001	1622446	99	22	7	1	0	0	25	30	20	40	49	4.22547	5.7985	5.32666	4.32535	3.17519	3.17519	4.86266	5.06291	4.48453	4.65782	4.63327	TGME49_299040	12.2053	1.00223	0.596135	1.68121	0.092722	0.26449	TGME49_299040	12.2053	-1.70136	1.07225	-1.58672	0.112575	0.27418	TGME49_299040	12.2053	3.41396	1.10949	3.07705	0.0020906	0.0170235
TGME49_201200	zinc finger (CCCH type) motif-containing protein	31	499641	503173	776	0	16	0	0	2	16	27	56	53	77	5.80258	3.17519	6.17023	3.17519	3.17519	4.639	4.55075	4.97712	5.25679	4.86046	4.96481	TGME49_201200	16.4694	0.920884	1.29581	0.710662	0.477294	0.742944	TGME49_201200	16.4694	-1.70002	1.27058	-1.33799	0.1809	0.375316	TGME49_201200	16.4694	2.21721	1.35865	1.63193	0.102695	0.267315
TGME49_238230	Ser/Thr phosphatase family protein	30	563487	570381	554	3	5	2	0	2	62	42	71	123	123	5.46643	4.25744	5.03522	4.76371	3.17519	4.639	5.66573	5.35747	5.47602	5.59662	5.36772	TGME49_238230	19.7704	-1.50942	0.671383	-2.24822	0.0245621	0.102389	TGME49_238230	19.7704	-1.69935	0.752402	-2.25857	0.0239103	0.0922073	TGME49_238230	19.7704	0.240946	0.89123	0.270352	0.78689	0.924129
TGME49_236080	replication factor-a protein 1 (rpa1) subfamily protein	13	1008893	1015332	1524	21	3	6	9	8	271	317	427	596	712	6.55776	5.7504	4.65246	5.72333	6.47394	5.83637	7.38824	7.6849	7.55218	7.4321	7.35263	TGME49_236080	98.3865	-2.61637	0.430394	-6.07902	1.20921e-09	9.82178e-08	TGME49_236080	98.3865	-1.69888	0.387303	-4.38643	1.15225e-05	0.000163836	TGME49_236080	98.3865	-0.814554	0.500626	-1.62707	0.103722	0.269239
TGME49_282040	hypothetical protein	31	125695	135796	415	17	5	3	2	2	87	99	132	188	217	5.2024	5.5389	5.03522	5.07927	4.97319	4.639	6.0212	6.24286	6.11813	6.03893	5.93526	TGME49_282040	33.2203	-1.07534	0.455614	-2.36019	0.0182657	0.082401	TGME49_282040	33.2203	-1.69775	0.576603	-2.9444	0.00323581	0.019782	TGME49_282040	33.2203	0.755356	0.660349	1.14387	0.252676	0.477331
TGME49_277050	hypothetical protein	55	21488	27064	74	0	0	2	1	0	51	33	51	96	82	4.0881	3.17519	3.17519	4.76371	4.48501	3.17519	5.47408	5.14317	5.17464	5.35973	5.01539	TGME49_277050	12.1553	-4.73001	1.29699	-3.64692	0.000265404	0.00374895	TGME49_277050	12.1553	-1.69542	0.874831	-1.938	0.0526235	0.160575	TGME49_277050	12.1553	-2.85078	1.42355	-2.00258	0.0452223	0.15446
TGME49_244070	hypothetical protein	8	665167	665547	5	0	2	0	0	0	0	10	6	10	12	3.41619	3.17519	4.39784	3.17519	3.17519	3.17519	3.17519	4.31465	3.90927	3.94056	3.91957	TGME49_244070	1.86566	-0.0120906	1.64272	-0.00736013	0.994128	1	TGME49_244070	1.86566	-1.69384	1.63968	-1.03303	0.301592	0.522598	TGME49_244070	1.86566	1.79849	1.70281	1.05619	0.29088	0.524977
TGME49_313990	CBF/Mak21 family protein	5	1665335	1674477	363	0	0	0	2	2	76	86	69	100	143	5.08784	3.17519	3.17519	3.17519	4.97319	4.639	5.87598	6.08523	5.44881	5.39761	5.51012	TGME49_313990	20.0267	-5.47522	1.21278	-4.51461	6.34319e-06	0.000181577	TGME49_313990	20.0267	-1.6933	0.734885	-2.30416	0.0212134	0.0844119	TGME49_313990	20.0267	-3.04766	1.33226	-2.28759	0.0221613	0.0930859
TGME49_233300	RhoGAP domain-containing protein	2	4202382	4209973	1425	43	30	5	0	6	189	140	178	290	379	6.47825	6.5474	6.91492	5.5414	3.17519	5.54514	6.93041	6.64855	6.4599	6.5338	6.56765	TGME49_233300	65.8105	-0.0967797	0.329396	-0.29381	0.768903	0.934243	TGME49_233300	65.8105	-1.69266	0.474706	-3.56571	0.000362879	0.00332803	TGME49_233300	65.8105	1.92167	0.512522	3.74943	0.000177239	0.00289372
TGME49_238380	hypothetical protein	30	534190	539787	1446	194	75	11	7	25	479	568	648	1129	1433	6.49549	8.50086	8.10837	6.38645	6.18474	7.17054	8.14371	8.47117	8.10768	8.28363	8.28261	TGME49_238380	215.651	0.0144208	0.277809	0.0519091	0.958601	1	TGME49_238380	215.651	-1.69039	0.305519	-5.53284	3.15079e-08	7.6213e-07	TGME49_238380	215.651	1.79693	0.33485	5.36637	8.03386e-08	5.73671e-06
TGME49_304460	zinc finger, C3HC4 type (RING finger) domain-containing protein	16	457105	460950	1943	53	22	6	7	2	192	135	257	392	515	6.85223	6.79995	6.53801	5.72333	6.18474	4.639	6.95002	6.60487	6.90371	6.89963	6.94152	TGME49_304460	78.7696	-0.112443	0.333564	-0.337095	0.736045	0.915571	TGME49_304460	78.7696	-1.68925	0.424046	-3.98364	6.78676e-05	0.000793172	TGME49_304460	78.7696	1.42859	0.467887	3.05327	0.00226359	0.0181143
TGME49_283730	endomembrane protein 70 subfamily protein	38	265194	272206	173	0	2	2	0	0	32	10	37	45	96	4.54267	3.17519	4.39784	4.76371	3.17519	3.17519	5.05846	4.31465	4.91119	4.74003	5.14696	TGME49_283730	8.86226	-1.75912	1.17361	-1.4989	0.133901	0.339524	TGME49_283730	8.86226	-1.68693	1.11125	-1.51805	0.129003	0.298846	TGME49_283730	8.86226	-0.449555	1.322	-0.340056	0.733815	0.894956
TGME49_241010	K+ channel tetramerisation domain-containing protein	34	66928	68720	271	0	17	3	1	0	25	21	88	125	153	4.85499	3.17519	6.2386	5.07927	4.48501	3.17519	4.86266	4.78487	5.68731	5.6126	5.57598	TGME49_241010	20.3238	0.941365	1.24552	0.755802	0.449768	0.720028	TGME49_241010	20.3238	-1.68685	1.16291	-1.45054	0.146907	0.325448	TGME49_241010	20.3238	1.45519	1.25977	1.15512	0.24804	0.470725
TGME49_244540	mitochondrial carrier superfamily protein	8	313774	316738	4784	38	0	8	0	5	84	85	211	388	425	8.01951	6.40197	3.17519	6.02743	3.17519	5.37183	5.98308	6.07234	6.66238	6.88692	6.7054	TGME49_244540	68.3561	-0.419832	1.07369	-0.391017	0.695785	0.890879	TGME49_244540	68.3561	-1.68343	0.949237	-1.77345	0.0761538	0.210484	TGME49_244540	68.3561	0.434741	1.04932	0.414308	0.678648	0.858605
TGME49_226590	cytochrome C oxidase subunit IIa, putative	1	3244128	3246321	703	211	74	15	12	23	596	563	765	1299	1679	5.70099	8.61638	8.09023	6.75604	6.82017	7.06494	8.4413	8.45905	8.33306	8.47529	8.49918	TGME49_226590	238.027	-0.0520131	0.223675	-0.232538	0.81612	0.959846	TGME49_226590	238.027	-1.68062	0.261737	-6.42102	1.35368e-10	5.05531e-09	TGME49_226590	238.027	1.63951	0.287425	5.70413	1.16939e-08	1.05537e-06
TGME49_244630	hypothetical protein	8	254488	258963	142	11	11	0	0	2	20	41	38	62	72	4.42185	5.14086	5.76649	3.17519	3.17519	4.639	4.70005	5.33534	4.932	4.98278	4.91203	TGME49_244630	14.1921	0.614005	0.696605	0.881424	0.378088	0.656026	TGME49_244630	14.1921	-1.67867	0.959871	-1.74885	0.0803174	0.219471	TGME49_244630	14.1921	2.4838	1.01982	2.43552	0.0148704	0.0699693
TGME49_278740	diaminopimelate decarboxylase	26	578102	581701	1003	0	5	0	0	1	11	1	23	43	43	6.07765	3.17519	5.03522	3.17519	3.17519	4.23149	4.32848	3.54395	4.57271	4.70786	4.54762	TGME49_278740	9.89063	1.01827	1.32786	0.766856	0.443167	0.714582	TGME49_278740	9.89063	-1.67637	1.34168	-1.24946	0.211499	0.415868	TGME49_278740	9.89063	1.41405	1.44775	0.976723	0.328706	0.56596
TGME49_313750	hypothetical protein	5	1874157	1876276	118	4	0	0	0	0	12	0	5	16	17	4.31726	4.41579	3.17519	3.17519	3.17519	3.17519	4.37704	3.17519	3.84649	4.1368	4.05724	TGME49_313750	2.66742	0.132732	1.58874	0.0835458	0.933418	1	TGME49_313750	2.66742	-1.67448	1.61025	-1.03989	0.298393	0.519131	TGME49_313750	2.66742	1.82185	1.68468	1.08142	0.279511	0.51234
TGME49_263420	ubiquitin-specific protease USP4 (USP4)	28	514315	524297	365	25	0	0	0	4	57	39	55	145	128	5.09245	5.93343	3.17519	3.17519	3.17519	5.17203	5.58199	5.28991	5.24077	5.76283	5.40478	TGME49_263420	20.3292	-0.218378	1.19522	-0.18271	0.855026	0.981444	TGME49_263420	20.3292	-1.67227	1.13525	-1.47304	0.140741	0.316886	TGME49_263420	20.3292	1.37295	1.23387	1.11272	0.26583	0.493815
TGME49_226890	hypothetical protein	1	3500383	3506818	2	10	0	0	0	5	40	78	89	136	123	3.32772	5.06067	3.17519	3.17519	3.17519	5.37183	5.24998	5.97855	5.69876	5.69728	5.36772	TGME49_226890	18.8746	-1.65131	1.10894	-1.48909	0.136464	0.342954	TGME49_226890	18.8746	-1.67197	1.03319	-1.61826	0.105606	0.263024	TGME49_226890	18.8746	0.0496879	1.17059	0.042447	0.966142	1
TGME49_224460	aminopeptidase n, putative	1	1702318	1710269	3156	369	148	24	34	36	1330	1020	1498	2296	3295	7.46823	9.39456	9.04282	7.347	8.17396	7.64319	9.55815	9.28352	9.26331	9.26549	9.43677	TGME49_224460	466.63	-0.194121	0.230956	-0.84051	0.400623	0.67449	TGME49_224460	466.63	-1.6668	0.232556	-7.16727	7.6506e-13	3.68249e-11	TGME49_224460	466.63	1.57706	0.257253	6.13037	8.76776e-10	1.0793e-07
TGME49_243910	Cof family hydrolase subfamily protein	8	797252	798376	3445	60	15	1	1	3	36	66	85	134	189	7.58282	6.95335	6.09834	4.32535	4.48501	4.93478	5.15783	5.80131	5.65235	5.68227	5.78955	TGME49_243910	47.9976	1.42256	0.52871	2.69063	0.0071317	0.0420525	TGME49_243910	47.9976	-1.6664	0.69727	-2.38989	0.0168533	0.07102	TGME49_243910	47.9976	2.8165	0.738985	3.81131	0.000138232	0.00239528
TGME49_211470	Fcf2 pre-rRNA processing protein	12	1170683	1172047	74	12	0	0	0	1	4	26	27	39	32	4.0881	5.21626	3.17519	3.17519	3.17519	4.23149	3.88222	4.94714	4.6801	4.64063	4.36986	TGME49_211470	6.83685	0.296074	1.28099	0.231129	0.817215	0.959882	TGME49_211470	6.83685	-1.66557	1.3416	-1.24148	0.214427	0.419663	TGME49_211470	6.83685	1.88902	1.43627	1.31522	0.188435	0.395111
TGME49_225560	hypothetical protein	1	2600902	2606999	1218	213	103	38	39	39	1674	1448	1909	3065	3523	6.29595	8.62938	8.54087	7.95245	8.36062	7.74902	9.88298	9.77674	9.60405	9.67173	9.53089	TGME49_225560	508.884	-1.27646	0.158354	-8.06078	7.58076e-16	1.90765e-13	TGME49_225560	508.884	-1.66219	0.172214	-9.65191	4.82489e-22	6.67066e-20	TGME49_225560	508.884	0.617445	0.198131	3.11635	0.00183107	0.0155352
TGME49_236630	hypothetical protein	13	822243	823746	489	56	15	10	1	5	213	250	245	437	508	5.34957	6.86772	6.09834	6.27669	4.48501	5.37183	7.08021	7.37434	6.84459	7.03529	6.92449	TGME49_236630	77.3769	-0.762904	0.426861	-1.78724	0.0738985	0.225231	TGME49_236630	77.3769	-1.66173	0.470628	-3.53089	0.000414167	0.00370186	TGME49_236630	77.3769	1.23044	0.52412	2.34764	0.0188929	0.0831304
TGME49_231996	hypothetical protein	14	589948	590555	8	0	0	0	0	0	0	0	2	7	6	3.47982	3.17519	3.17519	3.17519	3.17519	3.17519	3.17519	3.17519	3.60204	3.81775	3.70443	TGME49_231996	0.38652	0	1.65024	0	1	NA	TGME49_231996	0.38652	-1.66163	1.69186	-0.982134	0.326034	NA	TGME49_231996	0.38652	0	1.63594	0	1	NA
TGME49_288530	NOL1/NOP2/sun family protein	219	340421	346246	2103	1	3	3	3	0	20	64	105	193	199	6.95035	3.80966	4.65246	5.07927	5.31964	3.17519	4.70005	5.76941	5.87006	6.06773	5.84338	TGME49_288530	31.1176	-1.94953	0.953246	-2.04514	0.0408406	0.146677	TGME49_288530	31.1176	-1.65948	0.817207	-2.03067	0.0422884	0.13792	TGME49_288530	31.1176	-1.11357	1.01868	-1.09315	0.274329	0.505607
TGME49_287970	hypothetical protein	219	8223	15860	126	116	65	10	5	22	457	403	651	899	1073	4.35339	7.80503	7.91588	6.27669	5.81961	7.00907	8.08016	8.00496	8.11393	7.97556	7.89214	TGME49_287970	168.444	-0.204474	0.227879	-0.89729	0.369564	0.646087	TGME49_287970	168.444	-1.65881	0.285829	-5.80351	6.49406e-09	1.8189e-07	TGME49_287970	168.444	1.50382	0.314661	4.77918	1.7601e-06	8.02387e-05
TGME49_288920	ATP-binding cassette G family transporter ABCG96 (ABCG96)	219	552262	558210	6096	31	2	8	1	3	193	92	210	311	393	8.34804	6.16927	4.39784	6.02743	4.48501	4.93478	6.9565	6.1602	6.65665	6.61721	6.61101	TGME49_288920	77.0898	-1.23241	0.760298	-1.62095	0.105028	0.288084	TGME49_288920	77.0898	-1.65447	0.702629	-2.35469	0.0185382	0.0766293	TGME49_288920	77.0898	0.401828	0.795377	0.505204	0.613415	0.814794
TGME49_206290	hypothetical protein	16	1034660	1035151	14	0	0	0	0	0	0	4	4	5	11	3.57762	3.17519	3.17519	3.17519	3.17519	3.17519	3.17519	3.90686	3.77668	3.71952	3.88852	TGME49_206290	0.748077	-1.40706	1.68922	-0.832966	0.404864	NA	TGME49_206290	0.748077	-1.65284	1.65796	-0.996912	0.318807	NA	TGME49_206290	0.748077	0	1.6864	0	1	NA
TGME49_262630	hypothetical protein	4	327469	331843	28	0	0	4	0	0	11	7	73	86	122	3.7425	3.17519	3.17519	5.33074	3.17519	3.17519	4.32848	4.13567	5.50267	5.25992	5.36018	TGME49_262630	10.21	-2.72585	1.39414	-1.95523	0.0505563	0.171459	TGME49_262630	10.21	-1.65138	0.919502	-1.79595	0.0725031	0.204039	TGME49_262630	10.21	-3.31395	1.45453	-2.27836	0.022705	0.0946356
TGME49_228060	hypothetical protein	1	4117105	4120518	509	44	20	2	1	1	66	102	86	107	120	5.38664	6.57478	6.42576	4.76371	4.48501	4.23149	5.72918	6.27684	5.6641	5.46139	5.34497	TGME49_228060	34.6863	0.594819	0.456485	1.30304	0.19256	0.431319	TGME49_228060	34.6863	-1.65055	0.717109	-2.30168	0.0213535	0.0848136	TGME49_228060	34.6863	2.98621	0.751818	3.97198	7.12763e-05	0.00142949
TGME49_253320	hypothetical protein	11	237133	241578	187	0	0	2	0	0	13	22	37	52	65	4.593	3.17519	3.17519	4.76371	3.17519	3.17519	4.42331	4.81915	4.91119	4.84607	4.83402	TGME49_253320	7.58046	-3.55543	1.34454	-2.64434	0.00818495	0.045929	TGME49_253320	7.58046	-1.65048	1.01887	-1.61992	0.105248	0.262334	TGME49_253320	7.58046	-2.36465	1.49235	-1.58452	0.113076	0.283845
TGME49_265270	hypothetical protein	27	147667	149993	4354	35	21	8	5	1	80	86	268	307	467	7.89317	6.30692	6.483	6.02743	5.81961	4.23149	5.93057	6.08523	6.95583	6.6017	6.82047	TGME49_265270	75.0338	0.477013	0.388697	1.22721	0.219743	0.47203	TGME49_265270	75.0338	-1.64719	0.452879	-3.63716	0.000275658	0.00266551	TGME49_265270	75.0338	1.15211	0.50614	2.27626	0.0228305	0.0949154
TGME49_265090	hypothetical protein	27	286870	299159	9627	131	69	18	17	22	556	532	934	1370	1825	8.97829	7.96756	7.99599	6.98128	7.25781	7.00907	8.34632	8.38154	8.60669	8.54836	8.61384	TGME49_265090	276.191	-0.409018	0.160566	-2.54735	0.0108544	0.0564706	TGME49_265090	276.191	-1.6432	0.212653	-7.72715	1.09982e-14	6.16088e-13	TGME49_265090	276.191	0.996588	0.239903	4.15413	3.26522e-05	0.00076597
TGME49_242850	hypothetical protein	8	1321344	1323946	40	15	1	1	0	0	8	25	25	37	33	3.85142	5.41917	4.05227	4.32535	3.17519	3.17519	4.16556	4.9164	4.62771	4.60543	4.38737	TGME49_242850	7.6139	0.647837	1.0431	0.621066	0.534556	0.782506	TGME49_242850	7.6139	-1.64145	1.23092	-1.33352	0.182362	0.377	TGME49_242850	7.6139	2.39322	1.31103	1.82545	0.0679331	0.20175
TGME49_304710	eukaryotic peptide chain release factor, putative	16	593746	598591	351	53	15	3	0	11	197	181	210	372	410	5.05986	6.79995	6.09834	5.07927	3.17519	6.18249	6.98211	6.96364	6.65665	6.83493	6.66193	TGME49_304710	65.2872	-0.526383	0.461194	-1.14135	0.253725	0.517509	TGME49_304710	65.2872	-1.63893	0.510487	-3.21051	0.00132499	0.00980612	TGME49_304710	65.2872	1.39922	0.564801	2.47736	0.0132358	0.0646663
TGME49_221160	acetyltransferase, GNAT family protein	18	1053677	1055895	5342	31	9	1	7	0	110	163	145	221	310	8.16848	6.16927	5.56455	4.32535	6.18474	3.17519	6.28322	6.8338	6.22344	6.21885	6.3321	TGME49_221160	68.5598	-0.81065	0.647278	-1.2524	0.210425	0.458349	TGME49_221160	68.5598	-1.63793	0.665942	-2.45956	0.0139106	0.0614905	TGME49_221160	68.5598	1.21731	0.739623	1.64585	0.0997946	0.262675
TGME49_258508	3prime5prime-cyclic nucleotide phosphodiesterase domain-containing protein	4	2603224	2608262	22	0	1	0	0	0	0	0	5	8	3	3.67874	3.17519	4.05227	3.17519	3.17519	3.17519	3.17519	3.17519	3.84649	3.86133	3.55047	TGME49_258508	0.840196	2.34355	1.71959	1.36286	0.172927	NA	TGME49_258508	0.840196	-1.63764	1.64074	-0.998108	0.318227	NA	TGME49_258508	0.840196	1.30407	1.71215	0.761656	0.446265	NA
TGME49_251600	IMP4 family U3 small nucleolar ribonucleoprotein (snoRNP), putative	43	201606	204379	1837	1	7	6	0	0	69	79	102	181	206	6.7833	3.80966	5.32666	5.72333	3.17519	3.17519	5.7749	5.99235	5.83953	5.99758	5.87984	TGME49_251600	33.6358	-1.60624	1.06778	-1.50428	0.132509	0.337531	TGME49_251600	33.6358	-1.63709	0.971026	-1.68594	0.0918068	0.239968	TGME49_251600	33.6358	-0.00871678	1.09723	-0.00794432	0.993661	1
TGME49_254010	serine carboxypeptidase s28 protein	11	783808	790277	437	32	13	4	5	1	140	136	148	261	351	5.24793	6.20497	5.94236	5.33074	5.81961	4.23149	6.5648	6.61372	6.24666	6.40989	6.47675	TGME49_254010	49.9739	-0.6054	0.365267	-1.65742	0.0974354	0.274084	TGME49_254010	49.9739	-1.63605	0.492445	-3.32231	0.000892769	0.00709195	TGME49_254010	49.9739	1.27841	0.546503	2.33925	0.0193222	0.0841528
TGME49_244190	hypothetical protein	8	561746	564391	486	38	3	4	5	14	268	207	388	537	708	5.34391	6.40197	4.65246	5.33074	5.81961	6.45965	7.37383	7.13252	7.42723	7.29735	7.34535	TGME49_244190	86.1574	-1.65745	0.623747	-2.65725	0.00787812	0.0448266	TGME49_244190	86.1574	-1.63572	0.556913	-2.93711	0.00331287	0.0200812	TGME49_244190	86.1574	-0.141484	0.645031	-0.219345	0.826381	0.944394
TGME49_223560	hypothetical protein	1	1021539	1022849	2421	4	0	0	0	0	2	0	6	11	20	7.12737	4.41579	3.17519	3.17519	3.17519	3.17519	3.67761	3.17519	3.90927	3.977	4.12939	TGME49_223560	12.7173	2.36496	1.24806	1.89491	0.0581049	0.189025	TGME49_223560	12.7173	-1.63192	1.4165	-1.15208	0.249288	0.46203	TGME49_223560	12.7173	2.02759	1.5235	1.33088	0.183229	0.388711
TGME49_224710	hypothetical protein	1	1897371	1900345	189	0	0	0	0	0	4	0	4	14	6	4.6	3.17519	3.17519	3.17519	3.17519	3.17519	3.88222	3.17519	3.77668	4.0767	3.70443	TGME49_224710	1.65718	-1.12139	1.67391	-0.669925	0.502906	NA	TGME49_224710	1.65718	-1.62783	1.62015	-1.00474	0.315022	NA	TGME49_224710	1.65718	0	1.7184	0	1	NA
TGME49_258180	hypothetical protein	4	2753513	2757828	309	4	0	0	1	0	2	37	23	46	45	4.95661	4.41579	3.17519	3.17519	4.48501	3.17519	3.67761	5.24284	4.57271	4.75579	4.57693	TGME49_258180	7.64533	-1.23726	1.35314	-0.914366	0.360524	0.635391	TGME49_258180	7.64533	-1.62673	1.33584	-1.21776	0.223316	0.429957	TGME49_258180	7.64533	0.523452	1.47221	0.355556	0.722173	0.888429
TGME49_288290	hypothetical protein	219	182266	184154	434	10	0	2	0	2	51	40	77	104	113	5.24182	5.06067	3.17519	4.76371	3.17519	4.639	5.47408	5.31282	5.55444	5.43443	5.29028	TGME49_288290	17.7043	-1.24034	0.754452	-1.64403	0.100171	0.278881	TGME49_288290	17.7043	-1.62184	0.805436	-2.01362	0.0440493	0.14184	TGME49_288290	17.7043	0.324337	0.938473	0.345601	0.729643	0.893137
TGME49_219470	hypothetical protein	220	1280955	1281218	2	0	0	0	0	0	6	0	4	6	7	3.32772	3.17519	3.17519	3.17519	3.17519	3.17519	4.03695	3.17519	3.77668	3.77078	3.74631	TGME49_219470	0.728141	-1.86119	1.68279	-1.10601	0.268721	NA	TGME49_219470	0.728141	-1.61988	1.66548	-0.972625	0.33074	NA	TGME49_219470	0.728141	0	1.67427	0	1	NA
TGME49_285190	zinc finger, C3HC4 type (RING finger) domain-containing protein	7	1971794	1974678	828	26	0	4	0	0	95	24	91	105	149	5.87061	5.97563	3.17519	5.33074	3.17519	3.17519	6.11802	4.88486	5.72139	5.44348	5.55002	TGME49_285190	24.8276	-0.414492	1.28123	-0.323511	0.746308	0.920598	TGME49_285190	24.8276	-1.61775	1.19123	-1.35805	0.174447	0.365438	TGME49_285190	24.8276	1.26345	1.29022	0.97925	0.327456	0.564556
TGME49_225470	peptide methionine sulfoxide reductase	1	2535996	2537103	803	8	9	1	0	5	34	75	109	138	181	5.83832	4.88279	5.56455	4.32535	3.17519	5.37183	5.10912	5.93633	5.90974	5.71212	5.7449	TGME49_225470	26.9862	-0.525268	0.712974	-0.736728	0.461288	0.729502	TGME49_225470	26.9862	-1.61756	0.746955	-2.16554	0.0303465	0.109551	TGME49_225470	26.9862	0.801728	0.842943	0.951106	0.341551	0.578713
TGME49_315320	SAG-related sequence SRS52A (SRS52A)	5	880906	882314	11977	188	55	24	14	19	797	892	907	1421	1754	9.28339	8.45778	7.69361	7.347	7.01158	6.82698	8.84196	9.09596	8.56631	8.59864	8.55922	TGME49_315320	321.999	-0.857217	0.283147	-3.02747	0.00246614	0.0200814	TGME49_315320	321.999	-1.61751	0.287201	-5.63198	1.78155e-08	4.50447e-07	TGME49_315320	321.999	1.17384	0.320939	3.65752	0.000254669	0.00376956
TGME49_207760	DnaJ C terminal region domain-containing protein	24	544147	550511	1201	37	2	2	6	8	200	221	262	450	469	6.27988	6.37099	4.39784	4.76371	6.01416	5.83637	7.00103	7.21582	6.92764	7.07219	6.82572	TGME49_207760	72.0936	-1.58298	0.704833	-2.24589	0.0247111	0.102865	TGME49_207760	72.0936	-1.61609	0.64098	-2.52128	0.0116929	0.0541942	TGME49_207760	72.0936	0.208231	0.730408	0.285088	0.775577	0.917874
TGME49_210370	hypothetical protein	52	97998	98846	616	50	29	23	2	14	428	444	614	966	1127	5.56905	6.72878	6.87291	7.29217	4.97319	6.45965	7.99188	8.13564	8.03498	8.0723	7.9579	TGME49_210370	152.076	-1.4005	0.384137	-3.64582	0.000266537	0.00374895	TGME49_210370	152.076	-1.61494	0.364894	-4.42578	9.60954e-06	0.000139071	TGME49_210370	152.076	0.255889	0.422206	0.606077	0.544464	0.76232
TGME49_221910	AN1 family Zinc finger domain-containing protein	18	459463	460944	3090	16	21	0	3	12	90	115	241	352	463	7.44073	5.48038	6.483	3.17519	5.31964	6.28108	6.0583	6.4153	6.82433	6.76715	6.8099	TGME49_221910	67.4529	-0.256572	0.679835	-0.377404	0.705874	0.89758	TGME49_221910	67.4529	-1.61362	0.636107	-2.53671	0.0111901	0.0523495	TGME49_221910	67.4529	0.701317	0.715416	0.980293	0.326941	0.563818
TGME49_281600	hypothetical protein	31	259769	260900	10	0	0	0	0	0	11	20	2	10	9	3.51562	3.17519	3.17519	3.17519	3.17519	3.17519	4.32848	4.74955	3.60204	3.94056	3.8216	TGME49_281600	2.15475	-3.98618	1.55299	-2.56678	0.0102649	0.0541406	TGME49_281600	2.15475	-1.60687	1.53012	-1.05016	0.293646	0.514038	TGME49_281600	2.15475	0	1.7215	0	1	1
TGME49_253380	AP2 domain transcription factor AP2III-2 (AP2III2)	11	293452	298461	7217	33	13	9	12	4	270	158	444	584	817	8.57941	6.23978	5.94236	6.15761	6.82017	5.17203	7.38345	6.79553	7.60341	7.4057	7.53147	TGME49_253380	125.248	-1.18611	0.447542	-2.65027	0.00804264	0.0454049	TGME49_253380	125.248	-1.60398	0.421111	-3.80892	0.000139574	0.00144419	TGME49_253380	125.248	-0.0216972	0.495901	-0.0437532	0.965101	1
TGME49_305610	hypothetical protein	10	1084125	1089470	391	29	13	0	0	2	56	38	31	52	95	5.15081	6.09502	5.94236	3.17519	3.17519	4.639	5.5646	5.26659	4.7781	4.84607	5.138	TGME49_305610	20.4543	0.830034	0.53346	1.55594	0.119722	0.315244	TGME49_305610	20.4543	-1.60061	0.898736	-1.78096	0.0749189	0.208579	TGME49_305610	20.4543	3.2303	0.934897	3.45525	0.000549782	0.00656748
TGME49_216010	ribosomal protein RPL24 (RPL24)	19	147605	151310	1845	0	0	0	0	2	32	17	47	38	67	6.78862	3.17519	3.17519	3.17519	3.17519	4.639	5.05846	4.6365	5.10487	4.62317	4.85684	TGME49_216010	15.7709	-3.76631	1.28804	-2.92406	0.00345494	0.025084	TGME49_216010	15.7709	-1.59923	0.987008	-1.62028	0.105173	0.262334	TGME49_216010	15.7709	-2.18955	1.44602	-1.51419	0.129978	0.31143
TGME49_258625	peptidyl-prolyl cis-trans isomerase, FKBP-type domain-containing protein	4	2525279	2529431	814	8	1	2	0	0	15	18	40	53	71	5.85262	4.88279	4.05227	4.76371	3.17519	3.17519	4.50997	4.67546	4.97257	4.86046	4.90119	TGME49_258625	12.1936	0.0666002	0.764207	0.0871494	0.930553	1	TGME49_258625	12.1936	-1.59869	0.940466	-1.69989	0.0891516	0.235562	TGME49_258625	12.1936	1.04794	1.05423	0.994031	0.320208	0.556489
TGME49_210420	hypothetical protein	52	67824	68852	0	52	34	1	0	8	167	80	147	211	235	3.17519	6.77662	7.07157	4.32535	3.17519	5.83637	6.77775	6.006	6.23896	6.16674	6.0214	TGME49_210420	50.6722	0.550714	0.553416	0.995117	0.319679	0.592492	TGME49_210420	50.6722	-1.59526	0.637177	-2.50363	0.0122925	0.0558969	TGME49_210420	50.6722	2.50001	0.684996	3.64967	0.000262573	0.00386018
TGME49_313110	hypothetical protein	5	2429234	2431345	1865	6	13	1	2	0	37	42	56	87	107	6.80184	4.6736	5.94236	4.32535	4.97319	3.17519	5.1815	5.35747	5.25679	5.27025	5.2415	TGME49_313110	25.809	0.176332	0.686191	0.256972	0.797201	0.951585	TGME49_313110	25.809	-1.59479	0.844253	-1.889	0.058892	0.17466	TGME49_313110	25.809	1.79753	0.91691	1.96042	0.0499468	0.165505
TGME49_258860	hypothetical protein	4	2347818	2351169	1147	4	1	3	0	3	67	31	108	129	187	6.22756	4.41579	4.05227	5.07927	3.17519	4.93478	5.74459	5.09024	5.89992	5.64401	5.77852	TGME49_258860	24.746	-2.10697	0.780199	-2.70056	0.00692227	0.041116	TGME49_258860	24.746	-1.59337	0.692827	-2.29981	0.0214591	0.0849216	TGME49_258860	24.746	-0.971717	0.909227	-1.06873	0.285192	0.518723
TGME49_315940	rhoptry protein, putative	5	443113	449326	414	25	6	0	5	2	48	44	124	162	232	5.20029	5.93343	5.18925	3.17519	5.81961	4.639	5.41666	5.40064	6.04914	5.87868	6.00741	TGME49_315940	29.7893	0.362852	0.547977	0.662166	0.507865	0.765153	TGME49_315940	29.7893	-1.59276	0.628102	-2.53583	0.0112182	0.0524429	TGME49_315940	29.7893	1.15092	0.700849	1.64218	0.100553	0.26436
TGME49_232260	hypothetical protein	14	335266	336946	103	43	22	0	0	3	29	6	43	71	120	4.24557	6.5474	6.53801	3.17519	3.17519	4.93478	4.97836	4.06668	5.03101	5.09398	5.34497	TGME49_232260	22.9331	2.80039	0.776352	3.60711	0.000309624	0.00422676	TGME49_232260	22.9331	-1.59148	0.92446	-1.72152	0.0851566	0.227759	TGME49_232260	22.9331	3.4065	0.975496	3.49207	0.000479296	0.0060009
TGME49_289210	prefoldin subunit protein	219	827160	828098	69	0	0	0	0	13	166	99	212	275	337	4.05768	3.17519	3.17519	3.17519	3.17519	6.37319	6.77041	6.24286	6.66808	6.47107	6.429	TGME49_289210	40.4486	-5.55395	1.36999	-4.054	5.03486e-05	0.00101604	TGME49_289210	40.4486	-1.59122	0.965928	-1.64735	0.0994867	0.252624	TGME49_289210	40.4486	-4.02706	1.36172	-2.95733	0.00310316	0.022914
TGME49_255635	hypothetical protein	54	116169	121798	390	0	0	4	0	0	48	50	68	101	115	5.14862	3.17519	3.17519	5.33074	3.17519	3.17519	5.41666	5.52229	5.435	5.40691	5.30614	TGME49_255635	16.0971	-4.76135	1.24637	-3.82017	0.000133361	0.00222771	TGME49_255635	16.0971	-1.58977	0.783319	-2.02953	0.0424038	0.138071	TGME49_255635	16.0971	-3.05399	1.35274	-2.25763	0.0239689	0.0984514
TGME49_230180	hypothetical protein	222	660627	665863	27253	83	64	14	25	20	791	665	899	1494	1834	10.4461	7.36566	7.89514	6.67227	7.76136	6.8903	8.83148	8.68813	8.55413	8.6677	8.62062	TGME49_230180	371.352	-1.20036	0.277019	-4.33315	1.46992e-05	0.000372534	TGME49_230180	371.352	-1.58635	0.274425	-5.78062	7.44243e-09	2.05791e-07	TGME49_230180	371.352	0.538042	0.314613	1.71017	0.0872347	0.239825
TGME49_293360	hypothetical protein	10	278387	279469	575	208	20	61	7	15	773	912	1247	2112	2596	5.50208	8.59665	6.42576	8.59622	6.18474	6.54113	8.79958	9.12692	9.00711	9.14861	9.10272	TGME49_293360	319.551	-1.06951	0.821183	-1.3024	0.192779	0.43166	TGME49_293360	319.551	-1.58409	0.694786	-2.27997	0.0226096	0.0885575	TGME49_293360	319.551	0.376891	0.770867	0.488919	0.624899	0.82291
TGME49_203740	hypothetical protein	9	1611184	1611798	0	22	0	3	0	2	53	41	78	127	143	3.17519	5.7985	3.17519	5.07927	3.17519	4.639	5.51103	5.33534	5.56708	5.6284	5.51012	TGME49_203740	19.4913	-0.356432	1.00135	-0.355953	0.721876	0.905954	TGME49_203740	19.4913	-1.584	0.975086	-1.62447	0.104276	0.260702	TGME49_203740	19.4913	0.976574	1.07864	0.905378	0.365265	0.604865
TGME49_216390	RNA methyltransferase, TrmH family protein	19	440169	446045	80	24	0	0	0	3	34	38	42	77	117	4.12316	5.88991	3.17519	3.17519	3.17519	4.93478	5.10912	5.26659	5.01183	5.16298	5.32181	TGME49_216390	14.9032	0.0829298	1.16523	0.0711705	0.943262	1	TGME49_216390	14.9032	-1.58325	1.14867	-1.37833	0.168101	0.356179	TGME49_216390	14.9032	1.66428	1.24362	1.33826	0.180811	0.385342
TGME49_248610	hypothetical protein	6	1776156	1779089	464	45	11	0	0	4	103	65	55	105	149	5.3017	6.60163	5.76649	3.17519	3.17519	5.17203	6.20855	5.78545	5.24077	5.44348	5.55002	TGME49_248610	30.6157	0.324631	0.577453	0.562178	0.573995	0.811427	TGME49_248610	30.6157	-1.58064	0.771569	-2.04861	0.0405004	0.133793	TGME49_248610	30.6157	2.72642	0.818365	3.33155	0.000863651	0.00915498
TGME49_249180	bifunctional dihydrofolate reductase-thymidylate synthase	6	2111134	2117167	6	81	17	6	7	7	151	150	309	440	659	3.43913	7.33416	6.2386	5.72333	6.18474	5.69855	6.65544	6.73207	7.1349	7.04389	7.25311	TGME49_249180	79.5743	0.270958	0.417785	0.648558	0.516624	0.770844	TGME49_249180	79.5743	-1.58029	0.4437	-3.56163	0.00036856	0.00337311	TGME49_249180	79.5743	1.32187	0.492598	2.68346	0.00728641	0.0425019
TGME49_309720	hypothetical protein	20	239249	242377	1511	58	0	5	3	2	141	139	169	283	340	6.54757	6.91118	3.17519	5.5414	5.31964	4.639	6.57328	6.63992	6.39924	6.50487	6.43937	TGME49_309720	55.8842	-0.549008	1.01651	-0.540089	0.589136	0.822189	TGME49_309720	55.8842	-1.57972	0.91956	-1.71791	0.0858128	0.229187	TGME49_309720	55.8842	1.19542	1.00996	1.18364	0.236557	0.457512
TGME49_227980	hypothetical protein	1	4069160	4072513	702	6	0	1	0	0	11	3	28	28	37	5.69954	4.6736	3.17519	4.32535	3.17519	3.17519	4.32848	3.8105	4.7054	4.43094	4.4545	TGME49_227980	7.82368	0.570566	1.11297	0.512651	0.608195	0.834261	TGME49_227980	7.82368	-1.57907	1.21323	-1.30155	0.193071	0.392055	TGME49_227980	7.82368	1.12328	1.33972	0.838449	0.401779	0.639109
TGME49_310740	hypothetical protein	20	1038969	1041761	3	20	4	0	0	10	55	81	130	239	284	3.36196	5.70054	4.85924	3.17519	3.17519	6.07642	5.54698	6.01952	6.1012	6.30804	6.23201	TGME49_310740	31.8824	-0.600202	0.933	-0.643303	0.520027	0.773258	TGME49_310740	31.8824	-1.57842	0.856588	-1.84268	0.0653755	0.188469	TGME49_310740	31.8824	0.418205	0.961526	0.434939	0.663607	0.85152
TGME49_246178	hypothetical protein	6	456790	459089	280	18	0	0	4	3	74	64	123	161	263	4.87985	5.59496	3.17519	3.17519	5.59276	4.93478	5.84785	5.76941	6.04027	5.87213	6.14561	TGME49_246178	28.806	-1.09719	0.959059	-1.14402	0.252613	0.51586	TGME49_246178	28.806	-1.57683	0.881086	-1.78964	0.0735119	0.206252	TGME49_246178	28.806	0.18589	0.996956	0.186457	0.852086	0.960426
TGME49_278640	MIZ/SP-RING zinc finger domain-containing protein	26	509906	522982	3539	43	40	2	1	5	126	90	120	220	240	7.6182	6.5474	7.27842	4.76371	4.48501	5.37183	6.44035	6.13565	6.01331	6.21373	6.04441	TGME49_278640	65.054	0.747335	0.401702	1.86042	0.0628259	0.200217	TGME49_278640	65.054	-1.57506	0.56124	-2.80639	0.00500997	0.0280887	TGME49_278640	65.054	2.5805	0.596045	4.32937	1.49538e-05	0.000413489
TGME49_267680	microneme protein MIC12 (MIC12)	32	288619	295917	703	59	8	19	14	5	343	318	694	951	1114	5.70099	6.93242	5.45094	7.0491	7.01158	5.37183	7.69668	7.68906	8.20054	8.0512	7.94234	TGME49_267680	140.936	-1.42209	0.628923	-2.26116	0.0237496	0.0995854	TGME49_267680	140.936	-1.57213	0.541334	-2.90418	0.00368222	0.0217915	TGME49_267680	140.936	-0.256678	0.618963	-0.414691	0.678368	0.858605
TGME49_310010	rhoptry neck protein RON1 (RON1)	20	478747	483928	873	334	121	32	22	33	886	851	1295	2053	2660	5.92688	9.25478	8.76301	7.72338	7.59254	7.52893	8.98908	9.03033	9.05976	9.10903	9.13674	TGME49_310010	379.993	0.0406068	0.191188	0.212392	0.831801	0.96926	TGME49_310010	379.993	-1.571	0.210575	-7.46052	8.61841e-14	4.4802e-12	TGME49_310010	379.993	1.51491	0.232557	6.51416	7.30993e-11	1.10465e-08
TGME49_254800	hypothetical protein	11	1325264	1326221	215	0	0	2	0	0	26	12	34	67	44	4.68721	3.17519	3.17519	4.76371	3.17519	3.17519	4.89264	4.41737	4.84652	5.04579	4.56237	TGME49_254800	7.67868	-3.57213	1.37162	-2.60431	0.00920605	0.0502649	TGME49_254800	7.67868	-1.5694	1.06588	-1.4724	0.140912	0.316943	TGME49_254800	7.67868	-2.31938	1.50268	-1.54349	0.122712	0.299868
TGME49_294800	elongation factor 1-alpha (EF-1-ALPHA), putative	23	535048	536667	4275	471	164	66	47	64	2266	2167	2675	4159	5390	7.86871	9.73835	9.18617	8.70488	8.61658	8.41712	10.3127	10.3486	10.0812	10.1037	10.1322	TGME49_294800	773.318	-0.839768	0.195412	-4.29742	1.72801e-05	0.000414341	TGME49_294800	773.318	-1.56862	0.18612	-8.42798	3.5168e-17	2.68849e-15	TGME49_294800	773.318	0.955497	0.209311	4.56497	4.99562e-06	0.00017859
TGME49_248880	GTPase RAB7 (RAB7)	6	1984866	1987896	76	56	5	10	0	0	121	84	161	256	340	4.09996	6.86772	5.03522	6.27669	3.17519	3.17519	6.3931	6.05932	6.34305	6.38738	6.43937	TGME49_248880	45.2894	0.0119003	1.09238	0.0108938	0.991308	1	TGME49_248880	45.2894	-1.56661	0.986871	-1.58745	0.11241	0.273983	TGME49_248880	45.2894	1.36734	1.07854	1.26777	0.204881	0.417079
TGME49_231030	hypothetical protein	14	1117454	1120033	111	10	15	2	0	0	15	15	46	47	59	4.28449	5.06067	6.09834	4.76371	3.17519	3.17519	4.50997	4.55419	5.08681	4.77133	4.76279	TGME49_231030	13.3586	1.8541	0.754611	2.45703	0.014009	0.0680856	TGME49_231030	13.3586	-1.56259	0.980968	-1.5929	0.111182	0.27242	TGME49_231030	13.3586	2.72327	1.03801	2.62355	0.00870193	0.047637
TGME49_258660	rhoptry protein ROP6 (ROP6)	4	2502484	2504943	31	461	229	39	32	41	1396	1362	1696	2610	3322	3.77171	9.70805	9.65523	7.98732	8.09195	7.81548	9.62641	9.69027	9.43752	9.44539	9.44824	TGME49_258660	538.447	0.0269026	0.10933	0.246069	0.805629	0.954765	TGME49_258660	538.447	-1.56221	0.15537	-10.0548	8.75209e-24	1.62489e-21	TGME49_258660	538.447	1.80825	0.168453	10.7344	7.01402e-27	7.59618e-24
TGME49_259620	hypothetical protein	4	1981606	1982408	0	0	0	0	0	0	12	0	5	5	9	3.17519	3.17519	3.17519	3.17519	3.17519	3.17519	4.37704	3.17519	3.84649	3.71952	3.8216	TGME49_259620	1.07056	-2.33291	1.693	-1.37798	0.168211	NA	TGME49_259620	1.07056	-1.56004	1.68266	-0.927129	0.35386	NA	TGME49_259620	1.07056	0	1.66938	0	1	NA
TGME49_207620	pyridine nucleotide-disulfide oxidoreductase domain-containing protein	24	661691	669736	200	38	15	3	0	4	105	61	91	169	243	4.63773	6.40197	6.09834	5.07927	3.17519	5.17203	6.23029	5.72012	5.72139	5.92368	6.05803	TGME49_207620	35.6287	0.34537	0.469021	0.736363	0.46151	0.729502	TGME49_207620	35.6287	-1.55971	0.614042	-2.54006	0.0110832	0.051979	TGME49_207620	35.6287	2.01878	0.662455	3.04742	0.00230813	0.0183802
TGME49_247960	hypothetical protein	6	1385694	1388413	0	0	0	5	3	0	53	29	118	174	254	3.17519	3.17519	3.17519	5.5414	5.31964	3.17519	5.51103	5.03497	5.99505	5.95495	6.10688	TGME49_247960	22.2747	-4.90047	1.34026	-3.65637	0.000255817	0.00366145	TGME49_247960	22.2747	-1.55932	0.693897	-2.24719	0.0246278	0.094414	TGME49_247960	22.2747	-4.39942	1.38165	-3.18418	0.00145166	0.0133045
TGME49_227930	hypothetical protein	1	4032508	4038516	6	27	2	2	4	19	243	251	371	554	697	3.43913	6.01658	4.39784	4.76371	5.59276	6.82698	7.24777	7.37951	7.36916	7.33749	7.32515	TGME49_227930	83.0381	-2.18577	0.775476	-2.81861	0.00482317	0.0314352	TGME49_227930	83.0381	-1.55422	0.664364	-2.33941	0.019314	0.0787519	TGME49_227930	83.0381	-0.697485	0.77158	-0.903969	0.366012	0.605485
TGME49_261010	tat-binding family protein, putative	4	1201363	1206005	618	105	8	2	2	10	153	174	211	320	423	5.57223	7.67296	5.45094	4.76371	4.97319	6.07642	6.67132	6.91454	6.66238	6.6515	6.69968	TGME49_261010	69.6116	0.200977	0.760257	0.264354	0.791507	0.948233	TGME49_261010	69.6116	-1.55392	0.714362	-2.17525	0.0296111	0.107553	TGME49_261010	69.6116	1.88968	0.783297	2.41246	0.0158451	0.0732302
TGME49_313900	non-specific serine/threonine protein kinase	5	1734113	1736599	2222	36	25	24	9	25	766	728	891	1384	1607	7.01919	6.33932	6.69129	7.347	6.47394	7.17054	8.78698	8.81335	8.54184	8.56234	8.43909	TGME49_313900	227.807	-2.55198	0.244241	-10.4486	1.48702e-25	1.61045e-22	TGME49_313900	227.807	-1.55322	0.22925	-6.77523	1.24209e-11	5.27525e-10	TGME49_313900	227.807	-0.701852	0.299532	-2.34316	0.0191212	0.0836153
TGME49_281650	hypothetical protein	31	230163	232504	1095	5	1	1	0	7	68	73	130	196	203	6.17526	4.55246	4.05227	4.32535	3.17519	5.69855	5.75983	5.90745	6.1012	6.08472	5.86433	TGME49_281650	30.4047	-2.41486	0.706133	-3.41983	0.000626597	0.00730992	TGME49_281650	30.4047	-1.55064	0.611806	-2.53453	0.0112599	0.0525703	TGME49_281650	30.4047	-1.11434	0.8234	-1.35334	0.175947	0.377452
TGME49_228690	phosphatidylinositol 3- and 4-kinase	1	4549762	4570534	268	32	27	2	9	16	294	241	441	594	774	4.84659	6.20497	6.785	4.76371	6.47394	6.61816	7.49415	7.32699	7.5945	7.42774	7.4609	TGME49_228690	102.056	-1.05711	0.414368	-2.55113	0.0107375	0.055997	TGME49_228690	102.056	-1.55006	0.406658	-3.8117	0.000138015	0.00143262	TGME49_228690	102.056	0.397203	0.468789	0.847296	0.39683	0.636063
TGME49_277490	hypothetical protein	49	179773	187587	983	154	40	36	4	10	603	556	785	1196	1410	6.05549	8.1858	7.27842	7.88007	5.59276	6.07642	8.4573	8.44191	8.36828	8.36224	8.26059	TGME49_277490	212.498	-0.659154	0.639717	-1.03038	0.302829	0.573698	TGME49_277490	212.498	-1.54903	0.556213	-2.78496	0.00535345	0.0295806	TGME49_277490	212.498	1.00042	0.618948	1.61633	0.106023	0.272631
TGME49_310610	hypothetical protein	20	947515	951520	209	9	6	0	0	2	25	40	41	48	64	4.66768	4.97496	5.18925	3.17519	3.17519	4.639	4.86266	5.31282	4.99236	4.78666	4.82245	TGME49_310610	12.4382	-0.0727686	0.66503	-0.109421	0.912868	1	TGME49_310610	12.4382	-1.5478	0.93725	-1.65143	0.0986515	0.251563	TGME49_310610	12.4382	1.88927	1.01144	1.8679	0.0617762	0.190699
TGME49_294860	hypothetical protein	23	608828	617414	29	27	13	2	1	8	122	75	166	260	300	3.75241	6.01658	5.94236	4.76371	4.48501	5.83637	6.40268	5.93633	6.37843	6.40542	6.29444	TGME49_294860	41.9976	-0.271413	0.439209	-0.617958	0.536603	0.784266	TGME49_294860	41.9976	-1.54492	0.518612	-2.97895	0.00289235	0.0181941	TGME49_294860	41.9976	1.05417	0.581973	1.81137	0.0700836	0.206532
TGME49_238000	peptidyl-prolyl isomerase	79	11753	15615	9	15	7	2	0	0	14	9	20	50	84	3.49823	5.41917	5.32666	4.76371	3.17519	3.17519	4.46755	4.25884	4.48453	4.81674	5.03506	TGME49_238000	10.4146	1.85934	0.763684	2.4347	0.0149041	0.071057	TGME49_238000	10.4146	-1.5438	1.00007	-1.54368	0.122665	0.290138	TGME49_238000	10.4146	2.45407	1.06266	2.30937	0.0209233	0.0897377
TGME49_289790	hypothetical protein	219	1201951	1205243	127	30	14	4	0	0	52	42	70	86	131	4.35781	6.13264	6.02254	5.33074	3.17519	3.17519	5.49268	5.35747	5.46248	5.25992	5.42653	TGME49_289790	23.8976	0.905262	0.463143	1.95461	0.0506296	0.171618	TGME49_289790	23.8976	-1.54293	0.720975	-2.14006	0.0323502	0.114557	TGME49_289790	23.8976	2.5098	0.762319	3.29232	0.000993642	0.0100728
TGME49_265170	hypothetical protein	27	243805	245577	23	15	0	1	0	1	16	5	37	36	77	3.68994	5.41917	3.17519	4.32535	3.17519	4.23149	4.55075	3.9911	4.91119	4.5874	4.96481	TGME49_265170	8.23692	1.11344	1.13984	0.976842	0.328648	0.601488	TGME49_265170	8.23692	-1.53983	1.17757	-1.30764	0.190995	0.389178	TGME49_265170	8.23692	1.57069	1.27749	1.22951	0.218879	0.43588
TGME49_253880	GNS1/SUR4 family protein	11	651565	653745	145	12	7	3	1	6	81	76	154	244	266	4.43419	5.21626	5.32666	5.07927	4.48501	5.54514	5.94389	5.95055	6.29197	6.33185	6.15829	TGME49_253880	34.4067	-0.995664	0.447239	-2.22625	0.0259977	0.106047	TGME49_253880	34.4067	-1.53941	0.502279	-3.06484	0.00217783	0.0146023	TGME49_253880	34.4067	0.132962	0.604305	0.220025	0.825852	0.944121
TGME49_235370	hypothetical protein	13	1470907	1473883	48	95	23	3	8	16	300	415	374	636	824	3.91465	7.54137	6.59097	5.07927	6.33676	6.61816	7.52054	8.04445	7.37958	7.51676	7.54264	TGME49_235370	118.974	-0.696818	0.480935	-1.44888	0.147371	0.361501	TGME49_235370	118.974	-1.5393	0.464559	-3.31347	0.000921455	0.00726652	TGME49_235370	118.974	1.18203	0.517746	2.28303	0.0224285	0.0938443
TGME49_301000	methyltransferase	41	24755	30037	415	0	4	0	0	0	9	6	8	10	17	5.2024	3.17519	4.85924	3.17519	3.17519	3.17519	4.22319	4.06668	4.01989	3.94056	4.05724	TGME49_301000	4.77745	0.414715	1.23317	0.336299	0.736645	0.915593	TGME49_301000	4.77745	-1.53907	1.45929	-1.05467	0.291575	0.511377	TGME49_301000	4.77745	2.37885	1.5472	1.53752	0.124166	0.302072
TGME49_295430	hypothetical protein	40	108829	109950	65	0	0	0	0	0	0	9	6	2	17	4.03247	3.17519	3.17519	3.17519	3.17519	3.17519	3.17519	4.25884	3.90927	3.52068	4.05724	TGME49_295430	1.36526	-1.85903	1.70246	-1.09196	0.27485	NA	TGME49_295430	1.36526	-1.53826	1.66723	-0.922649	0.35619	NA	TGME49_295430	1.36526	0	1.7071	0	1	NA
TGME49_314860	zinc knuckle domain-containing protein	5	1170047	1177713	3247	37	21	7	0	0	72	78	109	172	219	7.50531	6.37099	6.483	5.88376	3.17519	3.17519	5.81913	5.97855	5.90974	5.94253	5.9451	TGME49_314860	51.2343	0.662142	0.388932	1.70246	0.0886687	0.256365	TGME49_314860	51.2343	-1.53539	0.570961	-2.68913	0.0071639	0.0370959	TGME49_314860	51.2343	2.15489	0.610838	3.52776	0.000419092	0.00546839
TGME49_214810	hypothetical protein	21	806279	807972	1375	0	0	2	0	0	29	69	37	57	60	6.43633	3.17519	3.17519	4.76371	3.17519	3.17519	4.97836	5.84781	4.91119	4.91636	4.77497	TGME49_214810	16.403	-4.69567	1.28607	-3.65119	0.000261032	0.00370726	TGME49_214810	16.403	-1.53493	0.994008	-1.54418	0.122545	0.290107	TGME49_214810	16.403	-2.18335	1.43995	-1.51627	0.129451	0.310397
TGME49_319740	transporter, major facilitator family protein	12	235240	239032	27	8	1	0	2	0	26	28	33	47	72	3.7324	4.88279	4.05227	3.17519	4.97319	3.17519	4.89264	5.00639	4.82415	4.77133	4.91203	TGME49_319740	9.64346	-0.649681	0.788849	-0.823581	0.410178	0.683993	TGME49_319740	9.64346	-1.53459	0.97328	-1.57672	0.114861	0.277611	TGME49_319740	9.64346	1.07373	1.08817	0.986734	0.323773	0.560735
TGME49_284590	mediator complex subunit MED10 (MED10)	58	91818	95238	846	7	0	3	0	0	53	31	62	76	81	5.89339	4.7829	3.17519	5.07927	3.17519	3.17519	5.51103	5.09024	5.34893	5.15174	5.00544	TGME49_284590	16.556	-1.57352	0.91439	-1.72085	0.0852789	0.250064	TGME49_284590	16.556	-1.53311	0.928548	-1.65109	0.0987206	0.251563	TGME49_284590	16.556	0.173562	1.07967	0.160755	0.872287	0.969407
TGME49_211340	hypothetical protein	12	1294198	1300317	3692	36	36	17	0	5	280	167	339	487	663	7.67399	6.33932	7.14389	6.91008	3.17519	5.37183	7.43062	6.86369	7.25304	7.17231	7.26086	TGME49_211340	104.927	-0.429263	0.725058	-0.59204	0.553824	0.796359	TGME49_211340	104.927	-1.53085	0.65262	-2.34569	0.0189918	0.0782059	TGME49_211340	104.927	1.03821	0.725193	1.43163	0.152251	0.341854
TGME49_273630	DnaJ domain-containing protein	2	3428057	3430971	985	6	0	0	1	0	4	24	27	38	35	6.05772	4.6736	3.17519	3.17519	4.48501	3.17519	3.88222	4.88486	4.6801	4.62317	4.42149	TGME49_273630	10.242	-0.379511	1.18404	-0.320522	0.748573	0.922128	TGME49_273630	10.242	-1.53026	1.24047	-1.23361	0.217346	0.423103	TGME49_273630	10.242	0.995809	1.36672	0.72861	0.46624	0.697085
TGME49_275980	coenzyme q (ubiquinone) biosynthesis protein coq4 protein	44	190060	193747	76	16	0	1	0	1	5	2	28	64	57	4.09996	5.48038	3.17519	4.32535	3.17519	4.23149	3.96376	3.6953	4.7054	5.00837	4.73804	TGME49_275980	7.89071	2.54908	1.16509	2.18789	0.0286774	0.114112	TGME49_275980	7.89071	-1.52867	1.17079	-1.30567	0.191666	0.389932	TGME49_275980	7.89071	1.65545	1.26813	1.30543	0.191747	0.398987
TGME49_211730	histone lysine methyltransferase SET8 (SET8)	12	1036003	1043556	884	58	33	4	7	15	282	227	439	538	726	5.94029	6.91118	7.03398	5.33074	6.18474	6.54113	7.43987	7.25009	7.58853	7.29974	7.3778	TGME49_211730	106.501	-0.433792	0.297875	-1.45629	0.145313	0.358347	TGME49_211730	106.501	-1.52818	0.34615	-4.41479	1.01107e-05	0.000145353	TGME49_211730	106.501	1.00739	0.389695	2.58509	0.00973546	0.0519385
TGME49_254880	Alpha-galactosidase	11	1391414	1399064	5	57	24	10	1	20	325	301	484	639	839	3.41619	6.88962	6.64202	6.27669	4.48501	6.8903	7.62555	7.61661	7.71722	7.52291	7.56628	TGME49_254880	113.017	-0.943374	0.354791	-2.65896	0.00783824	0.044692	TGME49_254880	113.017	-1.52649	0.364675	-4.1859	2.84041e-05	0.000368402	TGME49_254880	113.017	0.594985	0.417796	1.4241	0.154416	0.344573
TGME49_214420	hypothetical protein	21	1032001	1032627	40	0	0	0	0	0	3	6	5	3	11	3.85142	3.17519	3.17519	3.17519	3.17519	3.17519	3.789	4.06668	3.84649	3.59782	3.88852	TGME49_214420	1.11519	-2.32275	1.60587	-1.44641	0.148061	NA	TGME49_214420	1.11519	-1.52471	1.56259	-0.975756	0.329185	NA	TGME49_214420	1.11519	0	1.71901	0	1	NA
TGME49_236260	protein phosphatase 2C domain-containing protein	13	914990	919037	656	12	0	4	0	1	122	101	89	99	168	5.63131	5.21626	3.17519	5.33074	3.17519	4.23149	6.40268	6.2656	5.69876	5.38824	5.66909	TGME49_236260	27.8895	-2.25399	0.820421	-2.74736	0.00600764	0.0367586	TGME49_236260	27.8895	-1.52352	0.815939	-1.8672	0.0618733	0.181023	TGME49_236260	27.8895	0.219206	0.943469	0.23234	0.816274	0.93795
TGME49_285990	Filamin/ABP280 repeat-containing protein	7	1490975	1505098	476	35	21	5	0	3	112	92	113	229	202	5.32489	6.30692	6.483	5.5414	3.17519	4.93478	6.30385	6.1602	5.9483	6.2592	5.85912	TGME49_285990	42.4069	0.185161	0.409761	0.451875	0.651359	0.859656	TGME49_285990	42.4069	-1.52158	0.561451	-2.71008	0.0067267	0.035376	TGME49_285990	42.4069	1.96251	0.605789	3.23959	0.00119702	0.0115375
TGME49_305080	hypothetical protein	23	158132	158998	74	16	0	0	0	5	21	26	66	127	145	4.0881	5.48038	3.17519	3.17519	3.17519	5.37183	4.73445	4.94714	5.40693	5.6284	5.52355	TGME49_305080	15.777	0.129451	1.18074	0.109635	0.912699	1	TGME49_305080	15.777	-1.52135	1.09722	-1.38656	0.165577	0.352298	TGME49_305080	15.777	0.602068	1.21112	0.497119	0.619105	0.819004
TGME49_295080	hypothetical protein	23	772179	773561	45	3	4	2	0	0	16	14	39	40	62	3.89164	4.25744	4.85924	4.76371	3.17519	3.17519	4.55075	4.51055	4.95245	4.65782	4.79895	TGME49_295080	8.11621	0.00917797	0.833709	0.0110086	0.991217	1	TGME49_295080	8.11621	-1.51944	0.989586	-1.53543	0.124678	0.293004	TGME49_295080	8.11621	0.953633	1.11282	0.856951	0.391472	0.630899
TGME49_315080	hypothetical protein	5	1064880	1074139	8670	19	3	8	8	0	174	98	260	379	578	8.83282	5.64878	4.65246	6.02743	6.33676	3.17519	6.82812	6.23134	6.91812	6.85791	7.08625	TGME49_315080	97.2146	-1.63332	0.770355	-2.12022	0.0339877	0.129153	TGME49_315080	97.2146	-1.51773	0.668519	-2.27029	0.0231898	0.0902319	TGME49_315080	97.2146	-0.570063	0.780118	-0.73074	0.464938	0.695986
TGME49_217860	hypothetical protein	220	8194	15459	131	0	5	0	0	0	0	0	3	7	17	4.3753	3.17519	5.03522	3.17519	3.17519	3.17519	3.17519	3.17519	3.69703	3.81775	4.05724	TGME49_217860	2.75746	3.95579	1.64194	2.40922	0.0159866	0.0747883	TGME49_217860	2.75746	-1.51431	1.62097	-0.934198	0.350202	0.57494	TGME49_217860	2.75746	2.88179	1.6764	1.71904	0.0856074	0.23732
TGME49_267150	SAG-related sequence SRS38C (SRS38C)	94	5848	7002	0	0	0	0	0	0	9	2	1	5	9	3.17519	3.17519	3.17519	3.17519	3.17519	3.17519	4.22319	3.6953	3.47757	3.71952	3.8216	TGME49_267150	0.882722	-2.83532	1.65017	-1.71819	0.0857613	NA	TGME49_267150	0.882722	-1.5141	1.62675	-0.930749	0.351984	NA	TGME49_267150	0.882722	0	1.68664	0	1	NA
TGME49_255700	hypothetical protein	54	157173	168911	1618	47	59	2	19	16	576	497	591	863	1191	6.62934	6.65387	7.78668	4.76371	7.4012	6.61816	8.39459	8.28871	7.98363	7.92076	8.03213	TGME49_255700	175.496	-1.07464	0.651989	-1.64826	0.0993003	0.277633	TGME49_255700	175.496	-1.51279	0.57162	-2.6465	0.00813285	0.0411583	TGME49_255700	175.496	0.803598	0.637782	1.25999	0.207674	0.420788
TGME49_217915	hypothetical protein	66	10620	12351	55	0	0	0	0	0	0	3	1	12	8	3.9655	3.17519	3.17519	3.17519	3.17519	3.17519	3.17519	3.8105	3.47757	4.01171	3.78519	TGME49_217915	0.883588	-0.99386	1.70158	-0.584082	0.559165	NA	TGME49_217915	0.883588	-1.51204	1.6671	-0.90699	0.364412	NA	TGME49_217915	0.883588	0	1.691	0	1	NA
TGME49_211040	Sec61beta family protein	12	1435170	1436894	99	17	0	0	0	4	34	20	50	101	130	4.22547	5.5389	3.17519	3.17519	3.17519	5.17203	5.10912	4.74955	5.15755	5.40691	5.41932	TGME49_211040	14.4495	0.0438409	1.16596	0.0376006	0.970006	1	TGME49_211040	14.4495	-1.51175	1.1101	-1.36182	0.173256	0.363794	TGME49_211040	14.4495	0.932645	1.21862	0.765329	0.444076	0.677213
TGME49_293390	cytochrome C-type heme lyase, putative	10	299623	303855	11728	25	0	3	0	3	54	92	77	176	184	9.25395	5.93343	3.17519	5.07927	3.17519	4.93478	5.52912	6.1602	5.55444	5.96727	5.76182	TGME49_293390	78.9976	-0.76375	0.899928	-0.84868	0.39606	0.671606	TGME49_293390	78.9976	-1.5113	0.867451	-1.74224	0.081467	0.221555	TGME49_293390	78.9976	0.893829	0.964836	0.926405	0.354235	0.593559
TGME49_295650	hypothetical protein	40	207904	212207	414	15	0	5	0	1	70	43	87	154	188	5.20029	5.41917	3.17519	5.5414	3.17519	4.23149	5.7898	5.37923	5.67575	5.82538	5.78405	TGME49_295650	23.6691	-1.04805	1.00049	-1.04754	0.29485	0.562848	TGME49_295650	23.6691	-1.50929	0.928066	-1.62628	0.103891	0.260147	TGME49_295650	23.6691	0.225899	1.04835	0.215479	0.829394	0.94624
TGME49_294610	histone lysine methyltransferase, SET, putative	23	381091	386301	520	487	145	42	27	38	1374	1222	1629	2285	3129	5.40659	9.78555	9.01428	8.08712	7.86382	7.7146	9.60402	9.53735	9.3809	9.25877	9.36416	TGME49_294610	492.878	-0.110089	0.264487	-0.416238	0.677236	0.875753	TGME49_294610	492.878	-1.50644	0.251646	-5.98635	2.14603e-09	6.51632e-08	TGME49_294610	492.878	1.63454	0.278621	5.86655	4.44947e-09	4.73977e-07
TGME49_311660	histone lysine methyltransferase, SET, putative	15	664116	673938	59	19	14	5	2	0	77	99	110	179	181	3.99302	5.64878	6.02254	5.5414	4.97319	3.17519	5.88983	6.24286	5.91948	5.98553	5.7449	TGME49_311660	32.7214	-0.344933	0.491432	-0.701893	0.482746	0.746875	TGME49_311660	32.7214	-1.50603	0.613177	-2.45612	0.0140448	0.0619992	TGME49_311660	32.7214	1.40553	0.676341	2.07813	0.037697	0.134591
TGME49_221340	hypothetical protein	18	877765	879628	8	0	0	1	3	0	9	8	52	78	137	3.47982	3.17519	3.17519	4.32535	5.31964	3.17519	4.22319	4.19941	5.19149	5.17412	5.46898	TGME49_221340	9.92484	-2.82756	1.39239	-2.03072	0.0422833	0.150058	TGME49_221340	9.92484	-1.5039	0.861663	-1.74534	0.0809254	0.220669	TGME49_221340	9.92484	-3.5296	1.45709	-2.42237	0.0154198	0.0715737
TGME49_314310	hypothetical protein	5	1538280	1539194	14	0	19	3	6	3	83	136	194	306	415	3.57762	3.17519	6.3661	5.07927	6.01416	4.93478	5.97014	6.61372	6.56169	6.59779	6.67657	TGME49_314310	46.8939	-0.90745	1.09477	-0.828895	0.407164	0.681017	TGME49_314310	46.8939	-1.50346	0.96717	-1.55449	0.120066	0.286099	TGME49_314310	46.8939	0.224468	1.07151	0.209487	0.834068	0.948902
TGME49_222920	mbp-1 interacting protein-2a family protein	17	988076	988498	6	11	0	0	2	0	19	46	41	47	69	3.43913	5.14086	3.17519	3.17519	4.97319	3.17519	4.66457	5.44245	4.99236	4.77133	4.87922	TGME49_222920	10.5709	-0.767554	1.13683	-0.675169	0.499569	0.759167	TGME49_222920	10.5709	-1.50109	1.16001	-1.29403	0.195654	0.394815	TGME49_222920	10.5709	1.06113	1.27485	0.832352	0.40521	0.642522
TGME49_295390	hypothetical protein	40	77594	78814	429	0	0	0	0	0	0	0	3	9	5	5.23156	3.17519	3.17519	3.17519	3.17519	3.17519	3.17519	3.17519	3.69703	3.90211	3.65877	TGME49_295390	2.38532	0	1.71088	0	1	1	TGME49_295390	2.38532	-1.50069	1.58097	-0.949221	0.342508	0.568004	TGME49_295390	2.38532	0	1.71462	0	1	1
TGME49_315210	rhoptry protein, putative	5	951044	958459	15	343	214	33	42	44	1570	1624	1731	2662	3453	3.59165	9.29204	9.55973	7.76418	8.46201	7.90975	9.79226	9.93904	9.46624	9.47313	9.50264	TGME49_315210	547.783	-0.456326	0.170889	-2.67032	0.007578	0.0438094	TGME49_315210	547.783	-1.50001	0.184585	-8.12641	4.42207e-16	2.90249e-14	TGME49_315210	547.783	1.43638	0.204461	7.02522	2.13736e-12	4.20865e-10
TGME49_305860	calcium-dependent protein kinase CDPK3 (CDPK3)	10	1212408	1219745	4882	40	6	2	2	21	259	300	326	547	691	8.04681	6.46195	5.18925	4.76371	4.97319	6.95092	7.32972	7.61223	7.20304	7.3211	7.31402	TGME49_305860	109.799	-1.67596	0.763233	-2.19586	0.0281017	0.112372	TGME49_305860	109.799	-1.49448	0.668456	-2.23572	0.0253698	0.0961803	TGME49_305860	109.799	0.0217861	0.756728	0.0287898	0.977032	1
TGME49_245640	hypothetical protein	6	189152	191840	120	94	17	14	0	8	234	222	304	491	624	4.32642	7.52752	6.2386	6.67227	3.17519	5.83637	7.19953	7.22159	7.11423	7.18272	7.18338	TGME49_245640	90.4175	-0.187238	0.664949	-0.281583	0.778263	0.939119	TGME49_245640	90.4175	-1.49357	0.61184	-2.44111	0.0146421	0.0639412	TGME49_245640	90.4175	1.34692	0.677575	1.98785	0.0468278	0.158635
TGME49_239752	hypothetical protein	33	184928	188087	1075	225	26	13	11	33	673	685	831	1258	1528	6.15461	8.70501	6.73892	6.58326	6.71387	7.52893	8.6082	8.72908	8.44618	8.43135	8.37014	TGME49_239752	238.812	-0.636422	0.583823	-1.09009	0.275672	0.541674	TGME49_239752	238.812	-1.4919	0.509694	-2.92706	0.00342186	0.0205882	TGME49_239752	238.812	1.10647	0.567252	1.95058	0.0511072	0.16728
TGME49_224600	GTP binding protein	1	1809948	1817082	1543	8	0	3	0	0	23	13	42	71	117	6.57252	4.88279	3.17519	5.07927	3.17519	3.17519	4.80031	4.46502	5.01183	5.09398	5.32181	TGME49_224600	17.2673	-0.274574	0.954694	-0.287604	0.77365	0.936857	TGME49_224600	17.2673	-1.49169	0.954484	-1.56283	0.118093	0.283311	TGME49_224600	17.2673	0.321964	1.09522	0.293972	0.76878	0.913247
TGME49_234390	hypothetical protein	1	426583	429290	1147	2	0	0	0	3	45	31	45	74	91	6.22756	4.06551	3.17519	3.17519	3.17519	4.93478	5.35662	5.09024	5.06849	5.12895	5.10154	TGME49_234390	15.983	-2.84069	0.937673	-3.02951	0.00244953	0.0200214	TGME49_234390	15.983	-1.49075	0.831281	-1.79332	0.0729216	0.20495	TGME49_234390	15.983	-1.1411	1.13528	-1.00512	0.314838	0.550692
TGME49_260670	centrin, putative	4	1296827	1299368	624	1	4	0	0	4	42	23	48	95	135	5.58173	3.80966	4.85924	3.17519	3.17519	5.17203	5.29369	4.85246	5.12268	5.35009	5.45498	TGME49_260670	15.9737	-1.30354	0.943496	-1.38161	0.167093	0.392039	TGME49_260670	15.9737	-1.48935	0.90476	-1.64612	0.0997381	0.253065	TGME49_260670	15.9737	-0.177184	1.06858	-0.165812	0.868305	0.967771
TGME49_224740	hypothetical protein	1	1913829	1919509	1906	5	8	4	2	0	78	141	93	140	199	6.82855	4.55246	5.45094	5.33074	4.97319	3.17519	5.90355	6.65713	5.74364	5.7268	5.84338	TGME49_224740	37.6313	-1.83048	0.689201	-2.65595	0.00790864	0.0449311	TGME49_224740	37.6313	-1.48805	0.711292	-2.09203	0.0364354	0.124152	TGME49_224740	37.6313	0.368082	0.82206	0.447756	0.654329	0.845968
TGME49_202010	hypothetical protein	9	175709	178270	4	14	7	0	3	2	52	54	75	94	160	3.3908	5.35498	5.32666	3.17519	5.31964	4.639	5.49268	5.59763	5.52881	5.34037	5.62023	TGME49_202010	21.0111	-0.322981	0.51931	-0.621941	0.53398	0.78184	TGME49_202010	21.0111	-1.48803	0.686262	-2.16832	0.0301344	0.109028	TGME49_202010	21.0111	1.21862	0.763006	1.59713	0.110236	0.279256
TGME49_226220	alveolin domain containing intermediate filament IMC9 (ALV6)	1	2974035	2981003	21	0	0	4	3	3	139	100	138	221	278	3.66728	3.17519	3.17519	5.33074	5.31964	4.93478	6.55626	6.25428	6.16772	6.21885	6.20787	TGME49_226220	33.6406	-6.11948	1.21492	-5.03694	4.73039e-07	2.00902e-05	TGME49_226220	33.6406	-1.48542	0.51774	-2.86905	0.00411704	0.0238797	TGME49_226220	33.6406	-4.37504	1.2689	-3.44791	0.00056494	0.00669887
TGME49_230010	hypothetical protein	222	528943	542692	2623	15	6	9	1	3	73	79	183	326	344	7.22941	5.41917	5.18925	6.15761	4.48501	4.93478	5.83357	5.99235	6.4925	6.67392	6.45308	TGME49_230010	52.0833	-0.820688	0.469035	-1.74974	0.0801638	0.239196	TGME49_230010	52.0833	-1.4853	0.47447	-3.13044	0.00174543	0.0123147	TGME49_230010	52.0833	-0.131808	0.578579	-0.227814	0.819791	0.939959
TGME49_243265	protamine P1 protein	8	1185319	1188599	258	23	0	4	0	3	38	41	107	143	219	4.81814	5.84496	3.17519	5.33074	3.17519	4.93478	5.20474	5.33534	5.89004	5.74853	5.9451	TGME49_243265	23.9377	-0.0592829	0.988719	-0.0599593	0.952188	1	TGME49_243265	23.9377	-1.4817	0.917681	-1.61461	0.106395	0.26409	TGME49_243265	23.9377	0.592042	1.0236	0.578394	0.562998	0.777052
TGME49_218790	elongation factor G C-terminus domain-containing protein	220	889673	896880	126	12	6	4	0	0	53	38	46	112	125	4.35339	5.21626	5.18925	5.33074	3.17519	3.17519	5.51103	5.26659	5.08681	5.50514	5.38267	TGME49_218790	17.9531	-0.302872	0.643063	-0.470984	0.637652	0.853003	TGME49_218790	17.9531	-1.48111	0.778795	-1.90179	0.0571985	0.170729	TGME49_218790	17.9531	1.25532	0.863561	1.45366	0.146041	0.333208
TGME49_297830	hypothetical protein	17	238920	244311	1287	49	3	0	2	3	57	47	72	129	163	6.35938	6.70425	4.65246	3.17519	4.97319	4.93478	5.58199	5.46286	5.48941	5.64401	5.63876	TGME49_297830	31.6863	0.71531	0.816394	0.876183	0.380931	0.658496	TGME49_297830	31.6863	-1.47983	0.848617	-1.74382	0.0811913	0.221301	TGME49_297830	31.6863	2.09873	0.920114	2.28095	0.0225515	0.0941772
TGME49_250340	centrin 2	53	16370	18436	442	78	7	4	5	5	135	181	215	315	418	5.25806	7.28558	5.32666	5.33074	5.81961	5.37183	6.5216	6.96364	6.68507	6.63255	6.68528	TGME49_250340	64.5113	-0.118179	0.650458	-0.181685	0.85583	0.981876	TGME49_250340	64.5113	-1.47668	0.627963	-2.35154	0.0186958	0.0771824	TGME49_250340	64.5113	1.4561	0.693537	2.09953	0.0357699	0.129711
TGME49_319940	hypothetical protein	12	124789	127897	1213	0	0	2	0	0	33	19	23	56	73	6.29124	3.17519	3.17519	4.76371	3.17519	3.17519	5.08405	4.71311	4.57271	4.90263	4.92277	TGME49_319940	12.8745	-3.88953	1.29338	-3.00725	0.00263625	0.020764	TGME49_319940	12.8745	-1.47354	0.984096	-1.49735	0.134302	0.307011	TGME49_319940	12.8745	-2.24374	1.45005	-1.54735	0.121778	0.298159
TGME49_247015	hypothetical protein	6	847822	849957	152	6	0	4	0	2	45	59	92	115	183	4.46239	4.6736	3.17519	5.33074	3.17519	4.639	5.35662	5.68624	5.73256	5.53071	5.7562	TGME49_247015	19.6939	-2.06835	0.771209	-2.68195	0.00731934	0.0428093	TGME49_247015	19.6939	-1.47319	0.702727	-2.09639	0.0360476	0.122959	TGME49_247015	19.6939	-0.81424	0.904	-0.900708	0.367743	0.607645
TGME49_220440	cyclin-dependent kinase regulatory subunit protein	36	314530	319505	1	18	0	3	0	3	73	99	76	129	184	3.28307	5.59496	3.17519	5.07927	3.17519	4.93478	5.83357	6.24286	5.54169	5.64401	5.76182	TGME49_220440	24.1838	-1.43255	0.907746	-1.57814	0.114532	0.306647	TGME49_220440	24.1838	-1.47203	0.88026	-1.67227	0.0944714	0.244377	TGME49_220440	24.1838	0.519216	0.992803	0.52298	0.600988	0.805771
TGME49_299900	hypothetical protein	45	279189	287128	1041	0	0	4	0	0	10	72	70	90	124	6.1188	3.17519	3.17519	5.33074	3.17519	3.17519	4.27733	5.89278	5.46248	5.30077	5.37522	TGME49_299900	18.3427	-4.07688	1.4073	-2.89696	0.00376803	0.0266019	TGME49_299900	18.3427	-1.47093	1.09959	-1.33771	0.180992	0.375387	TGME49_299900	18.3427	-2.72044	1.44074	-1.88823	0.0589955	0.184699
TGME49_260210	DnaJ domain-containing protein	4	1679757	1689305	246	0	8	0	0	3	24	19	44	73	95	4.78307	3.17519	5.45094	3.17519	3.17519	4.93478	4.8319	4.71311	5.04989	5.1174	5.138	TGME49_260210	12.3361	0.0631251	1.23404	0.0511534	0.959203	1	TGME49_260210	12.3361	-1.47031	1.1841	-1.24171	0.214343	0.419646	TGME49_260210	12.3361	0.982525	1.29375	0.75944	0.447589	0.680177
TGME49_239890	SCP family extracellular subfamily protein	33	285324	288412	142	28	53	8	6	8	219	134	322	486	632	4.42185	6.05635	7.64471	6.02743	6.01416	5.83637	7.11533	6.59597	7.18729	7.16969	7.19962	TGME49_239890	87.3613	0.164446	0.553901	0.296887	0.766553	0.932434	TGME49_239890	87.3613	-1.46969	0.52703	-2.78863	0.00529316	0.0293472	TGME49_239890	87.3613	1.28094	0.585308	2.18848	0.0286345	0.111085
TGME49_221210	cyclophilin	18	1017077	1018877	543	83	20	4	7	32	613	451	559	899	1207	5.44736	7.36566	6.42576	5.33074	6.18474	7.48873	8.47985	8.15682	7.909	7.97556	8.05011	TGME49_221210	163.301	-1.42495	0.609706	-2.33712	0.0194331	0.086078	TGME49_221210	163.301	-1.46952	0.53419	-2.75094	0.00594253	0.0321253	TGME49_221210	163.301	0.394011	0.601348	0.655212	0.512331	0.735882
TGME49_298020	DEAD-family helicase	17	88547	100446	3166	40	39	3	7	6	179	203	262	326	461	7.47235	6.46195	7.24595	5.07927	6.18474	5.54514	6.86304	7.1078	6.92764	6.67392	6.80459	TGME49_298020	88.4285	-0.140079	0.386357	-0.362563	0.716931	0.903884	TGME49_298020	88.4285	-1.46924	0.447656	-3.28207	0.0010305	0.00792446	TGME49_298020	88.4285	1.54238	0.492448	3.13207	0.00173577	0.0150421
TGME49_249820	ATP-binding cassette sub-family B member 5	51	185179	195039	142	33	13	6	2	4	132	81	150	293	344	4.42185	6.23978	5.94236	5.72333	4.97319	5.17203	6.49503	6.01952	6.26192	6.54602	6.45308	TGME49_249820	46.417	-0.204359	0.422809	-0.483336	0.628857	0.846378	TGME49_249820	46.417	-1.46732	0.495712	-2.96003	0.0030761	0.0190005	TGME49_249820	46.417	1.07494	0.555576	1.93482	0.053013	0.171465
TGME49_294330	EGF family domain-containing protein	23	186657	192513	29	0	0	0	4	7	101	122	166	223	292	3.75241	3.17519	3.17519	3.17519	5.59276	5.69855	6.18646	6.48458	6.37843	6.22905	6.26357	TGME49_294330	34.6395	-5.95868	1.221	-4.88017	1.05996e-06	3.8913e-05	TGME49_294330	34.6395	-1.46719	0.5474	-2.68028	0.007356	0.0379631	TGME49_294330	34.6395	-4.44191	1.26568	-3.50949	0.000448963	0.00573155
TGME49_315150	eukaryotic initiation factor-4E, putative	5	1005001	1009886	51	25	0	4	0	0	56	15	57	99	155	3.9369	5.93343	3.17519	5.33074	3.17519	3.17519	5.5646	4.55419	5.27261	5.38824	5.58877	TGME49_315150	17.3886	0.158406	1.31399	0.120553	0.904045	1	TGME49_315150	17.3886	-1.4671	1.22435	-1.19827	0.230812	0.439144	TGME49_315150	17.3886	1.21991	1.32395	0.921416	0.356833	0.596221
TGME49_309850	insulin-degrading enzyme	20	313126	318713	26	35	0	1	1	2	54	80	60	102	119	3.72211	6.30692	3.17519	4.32535	4.48501	4.639	5.52912	6.006	5.31893	5.41615	5.33729	TGME49_309850	21.7971	-0.244782	1.02041	-0.239885	0.810419	0.957126	TGME49_309850	21.7971	-1.46539	1.01608	-1.44221	0.149244	0.328781	TGME49_309850	21.7971	1.77434	1.10381	1.60747	0.107952	0.276061
TGME49_318430	malate dehydrogenase MDH (MDH)	12	825772	829504	53	155	27	19	3	4	258	263	383	550	765	3.95134	8.19458	6.785	7.0491	5.31964	5.17203	7.32473	7.44008	7.41039	7.32815	7.44568	TGME49_318430	116.469	0.300799	0.667367	0.450725	0.652188	0.860316	TGME49_318430	116.469	-1.45944	0.605216	-2.41144	0.0158895	0.0681517	TGME49_318430	116.469	1.73071	0.667452	2.59302	0.0095138	0.0511337
TGME49_263500	vacuolar protein sorting-associated protein 26, putative	28	465530	474085	615	68	8	0	0	4	59	34	58	92	126	5.56745	7.1106	5.45094	3.17519	3.17519	5.17203	5.61611	5.16883	5.28823	5.32072	5.39008	TGME49_263500	29.5696	1.43545	0.788827	1.81973	0.0687998	0.214418	TGME49_263500	29.5696	-1.45754	0.880454	-1.65544	0.0978349	0.250091	TGME49_263500	29.5696	3.00966	0.938892	3.20554	0.00134809	0.0126955
TGME49_315670	HEAT repeat-containing protein	5	643544	649529	158	0	0	0	1	3	48	27	52	90	115	4.48596	3.17519	3.17519	3.17519	4.48501	4.93478	5.41666	4.97712	5.19149	5.30077	5.30614	TGME49_315670	12.8559	-4.48066	1.27744	-3.50753	0.000452289	0.00569569	TGME49_315670	12.8559	-1.45741	0.80579	-1.80868	0.0705015	0.199858	TGME49_315670	12.8559	-3.12226	1.37958	-2.2632	0.0236236	0.0972789
TGME49_248800	hypothetical protein	6	1925208	1929065	412	7	0	1	1	0	36	30	34	51	65	5.19607	4.7829	3.17519	4.32535	4.48501	3.17519	5.15783	5.06291	4.84652	4.8315	4.83402	TGME49_248800	11.3745	-1.25344	0.791373	-1.58388	0.113222	0.303869	TGME49_248800	11.3745	-1.45668	0.944748	-1.54187	0.123105	0.290612	TGME49_248800	11.3745	0.680196	1.0811	0.629169	0.529239	0.749236
TGME49_225110	AP2 domain transcription factor AP2X-2 (AP2X2)	1	2261662	2265863	2504	11	2	0	3	1	91	31	61	116	118	7.17018	5.14086	4.39784	3.17519	5.31964	4.23149	6.07045	5.09024	5.33402	5.53913	5.32958	TGME49_225110	29.9382	-1.21166	0.784326	-1.54484	0.122384	0.319764	TGME49_225110	29.9382	-1.45613	0.823887	-1.76739	0.0771627	0.212459	TGME49_225110	29.9382	0.620168	0.936644	0.662117	0.507896	0.732751
TGME49_308980	hypothetical protein	39	296087	299695	736	0	21	2	7	2	136	169	183	308	380	5.74785	3.17519	6.483	4.76371	6.18474	4.639	6.53034	6.8784	6.4925	6.60559	6.57079	TGME49_308980	53.994	-1.15676	1.14609	-1.00931	0.312824	0.583838	TGME49_308980	53.994	-1.45579	1.01381	-1.43596	0.151014	0.331601	TGME49_308980	53.994	0.441182	1.11496	0.395692	0.692332	0.867784
TGME49_239870	CBS domain-containing protein	33	267747	275573	1077	17	2	2	2	2	82	51	92	138	172	6.15669	5.5389	4.39784	4.76371	4.97319	4.639	5.95708	5.54153	5.73256	5.71212	5.69287	TGME49_239870	28.4621	-0.855172	0.583476	-1.46565	0.142743	0.35379	TGME49_239870	28.4621	-1.45531	0.661198	-2.20101	0.0277352	0.102225	TGME49_239870	28.4621	0.67158	0.756601	0.887627	0.374741	0.614296
TGME49_320120	diadenosine tetraphosphatase family protein	61	32178	33622	33	11	5	3	0	0	40	30	43	67	92	3.79038	5.14086	5.03522	5.07927	3.17519	3.17519	5.24998	5.06291	5.03101	5.04579	5.11076	TGME49_320120	13.628	-0.119006	0.598824	-0.198733	0.842471	0.974609	TGME49_320120	13.628	-1.45394	0.825707	-1.76084	0.0782649	0.214585	TGME49_320120	13.628	1.48798	0.905429	1.64339	0.100302	0.263871
TGME49_257470	myosin J	4	3229511	3240934	289	38	52	10	2	6	182	144	246	408	499	4.9042	6.40197	7.61963	6.27669	4.97319	5.54514	6.88359	6.68255	6.84961	6.94935	6.9023	TGME49_257470	78.2229	0.359946	0.500861	0.718655	0.472354	0.738536	TGME49_257470	78.2229	-1.45373	0.510563	-2.84731	0.00440902	0.0252194	TGME49_257470	78.2229	1.67666	0.561517	2.98595	0.00282703	0.0213539
TGME49_273885	hypothetical protein	2	3577688	3586151	169	7	0	0	0	2	20	8	31	32	82	4.52784	4.7829	3.17519	3.17519	3.17519	4.639	4.70005	4.19941	4.7781	4.51208	5.01539	TGME49_273885	7.67081	-0.153788	1.10713	-0.138907	0.889524	0.994096	TGME49_273885	7.67081	-1.45298	1.1305	-1.28525	0.198706	0.397902	TGME49_273885	7.67081	0.678447	1.26516	0.536254	0.591783	0.800497
TGME49_212880	surface antigen repeat-containing protein	7	81927	110381	5497	208	155	47	5	46	1146	1046	1245	2163	2549	8.20726	8.59665	9.1073	8.23948	5.81961	7.96933	9.34881	9.3188	9.00488	9.18197	9.07723	TGME49_212880	415.777	-0.467224	0.528508	-0.884044	0.376672	0.654793	TGME49_212880	415.777	-1.45255	0.454486	-3.19602	0.00139336	0.0102305	TGME49_212880	415.777	1.2273	0.505719	2.42685	0.0152304	0.0709953
TGME49_251470	hypothetical protein	43	270495	271589	516	0	0	0	4	0	71	44	65	96	119	5.39937	3.17519	3.17519	3.17519	5.59276	3.17519	5.80454	5.40064	5.39267	5.35973	5.33729	TGME49_251470	18.0548	-4.86651	1.26936	-3.83382	0.000126171	0.00213504	TGME49_251470	18.0548	-1.45141	0.832845	-1.74271	0.0813847	0.221456	TGME49_251470	18.0548	-3.06302	1.35662	-2.25783	0.0239563	0.0984514
TGME49_217688	hypothetical protein	220	176672	179032	1160	13	0	0	0	5	47	22	83	83	158	6.24033	5.28747	3.17519	3.17519	3.17519	5.37183	5.39695	4.81915	5.62853	5.22841	5.60773	TGME49_217688	21.1902	-0.568045	1.13513	-0.500424	0.616776	0.839684	TGME49_217688	21.1902	-1.45103	1.05189	-1.37945	0.167757	0.355771	TGME49_217688	21.1902	0.358762	1.17208	0.306091	0.759535	0.908089
TGME49_217610	hypothetical protein	220	238361	242616	465	0	0	1	2	1	22	28	54	97	110	5.30364	3.17519	3.17519	4.32535	4.97319	4.23149	4.76785	5.00639	5.22455	5.3693	5.26612	TGME49_217610	13.5115	-3.88581	1.25327	-3.10054	0.0019317	0.0170057	TGME49_217610	13.5115	-1.44962	0.76505	-1.8948	0.0581188	0.172919	TGME49_217610	13.5115	-3.11991	1.35697	-2.29918	0.0214947	0.0911251
TGME49_238020	hypothetical protein	79	2969	5658	928	0	0	1	3	4	34	59	126	144	239	5.99268	3.17519	3.17519	4.32535	5.31964	5.17203	5.10912	5.68624	6.06671	5.7557	6.03984	TGME49_238020	26.1409	-4.53078	1.20676	-3.75451	0.000173681	0.00274593	TGME49_238020	26.1409	-1.44925	0.636467	-2.27703	0.0227844	0.0890278	TGME49_238020	26.1409	-3.838	1.26134	-3.04279	0.00234397	0.0185972
TGME49_225060	nucleoredoxin family protein	1	2207420	2212118	45	2	6	0	2	4	77	73	85	130	168	3.89164	4.06551	5.18925	3.17519	4.97319	5.17203	5.88983	5.90745	5.65235	5.65175	5.66909	TGME49_225060	22.7907	-1.99598	0.691354	-2.88705	0.00388869	0.0270328	TGME49_225060	22.7907	-1.44776	0.69286	-2.08954	0.0366588	0.124586	TGME49_225060	22.7907	-0.231606	0.84506	-0.274071	0.78403	0.922773
TGME49_306040	CHY zinc finger protein	10	1348311	1355249	1369	66	17	2	0	12	103	147	204	265	378	6.43121	7.07288	6.2386	4.76371	3.17519	6.28108	6.20855	6.70753	6.62178	6.42764	6.56451	TGME49_306040	62.6906	0.293446	0.641103	0.457721	0.647153	0.85698	TGME49_306040	62.6906	-1.44573	0.629745	-2.29574	0.0216907	0.0857336	TGME49_306040	62.6906	1.66453	0.692439	2.40386	0.0162228	0.0744988
TGME49_216790	ATP-binding cassette sub-family E member 1, putative	19	735347	741954	590	10	17	2	3	0	84	44	82	131	138	5.52697	5.06067	6.2386	4.76371	5.31964	3.17519	5.98308	5.40064	5.61646	5.65944	5.47593	TGME49_216790	28.1561	0.00301218	0.701698	0.0042927	0.996575	1	TGME49_216790	28.1561	-1.4446	0.771589	-1.87224	0.0611735	0.17938	TGME49_216790	28.1561	1.63492	0.844324	1.93636	0.0528234	0.17111
TGME49_310660	Dullard family phosphatase domain-containing protein	20	978853	983446	749	5	12	0	1	4	31	51	69	116	150	5.76588	4.55246	5.85724	3.17519	4.48501	5.17203	5.03233	5.54153	5.44881	5.53913	5.55656	TGME49_310660	22.9156	-0.00825223	0.781552	-0.0105588	0.991575	1	TGME49_310660	22.9156	-1.44409	0.817904	-1.76559	0.0774638	0.213017	TGME49_310660	22.9156	1.1291	0.908395	1.24296	0.213883	0.429849
TGME49_214310	hypothetical protein	13	37013	39487	33	0	0	3	0	0	22	49	37	74	84	3.79038	3.17519	3.17519	5.07927	3.17519	3.17519	4.76785	5.50278	4.91119	5.12895	5.03506	TGME49_214310	10.2068	-4.5107	1.37136	-3.28921	0.00100469	0.0103643	TGME49_214310	10.2068	-1.44361	0.987771	-1.46148	0.143884	0.321187	TGME49_214310	10.2068	-2.84921	1.47082	-1.93715	0.0527264	0.170991
TGME49_240060	hypothetical protein	33	328683	332135	4214	55	12	71	71	52	1881	1520	2807	4390	5588	7.84952	6.84549	5.85724	8.80591	9.18955	8.13455	10.0482	9.84536	10.1496	10.1805	10.1835	TGME49_240060	632.611	-3.68543	0.391662	-9.40972	4.97479e-21	2.15508e-18	TGME49_240060	632.611	-1.44229	0.301153	-4.78921	1.67438e-06	3.02226e-05	TGME49_240060	632.611	-2.47102	0.378741	-6.5243	6.83186e-11	1.08277e-08
TGME49_262400	lipase	4	506597	514535	70412	207	137	67	25	39	1363	1350	1869	2719	3649	11.8041	8.59002	8.93529	8.72566	7.76136	7.74902	9.59269	9.67778	9.57421	9.50293	9.58038	TGME49_262400	813.999	-0.892443	0.280771	-3.17854	0.00148017	0.0137402	TGME49_262400	813.999	-1.44036	0.253278	-5.68689	1.29373e-08	3.38978e-07	TGME49_262400	813.999	0.632305	0.286291	2.20861	0.027202	0.107142
TGME49_246450	hypothetical protein	6	520292	525188	584	12	5	2	0	0	13	0	34	57	64	5.51707	5.21626	5.03522	4.76371	3.17519	3.17519	4.42331	3.17519	4.84652	4.91636	4.82245	TGME49_246450	11.71	2.07476	1.19462	1.73675	0.0824308	0.243862	TGME49_246450	11.71	-1.44028	1.19	-1.21032	0.226155	0.43337	TGME49_246450	11.71	1.83989	1.28254	1.43457	0.151409	0.340673
TGME49_271037	hypothetical protein	2	1996162	1997105	23	0	0	0	0	0	5	0	5	5	6	3.68994	3.17519	3.17519	3.17519	3.17519	3.17519	3.96376	3.17519	3.84649	3.71952	3.70443	TGME49_271037	0.768227	-1.51467	1.69166	-0.895375	0.370587	NA	TGME49_271037	0.768227	-1.43959	1.65887	-0.867811	0.385498	NA	TGME49_271037	0.768227	0	1.69046	0	1	NA
TGME49_271960	hypothetical protein	2	2495165	2498513	5722	95	42	7	3	6	177	129	226	316	493	8.26177	7.54137	7.34122	5.88376	5.31964	5.54514	6.84918	6.55062	6.74566	6.63636	6.88731	TGME49_271960	104.251	0.850041	0.283909	2.99406	0.0027529	0.0213976	TGME49_271960	104.251	-1.43841	0.402673	-3.57216	0.000354055	0.00327439	TGME49_271960	104.251	2.22696	0.430565	5.17217	2.31387e-07	1.44572e-05
TGME49_257690	hypothetical protein	4	3103632	3105113	20	0	0	0	0	0	0	0	2	3	9	3.65553	3.17519	3.17519	3.17519	3.17519	3.17519	3.17519	3.17519	3.60204	3.59782	3.8216	TGME49_257690	0.402886	0	1.66022	0	1	NA	TGME49_257690	0.402886	-1.43753	1.692	-0.849603	0.395546	NA	TGME49_257690	0.402886	0	1.6417	0	1	NA
TGME49_230500	hypothetical protein	60	65328	73258	285	21	0	3	0	0	38	44	32	103	100	4.89344	5.7504	3.17519	5.07927	3.17519	3.17519	5.20474	5.40064	4.80136	5.42532	5.18215	TGME49_230500	16.0918	-0.244312	1.19165	-0.20502	0.837557	0.971518	TGME49_230500	16.0918	-1.43565	1.15117	-1.24712	0.212353	0.417005	TGME49_230500	16.0918	1.381	1.25065	1.10422	0.269496	0.498837
TGME49_216040	30S ribosomal protein S15, putative	19	171265	175169	386	0	0	5	0	0	39	15	66	109	159	5.1398	3.17519	3.17519	5.5414	3.17519	3.17519	5.22756	4.55419	5.40693	5.47906	5.61399	TGME49_216040	15.2245	-3.74632	1.35383	-2.7672	0.00565406	0.0351916	TGME49_216040	15.2245	-1.43322	0.946032	-1.51498	0.129776	0.299675	TGME49_216040	15.2245	-3.21584	1.39701	-2.30195	0.0213379	0.0906825
TGME49_267040	hypothetical protein	46	282965	289821	246	11	0	2	0	0	31	10	36	41	75	4.78307	5.14086	3.17519	4.76371	3.17519	3.17519	5.03233	4.31465	4.89002	4.67475	4.94397	TGME49_267040	9.77471	-0.112809	1.14018	-0.0989392	0.921187	1	TGME49_267040	9.77471	-1.4305	1.15577	-1.2377	0.215826	0.421494	TGME49_267040	9.77471	1.1055	1.26818	0.871721	0.38336	0.623328
TGME49_222952	phosphohistidine phosphatase	17	975478	977068	2184	12	7	1	0	7	82	46	122	155	221	6.99756	5.21626	5.32666	4.32535	3.17519	5.69855	5.95708	5.44245	6.03134	5.83216	5.95487	TGME49_222952	36.738	-0.66895	0.578847	-1.15566	0.24782	0.509277	TGME49_222952	36.738	-1.43019	0.618466	-2.31247	0.0207516	0.082981	TGME49_222952	36.738	0.467761	0.71498	0.65423	0.512964	0.736627
TGME49_208830	hypothetical protein	25	728786	730303	458	107	98	13	15	16	695	825	612	980	1178	5.28994	7.6979	8.47256	6.58326	7.09845	6.61816	8.65254	8.98711	8.03059	8.09172	8.01736	TGME49_208830	222.176	-0.750232	0.309674	-2.42265	0.0154077	0.072708	TGME49_208830	222.176	-1.4244	0.321027	-4.437	9.12197e-06	0.000133201	TGME49_208830	222.176	1.49098	0.355126	4.19844	2.68757e-05	0.000654076
TGME49_228200	vacuolar (h+)-atpase g subunit protein	1	4268063	4271362	1720	20	13	0	4	8	143	153	151	271	348	6.70313	5.70054	5.94236	3.17519	5.59276	5.83637	6.5901	6.7562	6.26949	6.45386	6.46665	TGME49_228200	55.5844	-1.09866	0.402513	-2.72949	0.00634318	0.0382356	TGME49_228200	55.5844	-1.42287	0.474641	-2.99778	0.0027195	0.0173418	TGME49_228200	55.5844	0.652891	0.545764	1.19629	0.231584	0.450818
TGME49_225320	hypothetical protein	1	2444893	2447027	8	16	6	4	1	8	90	180	171	282	329	3.47982	5.48038	5.18925	5.33074	4.48501	5.83637	6.0583	6.95673	6.41295	6.50069	6.40098	TGME49_225320	44.3314	-1.61271	0.576323	-2.79828	0.00513754	0.0327934	TGME49_225320	44.3314	-1.42287	0.5589	-2.54584	0.0109015	0.051332	TGME49_225320	44.3314	-0.0392224	0.662099	-0.0592395	0.952761	1
TGME49_275830	hypothetical protein	44	149056	156890	349	29	11	0	0	1	72	7	28	20	45	5.05513	6.09502	5.76649	3.17519	3.17519	4.23149	5.81913	4.13567	4.7054	4.2456	4.57693	TGME49_275830	16.5108	0.93325	0.999352	0.933855	0.350378	0.62514	TGME49_275830	16.5108	-1.42254	1.19423	-1.19118	0.233583	0.441996	TGME49_275830	16.5108	3.62406	1.25288	2.89259	0.00382075	0.0263559
TGME49_232500	hypothetical protein	14	198301	202475	870	88	21	6	0	12	201	80	272	351	429	5.9232	7.4415	6.483	5.72333	3.17519	6.28108	7.00727	6.006	6.97433	6.76367	6.71677	TGME49_232500	74.1632	0.519168	0.672005	0.772565	0.43978	0.71193	TGME49_232500	74.1632	-1.42085	0.631933	-2.24842	0.0245495	0.094225	TGME49_232500	74.1632	1.67216	0.695803	2.40321	0.0162517	0.0745678
TGME49_271190	bicoid-interacting protein BIN3 (BIN3)	2	2108969	2111338	173	0	0	2	0	2	29	33	57	84	103	4.54267	3.17519	3.17519	4.76371	3.17519	4.639	4.97836	5.14317	5.27261	5.239	5.20793	TGME49_271190	12.0237	-4.26925	1.26458	-3.37603	0.000735403	0.00821073	TGME49_271190	12.0237	-1.42039	0.771014	-1.84223	0.0654412	0.188575	TGME49_271190	12.0237	-3.1541	1.37269	-2.29776	0.0215757	0.091216
TGME49_236290	hypothetical protein	13	897699	897980	13	0	0	0	0	0	7	0	4	7	5	3.56307	3.17519	3.17519	3.17519	3.17519	3.17519	4.10378	3.17519	3.77668	3.81775	3.65877	TGME49_236290	0.815379	-1.84704	1.6918	-1.09176	0.274939	NA	TGME49_236290	0.815379	-1.42006	1.66452	-0.853133	0.393585	NA	TGME49_236290	0.815379	0	1.68669	0	1	NA
TGME49_312220	mitochondrial inner membrane translocase subunit TIM17, putative	15	350081	351356	1273	10	8	0	1	0	21	9	24	24	46	6.34674	5.06067	5.45094	3.17519	4.48501	3.17519	4.73445	4.25884	4.60055	4.34272	4.59129	TGME49_312220	14.5253	1.30804	0.725983	1.80175	0.0715854	0.22077	TGME49_312220	14.5253	-1.41994	1.07619	-1.31941	0.187031	0.384233	TGME49_312220	14.5253	2.7567	1.13111	2.43716	0.0148032	0.0698047
TGME49_310790	hypothetical protein	15	1262381	1264367	8067	425	40	29	21	53	1164	1184	1371	2211	2737	8.733	9.59335	7.27842	7.59352	7.53155	8.16034	9.37068	9.49289	9.13937	9.21267	9.17662	TGME49_310790	449.075	-0.56625	0.59761	-0.947525	0.343371	0.617214	TGME49_310790	449.075	-1.41985	0.508368	-2.79296	0.00522276	0.02905	TGME49_310790	449.075	1.10568	0.56536	1.95571	0.0504993	0.166355
TGME49_316600	hypothetical protein	5	119982	121843	347	17	1	4	3	0	49	19	107	167	210	5.05039	5.5389	4.05227	5.33074	5.31964	3.17519	5.43608	4.71311	5.89004	5.91098	5.90025	TGME49_316600	24.2511	-0.0858525	0.911238	-0.0942153	0.924938	1	TGME49_316600	24.2511	-1.41882	0.84109	-1.68689	0.0916253	0.239686	TGME49_316600	24.2511	0.222541	0.955259	0.232964	0.815789	0.93795
TGME49_220840	threonine synthase	18	1127720	1133093	126	0	0	0	0	0	0	0	6	1	5	4.35339	3.17519	3.17519	3.17519	3.17519	3.17519	3.17519	3.17519	3.90927	3.41978	3.65877	TGME49_220840	0.91281	0	1.69504	0	1	NA	TGME49_220840	0.91281	-1.41867	1.67413	-0.847412	0.396766	NA	TGME49_220840	0.91281	0	1.6738	0	1	NA
TGME49_280670	hypothetical protein	16	141748	144309	12	30	0	7	0	3	149	75	128	240	277	3.54794	6.13264	3.17519	5.88376	3.17519	4.93478	6.63939	5.93633	6.08406	6.31284	6.2038	TGME49_280670	37.1408	-1.08088	1.10786	-0.975646	0.32924	0.601488	TGME49_280670	37.1408	-1.41693	0.993949	-1.42555	0.153997	0.335873	TGME49_280670	37.1408	0.431979	1.09905	0.393046	0.694286	0.869016
TGME49_281480	WD domain, G-beta repeat-containing protein	31	331784	334298	404	0	6	2	0	0	40	4	41	45	73	5.17902	3.17519	5.18925	4.76371	3.17519	3.17519	5.24998	3.90686	4.99236	4.74003	4.92277	TGME49_281480	10.9704	-0.266702	1.36894	-0.194824	0.845531	0.975857	TGME49_281480	10.9704	-1.41587	1.30902	-1.08163	0.279419	0.497485	TGME49_281480	10.9704	0.942882	1.41708	0.665371	0.505813	0.731207
TGME49_295990	ubiquitin conjugating enzyme E2, putative	23	830894	834207	368	46	4	5	1	5	162	124	138	239	324	5.09932	6.62799	4.85924	5.5414	4.48501	5.37183	6.74065	6.50376	6.16772	6.30804	6.38317	TGME49_295990	47.6661	-0.684895	0.658698	-1.03977	0.298446	0.568044	TGME49_295990	47.6661	-1.41542	0.654294	-2.16328	0.03052	0.110055	TGME49_295990	47.6661	1.12486	0.72803	1.54507	0.122329	0.299165
TGME49_290310	hypothetical protein	219	1439790	1449093	525	18	0	0	0	5	31	33	65	106	151	5.41556	5.59496	3.17519	3.17519	3.17519	5.37183	5.03233	5.14317	5.39267	5.45247	5.56306	TGME49_290310	18.6309	-0.109096	1.16728	-0.0934615	0.925537	1	TGME49_290310	18.6309	-1.41432	1.08693	-1.30121	0.193188	0.392058	TGME49_290310	18.6309	0.740621	1.19613	0.619179	0.535798	0.754932
TGME49_232970	hypothetical protein	14	15034	19626	181	0	13	1	0	4	64	52	74	109	138	4.57171	3.17519	5.94236	4.32535	3.17519	5.17203	5.69782	5.56049	5.51581	5.47906	5.47593	TGME49_232970	21.1437	-0.553719	1.18129	-0.468741	0.639255	0.854005	TGME49_232970	21.1437	-1.41213	1.10394	-1.27917	0.200838	0.401675	TGME49_232970	21.1437	1.01529	1.20694	0.841213	0.400229	0.638049
TGME49_242890	hypothetical protein	8	1274778	1293192	468	6	14	7	0	0	95	64	112	172	174	5.30947	4.6736	6.02254	5.88376	3.17519	3.17519	6.11802	5.76941	5.93876	5.94253	5.7046	TGME49_242890	30.9468	-0.615071	0.972414	-0.632519	0.527048	0.777887	TGME49_242890	30.9468	-1.41192	0.908989	-1.55328	0.120356	0.286578	TGME49_242890	30.9468	0.893516	1.0063	0.887923	0.374582	0.614296
TGME49_233450	SAG-related sequence SRS29A (SRS29A)	2	4115791	4118725	44	25	0	38	27	60	350	335	1661	2564	3337	3.8838	5.93343	3.17519	7.95245	7.86382	8.32895	7.72341	7.75804	9.40822	9.4204	9.45457	TGME49_233450	290.948	-2.83008	0.455374	-6.21485	5.13721e-10	4.45088e-08	TGME49_233450	290.948	-1.41058	0.309791	-4.55333	5.28033e-06	8.20852e-05	TGME49_233450	290.948	-3.18652	0.449666	-7.08642	1.37623e-12	2.98092e-10
TGME49_267670	hypothetical protein	32	279849	284248	67	0	0	0	2	0	16	25	24	50	62	4.04518	3.17519	3.17519	3.17519	4.97319	3.17519	4.55075	4.9164	4.60055	4.81674	4.79895	TGME49_267670	7.11712	-3.85099	1.37085	-2.80919	0.00496657	0.0321018	TGME49_267670	7.11712	-1.4091	1.0396	-1.35543	0.175282	0.366822	TGME49_267670	7.11712	-2.46678	1.50976	-1.63389	0.102282	0.267202
TGME49_271270	hypothetical protein	2	2143164	2149522	29	95	24	2	13	8	243	302	305	544	668	3.75241	7.54137	6.64202	4.76371	6.91908	5.83637	7.24777	7.62097	7.11838	7.31401	7.2705	TGME49_271270	102.048	-0.296028	0.547465	-0.540724	0.588698	0.822127	TGME49_271270	102.048	-1.40775	0.518909	-2.71291	0.00666957	0.0352062	TGME49_271270	102.048	1.32799	0.575762	2.3065	0.0210828	0.0902477
TGME49_271350	bifunctional protein FolC subfamily protein	2	2200665	2208161	1887	21	6	3	2	5	106	71	143	188	300	6.81623	5.7504	5.18925	5.07927	4.97319	5.37183	6.24104	5.87795	6.20774	6.03893	6.29444	TGME49_271350	43.7108	-0.708723	0.455567	-1.55569	0.119781	0.315244	TGME49_271350	43.7108	-1.40641	0.520681	-2.70111	0.00691094	0.0361864	TGME49_271350	43.7108	0.552231	0.602208	0.91701	0.359137	0.598531
TGME49_218070	hypothetical protein	220	458070	466325	619	40	22	1	9	0	109	81	188	269	249	5.57382	6.46195	6.53801	4.32535	6.47394	3.17519	6.2728	6.01952	6.52437	6.44517	6.08489	TGME49_218070	50.9173	0.410161	0.787747	0.520676	0.602592	0.829655	TGME49_218070	50.9173	-1.40503	0.742717	-1.89174	0.0585256	0.173811	TGME49_218070	50.9173	1.55204	0.816972	1.89974	0.057467	0.181448
TGME49_305635	hypothetical protein	10	1114233	1114850	16	0	9	0	0	0	0	5	6	7	13	3.60521	3.17519	5.56455	3.17519	3.17519	3.17519	3.17519	3.9911	3.90927	3.81775	3.94927	TGME49_305635	3.78491	2.43194	1.60965	1.51085	0.130826	0.334556	TGME49_305635	3.78491	-1.40346	1.63468	-0.858556	0.390586	0.61305	TGME49_305635	3.78491	3.39493	1.68261	2.01766	0.0436272	0.150424
TGME49_245490	microneme protein MIC8 (MIC8)	6	53157	55211	28700	351	139	58	37	51	1587	1563	1966	3241	3715	10.5198	9.32436	8.95545	8.52686	8.28883	8.1083	9.80748	9.88483	9.64554	9.75056	9.60565	TGME49_245490	695.372	-0.693984	0.1734	-4.00222	6.2752e-05	0.0011993	TGME49_245490	695.372	-1.4023	0.175956	-7.96964	1.59138e-15	9.84837e-14	TGME49_245490	695.372	0.889613	0.198726	4.47658	7.58471e-06	0.000241595
TGME49_314090	proteasome beta subunit	5	1617288	1621849	374	54	4	6	4	4	100	106	202	310	375	5.11296	6.8229	4.85924	5.72333	5.59276	5.17203	6.17528	6.32091	6.60996	6.61335	6.55502	TGME49_314090	52.1058	-0.0463119	0.662784	-0.0698748	0.944293	1	TGME49_314090	52.1058	-1.40039	0.629742	-2.22375	0.0261655	0.0984502	TGME49_314090	52.1058	0.934263	0.703868	1.32733	0.1844	0.390559
TGME49_285540	DNA-directed DNA polymerase	7	1757310	1764728	509	5	0	0	2	1	43	45	53	68	76	5.38664	4.55246	3.17519	3.17519	4.97319	4.23149	5.31501	5.42171	5.20813	5.05801	4.95443	TGME49_285540	14.5882	-2.05371	0.795977	-2.58011	0.00987676	0.052649	TGME49_285540	14.5882	-1.40032	0.834396	-1.67825	0.0932984	0.242307	TGME49_285540	14.5882	-0.187292	1.0222	-0.183224	0.854622	0.961837
TGME49_239720	50S ribosomal protein l24, putative	33	162128	165529	170	10	0	0	2	0	25	14	32	47	77	4.53157	5.06067	3.17519	3.17519	4.97319	3.17519	4.86266	4.51055	4.80136	4.77133	4.96481	TGME49_239720	9.56158	-0.159625	1.06269	-0.150209	0.8806	0.991877	TGME49_239720	9.56158	-1.39783	1.09672	-1.27456	0.202464	0.404182	TGME49_239720	9.56158	0.95129	1.21512	0.782879	0.433698	0.666707
TGME49_308030	hypothetical protein	220	1678563	1687655	121	27	18	5	0	3	46	28	122	150	212	4.33097	6.01658	6.3038	5.5414	3.17519	4.93478	5.37694	5.00639	6.03134	5.79793	5.91034	TGME49_308030	30.417	1.33118	0.474938	2.80284	0.00506543	0.032557	TGME49_308030	30.417	-1.39602	0.584809	-2.38715	0.0169798	0.071322	TGME49_308030	30.417	1.68799	0.637668	2.64712	0.00811796	0.0454354
TGME49_270540	Trm112p family domain-containing protein	2	1554734	1556875	102	0	0	0	0	0	3	7	4	7	8	4.24059	3.17519	3.17519	3.17519	3.17519	3.17519	3.789	4.13567	3.77668	3.81775	3.78519	TGME49_270540	1.45649	-2.3794	1.56615	-1.51927	0.128694	NA	TGME49_270540	1.45649	-1.39474	1.5319	-0.910464	0.362578	NA	TGME49_270540	1.45649	0	1.72386	0	1	NA
TGME49_204315	hypothetical protein	29	131372	133331	148	5	5	0	4	0	30	10	59	100	129	4.44637	4.55246	5.03522	3.17519	5.59276	3.17519	5.00564	4.31465	5.30367	5.39761	5.41207	TGME49_204315	14.9034	0.144081	0.949802	0.151696	0.879427	0.991785	TGME49_204315	14.9034	-1.39459	0.919801	-1.51618	0.129473	0.2994	TGME49_204315	14.9034	0.426811	1.04291	0.40925	0.682356	0.861463
TGME49_220270	alveolin domain containing intermediate filament IMC6 (IMC6)	36	188381	189715	62	86	38	12	10	16	491	567	504	794	1009	4.013	7.41164	7.21273	6.48828	6.59898	6.61816	8.17722	8.46876	7.77091	7.8095	7.8101	TGME49_220270	158.379	-1.08083	0.229894	-4.70145	2.58326e-06	8.30992e-05	TGME49_220270	158.379	-1.39362	0.277622	-5.01984	5.17135e-07	1.0245e-05	TGME49_220270	158.379	0.879322	0.314875	2.7926	0.00522856	0.0335392
TGME49_297960	rhoptry neck protein RON6 (RON6)	17	156738	159713	67	263	148	50	36	56	1615	1467	1897	2976	3684	4.04518	8.92128	9.04282	8.32371	8.25155	8.23503	9.83221	9.79517	9.59516	9.63016	9.59383	TGME49_297960	536.518	-0.865411	0.11871	-7.29015	3.09599e-13	5.43723e-11	TGME49_297960	536.518	-1.38916	0.142694	-9.73521	2.13373e-22	3.15114e-20	TGME49_297960	536.518	0.734871	0.163429	4.49658	6.9056e-06	0.000224363
TGME49_286590	microtubule associated protein SPM2 (SPM2)	7	1189133	1190674	5	24	5	2	5	15	224	93	289	427	583	3.41619	5.88991	5.03522	4.76371	5.81961	6.54113	7.14395	6.17231	7.05035	7.00623	7.09713	TGME49_286590	64.7964	-1.48026	0.671516	-2.20436	0.0274992	0.110507	TGME49_286590	64.7964	-1.38738	0.588057	-2.35926	0.0183115	0.0760307	TGME49_286590	64.7964	-0.469919	0.689866	-0.681174	0.495761	0.721814
TGME49_240640	casein kinase I	34	336932	340352	4147	104	51	10	7	13	321	304	386	640	811	7.82816	7.66033	7.59409	6.27669	6.18474	6.37319	7.60926	7.62966	7.42052	7.52495	7.52183	TGME49_240640	145.12	0.0150976	0.197352	0.076501	0.939021	1	TGME49_240640	145.12	-1.38731	0.288077	-4.81577	1.46633e-06	2.69158e-05	TGME49_240640	145.12	1.5425	0.314982	4.8971	9.72634e-07	5.05614e-05
TGME49_244580	L1P family of ribosomal protein	8	289387	292044	9	0	0	2	0	0	15	17	30	32	53	3.49823	3.17519	3.17519	4.76371	3.17519	3.17519	4.50997	4.6365	4.75438	4.51208	4.68687	TGME49_244580	5.64357	-3.77668	1.40712	-2.68398	0.00727509	0.0427042	TGME49_244580	5.64357	-1.38669	1.06571	-1.30119	0.193193	0.392058	TGME49_244580	5.64357	-2.59593	1.55064	-1.6741	0.0941108	0.251763
TGME49_203250	hypothetical protein	9	1245907	1248708	78	0	0	0	0	0	3	0	4	9	3	4.11164	3.17519	3.17519	3.17519	3.17519	3.17519	3.789	3.17519	3.77668	3.90211	3.55047	TGME49_203250	0.922825	-0.97289	1.69408	-0.574288	0.565773	NA	TGME49_203250	0.922825	-1.3865	1.64901	-0.840807	0.400456	NA	TGME49_203250	0.922825	0	1.70008	0	1	NA
TGME49_233830	hypothetical protein	2	3940695	3946101	27	0	4	0	0	1	0	18	18	23	44	3.7324	3.17519	4.85924	3.17519	3.17519	4.23149	3.17519	4.67546	4.42131	4.31936	4.56237	TGME49_233830	4.82247	0.191575	1.57678	0.121498	0.903297	1	TGME49_233830	4.82247	-1.38578	1.53677	-0.901751	0.367189	0.593134	TGME49_233830	4.82247	1.16407	1.62321	0.717139	0.473289	0.702473
TGME49_288420	hypothetical protein	219	252661	262774	2773	38	42	5	5	10	365	226	258	416	561	7.30074	6.40197	7.34122	5.5414	5.81961	6.07642	7.77908	7.24443	6.90853	6.97358	7.04862	TGME49_288420	103.175	-0.699448	0.419174	-1.66864	0.0951897	0.2694	TGME49_288420	103.175	-1.38274	0.445642	-3.10279	0.00191703	0.0132379	TGME49_288420	103.175	1.30349	0.494811	2.63432	0.0084307	0.0464654
TGME49_224310	DHHC zinc finger domain-containing protein	1	1656695	1664586	767	5	13	0	1	2	41	41	48	81	72	5.79046	4.55246	5.94236	3.17519	4.48501	4.639	5.27202	5.33534	5.12268	5.20697	4.91203	TGME49_224310	19.3132	0.084648	0.756512	0.111892	0.910909	1	TGME49_224310	19.3132	-1.3811	0.891116	-1.54986	0.121176	0.288004	TGME49_224310	19.3132	1.81257	0.967004	1.87442	0.0608722	0.188715
TGME49_203150	hypothetical protein	9	1146196	1152273	1805	24	6	1	8	4	175	85	198	311	321	6.76182	5.88991	5.18925	4.32535	6.33676	5.17203	6.83517	6.07234	6.58603	6.61721	6.37238	TGME49_203150	56.1241	-1.12676	0.633257	-1.77932	0.0751881	0.228491	TGME49_203150	56.1241	-1.37602	0.59767	-2.30231	0.0213175	0.0847224	TGME49_203150	56.1241	0.216533	0.688377	0.314556	0.753098	0.903965
TGME49_315500	hypothetical protein	5	772985	775171	154	0	8	2	0	0	28	4	40	58	48	4.47031	3.17519	5.45094	4.76371	3.17519	3.17519	4.95045	3.90686	4.97257	4.92994	4.61945	TGME49_315500	9.65008	0.443317	1.38139	0.320922	0.748269	0.922112	TGME49_315500	9.65008	-1.37564	1.32725	-1.03647	0.299985	0.520856	TGME49_315500	9.65008	1.29182	1.42732	0.905071	0.365428	0.604981
TGME49_270760	asparagine synthase	2	1739563	1747531	80	6	3	0	1	3	64	57	55	86	106	4.12316	4.6736	4.65246	3.17519	4.48501	4.93478	5.69782	5.65149	5.24077	5.25992	5.23319	TGME49_270760	16.6743	-1.68408	0.607679	-2.77133	0.00558284	0.0348485	TGME49_270760	16.6743	-1.3745	0.73091	-1.88054	0.0600351	0.17708	TGME49_270760	16.6743	0.3305	0.863887	0.382573	0.702036	0.873747
TGME49_246995	hypothetical protein	6	826287	831625	27379	0	0	0	1	0	4	14	20	34	33	10.4527	3.17519	3.17519	3.17519	4.48501	3.17519	3.88222	4.51055	4.48453	4.5504	4.38737	TGME49_246995	129.593	-2.39145	1.25938	-1.89892	0.0575755	0.188003	TGME49_246995	129.593	-1.3735	1.06011	-1.29561	0.195109	0.394466	TGME49_246995	129.593	-1.57559	1.48614	-1.06019	0.28906	0.523103
TGME49_221675	hypothetical protein	18	587187	595679	995	29	28	62	10	27	808	688	1289	1989	2599	6.06883	6.09502	6.82963	8.61861	6.59898	7.26888	8.86098	8.73512	9.05328	9.06484	9.10434	TGME49_221675	291.685	-2.48799	0.567772	-4.38201	1.17587e-05	0.000308096	TGME49_221675	291.685	-1.36889	0.465744	-2.93914	0.0032912	0.0200246	TGME49_221675	291.685	-1.41008	0.543334	-2.59523	0.00945266	0.0508893
TGME49_289300	methionyl-tRNA synthetase	219	903822	908302	346	60	0	0	10	4	275	209	237	366	465	5.04801	6.95335	3.17519	3.17519	6.59898	5.17203	7.40723	7.14472	6.80377	6.81493	6.8152	TGME49_289300	71.3679	-1.15882	1.24934	-0.927541	0.353646	0.629069	TGME49_289300	71.3679	-1.36768	1.10115	-1.24204	0.21422	0.419646	TGME49_289300	71.3679	0.639936	1.19897	0.533738	0.593523	0.801817
TGME49_245600	hypothetical protein	6	165342	166628	14	0	0	0	0	0	0	0	2	4	6	3.57762	3.17519	3.17519	3.17519	3.17519	3.17519	3.17519	3.17519	3.60204	3.66263	3.70443	TGME49_245600	0.343106	0	1.64923	0	1	NA	TGME49_245600	0.343106	-1.3651	1.6948	-0.805466	0.420551	NA	TGME49_245600	0.343106	0	1.63347	0	1	NA
TGME49_262730	rhoptry protein ROP16 (ROP16)	4	268059	270182	93	71	114	16	8	17	460	381	545	743	1166	4.19444	7.16537	8.68064	6.83514	6.33676	6.69123	8.089	7.92961	7.87509	7.72136	8.00359	TGME49_262730	172.706	0.084928	0.479494	0.17712	0.859414	0.983355	TGME49_262730	172.706	-1.36436	0.443672	-3.07515	0.00210395	0.0142708	TGME49_262730	172.706	1.58927	0.491015	3.23671	0.00120917	0.0115888
TGME49_270300	hypothetical protein	2	1465239	1468234	2098	24	5	4	1	5	68	53	140	225	231	6.94738	5.88991	5.03522	5.33074	4.48501	5.37183	5.75983	5.57919	6.18387	6.23917	6.00272	TGME49_270300	41.2759	-0.0992102	0.473787	-0.209398	0.834137	0.969678	TGME49_270300	41.2759	-1.36332	0.53139	-2.56557	0.0103008	0.0492164	TGME49_270300	41.2759	0.631837	0.610482	1.03498	0.300678	0.535142
TGME49_213400	zinc finger (CCCH type) motif-containing protein	7	425285	429759	395	1	0	0	2	0	31	0	29	71	81	5.15956	3.80966	3.17519	3.17519	4.97319	3.17519	5.03233	3.17519	4.73015	5.09398	5.00544	TGME49_213400	9.22287	-1.83993	1.55698	-1.18173	0.237315	0.49679	TGME49_213400	9.22287	-1.36257	1.40997	-0.966381	0.333854	0.559551	TGME49_213400	9.22287	-1.2138	1.56811	-0.774051	0.438901	0.671528
TGME49_257480	NADP-dependent succinate-semialdehyde dehydrogenase	4	3222753	3224882	998	18	2	2	0	8	106	142	122	178	298	6.07214	5.59496	4.39784	4.76371	3.17519	5.83637	6.24104	6.66565	6.03134	5.97947	6.28679	TGME49_257480	40.0681	-1.69407	0.716352	-2.36486	0.018037	0.0816188	TGME49_257480	40.0681	-1.36255	0.681325	-1.99985	0.0455165	0.144841	TGME49_257480	40.0681	0.10421	0.789393	0.132013	0.894974	0.982446
TGME49_315470	hypothetical protein	5	793955	796644	4	67	24	3	28	13	634	418	668	979	1282	3.3908	7.09186	6.64202	5.07927	7.91243	6.37319	8.52608	8.05416	8.1488	8.09034	8.1315	TGME49_315470	171.931	-1.50584	0.697895	-2.15769	0.0309518	0.120146	TGME49_315470	171.931	-1.36218	0.59767	-2.27914	0.0226586	0.0886963	TGME49_315470	171.931	0.0159994	0.672589	0.0237878	0.981022	1
TGME49_236400	hypothetical protein	13	898423	900980	10	0	0	0	0	0	12	0	4	7	5	3.51562	3.17519	3.17519	3.17519	3.17519	3.17519	4.37704	3.17519	3.77668	3.81775	3.65877	TGME49_236400	1.0531	-2.34434	1.69337	-1.38442	0.166229	NA	TGME49_236400	1.0531	-1.36014	1.66529	-0.816756	0.414068	NA	TGME49_236400	1.0531	0	1.69029	0	1	NA
TGME49_313710	hypothetical protein	5	1901291	1907504	7	13	6	1	1	1	43	21	41	58	85	3.46021	5.28747	5.18925	4.32535	4.48501	4.23149	5.31501	4.78487	4.99236	4.92994	5.04478	TGME49_313710	13.4786	0.250722	0.622447	0.4028	0.687095	0.883758	TGME49_313710	13.4786	-1.35964	0.849288	-1.60091	0.109396	0.269263	TGME49_313710	13.4786	1.75144	0.920821	1.90204	0.0571656	0.18076
TGME49_243290	hypothetical protein	8	1164315	1166913	1065	0	4	1	5	0	111	89	98	135	199	6.14417	3.17519	4.85924	4.32535	5.81961	3.17519	6.29358	6.12322	5.79774	5.6898	5.84338	TGME49_243290	31.1504	-2.90128	1.03527	-2.80244	0.00507171	0.0325652	TGME49_243290	31.1504	-1.35935	0.897136	-1.51521	0.12972	0.299675	TGME49_243290	31.1504	-1.02226	1.075	-0.95094	0.341635	0.578713
TGME49_223780	hypothetical protein	1	1164605	1178521	9	46	34	9	3	5	116	107	235	345	411	3.49823	6.62799	7.07157	6.15761	5.31964	5.37183	6.34422	6.33172	6.79338	6.74264	6.66487	TGME49_223780	63.4652	0.588582	0.31041	1.89614	0.0579411	0.188722	TGME49_223780	63.4652	-1.35933	0.401488	-3.38574	0.000709879	0.00580225	TGME49_223780	63.4652	1.46504	0.441438	3.31879	0.000904068	0.00941448
TGME49_219682	pyruvate dehydrogenase kinase, putative	220	1466973	1474170	908	2	0	0	1	6	50	58	99	124	190	5.96911	4.06551	3.17519	3.17519	4.48501	5.54514	5.45521	5.66898	5.80831	5.60463	5.79503	TGME49_219682	23.6803	-3.29385	0.921224	-3.57551	0.000349543	0.00465437	TGME49_219682	23.6803	-1.35921	0.65447	-2.0768	0.0378197	0.127664	TGME49_219682	23.6803	-2.18616	1.01801	-2.14749	0.0317543	0.119561
TGME49_209850	RNA recognition motif-containing protein	25	124726	128557	603	34	31	16	5	22	504	664	556	862	1074	5.54817	6.27375	6.95572	6.83514	5.81961	7.00907	8.21266	8.68606	7.9018	7.9192	7.89338	TGME49_209850	162.208	-2.03824	0.371713	-5.48335	4.17336e-08	2.37881e-06	TGME49_209850	162.208	-1.35747	0.346462	-3.91808	8.92578e-05	0.00100345	TGME49_209850	162.208	-0.0894636	0.408797	-0.218846	0.82677	0.94464
TGME49_288640	radical SAM domain-containing protein	219	394182	397217	247	0	6	2	0	3	26	47	60	102	150	4.78603	3.17519	5.18925	4.76371	3.17519	4.93478	4.89264	5.46286	5.31893	5.41615	5.55656	TGME49_288640	16.7159	-1.07913	1.03727	-1.04035	0.298177	0.567698	TGME49_288640	16.7159	-1.3558	0.96203	-1.40931	0.158743	0.34156	TGME49_288640	16.7159	-0.0762131	1.10343	-0.0690693	0.944934	1
TGME49_219630	flavodoxin domain-containing protein	220	1389226	1400450	3799	32	19	6	0	9	102	124	182	333	377	7.71176	6.20497	6.3661	5.72333	3.17519	5.9616	6.19755	6.50376	6.48604	6.69963	6.56135	TGME49_219630	69.3141	-0.102215	0.37071	-0.275728	0.782757	0.94122	TGME49_219630	69.3141	-1.35138	0.438627	-3.08093	0.00206355	0.014085	TGME49_219630	69.3141	0.971264	0.49433	1.96481	0.0494366	0.164233
TGME49_209108	hypothetical protein	25	565491	569382	1095	0	0	0	3	0	28	33	49	65	77	6.17526	3.17519	3.17519	3.17519	5.31964	3.17519	4.95045	5.14317	5.14024	5.02097	4.96481	TGME49_209108	15.1386	-4.08909	1.2602	-3.2448	0.00117535	0.0115195	TGME49_209108	15.1386	-1.35113	0.854763	-1.58071	0.113945	0.276433	TGME49_209108	15.1386	-2.73469	1.38296	-1.97741	0.0479951	0.160875
TGME49_260680	small subunit DNA primase, putative	4	1287052	1294993	2488	11	8	0	2	8	71	70	124	223	251	7.16203	5.14086	5.45094	3.17519	4.97319	5.83637	5.80454	5.86296	6.04914	6.22905	6.09373	TGME49_260680	42.6268	-0.807227	0.489935	-1.64762	0.0994308	0.277633	TGME49_260680	42.6268	-1.3484	0.526137	-2.56283	0.0103823	0.0494607	TGME49_260680	42.6268	0.153301	0.626773	0.244588	0.806775	0.934672
TGME49_214380	hypothetical protein	13	10535	10963	217	0	0	2	0	2	28	31	62	71	95	4.69364	3.17519	3.17519	4.76371	3.17519	4.639	4.95045	5.09024	5.34893	5.09398	5.138	TGME49_214380	11.7921	-4.17541	1.26948	-3.28908	0.00100516	0.0103643	TGME49_214380	11.7921	-1.34585	0.785201	-1.71403	0.0865241	0.230149	TGME49_214380	11.7921	-3.13477	1.3743	-2.28099	0.0225491	0.0941772
TGME49_237210	Tyrosine kinase-like (TKL) protein	13	500635	504911	144	25	23	7	0	4	57	49	132	226	296	4.43009	5.93343	6.59097	5.88376	3.17519	5.17203	5.58199	5.50278	6.11813	6.2442	6.27909	TGME49_237210	38.736	0.957888	0.459312	2.08548	0.0370254	0.137324	TGME49_237210	38.736	-1.34489	0.529471	-2.54006	0.0110832	0.051979	TGME49_237210	38.736	1.38931	0.584775	2.37581	0.0175106	0.0788114
TGME49_215750	cytidine and deoxycytidylate deaminase zinc-binding region domain-containing protein	21	163314	165192	630	0	0	1	0	2	52	55	28	68	98	5.59117	3.17519	3.17519	4.32535	3.17519	4.639	5.49268	5.61583	4.7054	5.05801	5.16468	TGME49_215750	14.3949	-4.88843	1.2551	-3.89485	9.8259e-05	0.00172564	TGME49_215750	14.3949	-1.34337	0.862702	-1.55717	0.119431	0.285211	TGME49_215750	14.3949	-2.67528	1.38878	-1.92636	0.0540598	0.17362
TGME49_246330	CRAL/TRIO domain-containing protein	6	503437	506974	960	0	15	1	5	1	105	87	109	176	236	6.02957	3.17519	6.09834	4.32535	5.81961	4.23149	6.23029	6.09801	5.90974	5.96727	6.02603	TGME49_246330	36.2186	-0.995079	1.15684	-0.860169	0.389696	0.666205	TGME49_246330	36.2186	-1.34002	1.04238	-1.28555	0.198601	0.397815	TGME49_246330	36.2186	0.557617	1.14689	0.486199	0.626826	0.824518
TGME49_294370	hypothetical protein	23	238327	241653	103	0	0	1	0	0	6	23	14	15	45	4.24557	3.17519	3.17519	4.32535	3.17519	3.17519	4.03695	4.85246	4.28135	4.1073	4.57693	TGME49_294370	4.2657	-3.35391	1.47836	-2.26867	0.0232882	0.0981365	TGME49_294370	4.2657	-1.33973	1.30704	-1.025	0.305361	0.526704	TGME49_294370	4.2657	-1.65711	1.62728	-1.01833	0.30852	0.543149
TGME49_261450	hypothetical protein	4	965028	972022	3468	86	26	17	7	0	229	275	339	533	673	7.59156	7.41164	6.73892	6.91008	6.18474	3.17519	7.17201	7.49821	7.25304	7.28774	7.28007	TGME49_261450	116.145	-0.238951	0.757691	-0.315367	0.752483	0.924839	TGME49_261450	116.145	-1.33867	0.671736	-1.99286	0.0462771	0.146473	TGME49_261450	116.145	1.17121	0.744082	1.57403	0.115479	0.287538
TGME49_315520	calcium binding egf domain-containing protein	5	760497	765098	320	0	0	0	0	0	3	0	3	7	9	4.9845	3.17519	3.17519	3.17519	3.17519	3.17519	3.789	3.17519	3.69703	3.81775	3.8216	TGME49_315520	2.06271	-0.884641	1.64903	-0.53646	0.591641	0.823333	TGME49_315520	2.06271	-1.33773	1.58565	-0.843652	0.398864	0.621093	TGME49_315520	2.06271	0	1.72144	0	1	1
TGME49_307650	uracil-DNA glycosylase	62	60789	63695	101	29	0	0	4	3	69	64	99	141	237	4.23557	6.09502	3.17519	3.17519	5.59276	4.93478	5.7749	5.76941	5.80831	5.73409	6.03065	TGME49_307650	27.6812	-0.458012	1.09094	-0.419833	0.674608	0.874112	TGME49_307650	27.6812	-1.33644	0.996631	-1.34096	0.179934	0.373717	TGME49_307650	27.6812	0.732771	1.09914	0.66668	0.504977	0.730648
TGME49_208530	nicotinate phosphoribosyltransferase	24	57927	68617	144	12	18	0	2	6	46	131	123	141	203	4.43009	5.21626	6.3038	3.17519	4.97319	5.54514	5.37694	6.56894	6.04027	5.73409	5.86433	TGME49_208530	33.3928	-0.335259	0.806871	-0.415505	0.677772	0.875753	TGME49_208530	33.3928	-1.33641	0.788738	-1.69437	0.0901952	0.237283	TGME49_208530	33.3928	1.25602	0.871298	1.44155	0.149431	0.337857
TGME49_297650	Ser/Thr phosphatase family protein	17	396171	402894	48	38	23	12	12	10	269	201	432	679	892	3.91465	6.40197	6.59097	6.48828	6.82017	6.07642	7.37865	7.09528	7.56744	7.60251	7.64682	TGME49_297650	106.144	-0.893395	0.289269	-3.08846	0.00201198	0.0175253	TGME49_297650	106.144	-1.33617	0.301304	-4.43461	9.224e-06	0.000134389	TGME49_297650	106.144	0.0392312	0.362356	0.108267	0.913784	0.993602
TGME49_259560	endonuclease/exonuclease/phosphatase family protein	4	1999631	2005742	118	37	0	7	0	2	63	35	124	209	221	4.31726	6.37099	3.17519	5.88376	3.17519	4.639	5.68187	5.19398	6.04914	6.15608	5.95487	TGME49_259560	29.8924	0.239426	1.18317	0.20236	0.839635	0.972904	TGME49_259560	29.8924	-1.3338	1.06363	-1.25401	0.209839	0.413318	TGME49_259560	29.8924	0.798095	1.16413	0.685572	0.492983	0.719866
TGME49_202900	zinc finger (CCCH type) motif-containing protein	9	935240	938506	126	0	7	5	0	6	115	64	142	211	280	4.35339	3.17519	5.32666	5.5414	3.17519	5.54514	6.33423	5.76941	6.19983	6.16674	6.21596	TGME49_202900	32.8668	-2.00346	1.0306	-1.94397	0.0518985	0.174463	TGME49_202900	32.8668	-1.33361	0.891969	-1.49513	0.134881	0.307744	TGME49_202900	32.8668	-0.840653	1.03505	-0.812183	0.416686	0.652755
TGME49_219300	ran binding protein	220	1213898	1214983	1631	9	4	0	0	2	41	33	22	57	67	6.63896	4.97496	4.85924	3.17519	3.17519	4.639	5.27202	5.14317	4.54412	4.91636	4.85684	TGME49_219300	18.3525	-0.470839	0.639271	-0.736524	0.461412	0.729502	TGME49_219300	18.3525	-1.33247	0.907954	-1.46755	0.142226	0.318576	TGME49_219300	18.3525	1.60005	0.989813	1.61652	0.105982	0.272631
TGME49_226680	hypothetical protein	1	3316189	3321857	126	32	10	0	3	13	165	98	191	329	390	4.35339	6.20497	5.66928	3.17519	5.31964	6.37319	6.76302	6.23134	6.54315	6.68499	6.60183	TGME49_226680	52.5788	-0.666665	0.668205	-0.997694	0.318428	0.591352	TGME49_226680	52.5788	-1.33055	0.624018	-2.13223	0.032988	0.116059	TGME49_226680	52.5788	0.546272	0.705267	0.774561	0.438599	0.671528
TGME49_209970	Spc97 / Spc98 family protein	25	5099	20167	42	0	2	1	0	8	51	35	116	148	226	3.86781	3.17519	4.39784	4.32535	3.17519	5.83637	5.47408	5.19398	5.97654	5.784	5.979	TGME49_209970	21.4148	-2.81647	1.04075	-2.7062	0.00680585	0.0406101	TGME49_209970	21.4148	-1.33031	0.773994	-1.71876	0.0856581	0.228868	TGME49_209970	21.4148	-2.31442	1.08533	-2.13247	0.0329686	0.123121
TGME49_313350	hypothetical protein	5	2231157	2236911	1483	32	0	0	0	3	33	11	45	59	96	6.52537	6.20497	3.17519	3.17519	3.17519	4.93478	5.08405	4.36736	5.06849	4.94337	5.14696	TGME49_313350	20.424	1.04942	1.23776	0.847842	0.396526	0.671696	TGME49_313350	20.424	-1.33031	1.19218	-1.11586	0.264481	0.480593	TGME49_313350	20.424	1.95399	1.28275	1.52328	0.127689	0.307547
TGME49_319520	hypothetical protein	12	425157	431656	10	0	0	0	0	0	0	0	2	5	4	3.51562	3.17519	3.17519	3.17519	3.17519	3.17519	3.17519	3.17519	3.60204	3.71952	3.60812	TGME49_319520	0.311139	0	1.63607	0	1	NA	TGME49_319520	0.311139	-1.32886	1.69796	-0.782624	0.433848	NA	TGME49_319520	0.311139	0	1.62292	0	1	NA
TGME49_318410	TCP-1 chaperonin, putative	12	838526	843836	184	57	0	7	3	3	164	113	178	271	378	4.58241	6.88962	3.17519	5.88376	5.31964	4.93478	6.7556	6.39486	6.4599	6.45386	6.56451	TGME49_318410	51.6917	-0.55231	1.01926	-0.541873	0.587906	0.821374	TGME49_318410	51.6917	-1.32864	0.908639	-1.46223	0.143677	0.32094	TGME49_318410	51.6917	0.853733	1.00143	0.852514	0.393929	0.632818
TGME49_270250	dense granule protein GRA1 (GRA1)	2	1446182	1446885	62424	1726	1646	569	419	729	21210	26086	20696	34430	44995	11.6313	11.5898	12.4729	11.7572	11.7134	11.8567	13.5208	13.9197	13.012	13.1322	13.1731	TGME49_270250	6908.61	-1.63134	0.28177	-5.78963	7.05432e-09	4.98249e-07	TGME49_270250	6908.61	-1.32834	0.232358	-5.71679	1.08558e-08	2.89102e-07	TGME49_270250	6908.61	0.319065	0.259982	1.22726	0.219725	0.436665
TGME49_277030	isoleucyl-tRNA synthetase, putative	55	29091	49306	7026	100	71	22	23	14	630	715	864	1109	1524	8.54252	7.60867	8.03443	7.23516	7.65105	6.45965	8.51739	8.78839	8.49958	8.25931	8.36656	TGME49_277030	262.011	-0.884306	0.303986	-2.90903	0.00362547	0.0260025	TGME49_277030	262.011	-1.32809	0.294717	-4.50632	6.59629e-06	9.94494e-05	TGME49_277030	262.011	0.73633	0.333832	2.20569	0.0274057	0.107548
TGME49_273970	CorA family Mg2+ transporter protein	2	3634863	3636476	54	2	0	4	0	0	43	43	58	82	91	3.95846	4.06551	3.17519	5.33074	3.17519	3.17519	5.31501	5.37923	5.28823	5.21774	5.10154	TGME49_273970	12.9888	-3.09157	1.00231	-3.08446	0.00203924	0.017739	TGME49_273970	12.9888	-1.32747	0.819424	-1.62001	0.105231	0.262334	TGME49_273970	12.9888	-1.55702	1.14406	-1.36096	0.173527	0.37461
TGME49_207640	isoleucyl-tRNA synthetase family protein	24	637987	653845	247	43	21	8	5	6	138	140	236	384	494	4.78603	6.5474	6.483	6.02743	5.81961	5.54514	6.54767	6.64855	6.79858	6.8741	6.88982	TGME49_207640	66.7566	-0.0947417	0.284124	-0.333452	0.738793	0.916713	TGME49_207640	66.7566	-1.32727	0.365865	-3.62777	0.00028588	0.0027399	TGME49_207640	66.7566	0.926195	0.413894	2.23776	0.0252367	0.10211
TGME49_278170	hypothetical protein	26	224320	225297	44	5	4	2	0	3	70	61	60	104	130	3.8838	4.55246	4.85924	4.76371	3.17519	4.93478	5.7898	5.72012	5.31893	5.43443	5.41932	TGME49_278170	18.6077	-1.77605	0.598828	-2.96588	0.00301823	0.0228317	TGME49_278170	18.6077	-1.32699	0.678788	-1.95494	0.0505904	0.156317	TGME49_278170	18.6077	0.0697915	0.820271	0.0850834	0.932195	1
TGME49_248870	SNARE associated Golgi protein	6	1979190	1982994	74	8	13	4	0	0	22	14	68	68	102	4.0881	4.88279	5.94236	5.33074	3.17519	3.17519	4.76785	4.51055	5.435	5.05801	5.19939	TGME49_248870	15.7326	1.37178	0.842809	1.62763	0.103602	0.28565	TGME49_248870	15.7326	-1.32384	0.892859	-1.4827	0.138154	0.312941	TGME49_248870	15.7326	1.64742	0.974402	1.6907	0.0908936	0.246197
TGME49_221250	hypothetical protein	18	973580	979470	72	40	19	11	3	2	161	189	190	356	400	4.07607	6.46195	6.3661	6.38645	5.31964	4.639	6.73311	7.01776	6.53692	6.78097	6.6322	TGME49_221250	62.9244	-0.551283	0.40439	-1.36325	0.172805	0.400425	TGME49_221250	62.9244	-1.32361	0.45339	-2.91936	0.00350747	0.0209309	TGME49_221250	62.9244	1.03349	0.508772	2.03135	0.04222	0.146748
TGME49_223140	tRNA binding domain-containing protein	17	825342	830159	768	46	24	3	1	8	143	189	157	236	308	5.79181	6.62799	6.64202	5.07927	4.48501	5.83637	6.5901	7.01776	6.31409	6.29357	6.32465	TGME49_223140	58.9128	-0.220141	0.350168	-0.628671	0.529564	0.779943	TGME49_223140	58.9128	-1.32341	0.471022	-2.80965	0.00495948	0.0278537	TGME49_223140	58.9128	1.71364	0.512521	3.34354	0.000827153	0.00883381
TGME49_202200	hypothetical protein	9	363318	367251	10	77	37	30	23	18	699	534	925	1423	1795	3.51562	7.26901	7.17872	7.63812	7.65105	6.76073	8.66045	8.38667	8.59336	8.60058	8.59101	TGME49_202200	230.063	-1.40363	0.253936	-5.5275	3.2482e-08	1.9726e-06	TGME49_202200	230.063	-1.32257	0.24199	-5.46539	4.61883e-08	1.09139e-06	TGME49_202200	230.063	-0.151962	0.290396	-0.523293	0.600771	0.805758
TGME49_307820	hypothetical protein	220	1769523	1771563	1740	57	0	0	0	5	59	52	64	109	144	6.71715	6.88962	3.17519	3.17519	3.17519	5.37183	5.61611	5.56049	5.37825	5.47906	5.51685	TGME49_307820	32.8442	0.578969	1.29247	0.447957	0.654184	0.861201	TGME49_307820	32.8442	-1.32021	1.19797	-1.10205	0.270441	0.487605	TGME49_307820	32.8442	2.06897	1.28829	1.60598	0.108278	0.276551
TGME49_217700	AP2 domain transcription factor AP2XII-2 (AP2XII2)	220	164923	170136	0	14	3	6	5	1	93	46	169	228	307	3.17519	5.35498	4.65246	5.72333	5.81961	4.23149	6.09444	5.44245	6.39924	6.25422	6.32091	TGME49_217700	34.973	-1.06143	0.660914	-1.60601	0.108272	0.294004	TGME49_217700	34.973	-1.31937	0.602702	-2.1891	0.0285897	0.104535	TGME49_217700	34.973	-0.430225	0.727006	-0.591776	0.554001	0.769044
TGME49_300280	LSM domain-containing protein	45	72760	75491	75	0	7	0	1	4	17	21	72	96	124	4.09405	3.17519	5.32666	3.17519	4.48501	5.17203	4.59002	4.78487	5.48941	5.35973	5.37522	TGME49_300280	14.2763	0.0126864	1.14083	0.0111203	0.991127	1	TGME49_300280	14.2763	-1.31932	1.04903	-1.25765	0.208518	0.411925	TGME49_300280	14.2763	0.152482	1.17772	0.129472	0.896984	0.983421
TGME49_257120	sugar transporter ST1 (ST1)	4	3406715	3413462	24	0	8	3	0	0	38	14	35	83	86	3.70089	3.17519	5.45094	5.07927	3.17519	3.17519	5.20474	4.51055	4.86847	5.22841	5.05442	TGME49_257120	11.7637	-0.154289	1.32152	-0.116751	0.907057	1	TGME49_257120	11.7637	-1.31789	1.24955	-1.05468	0.291569	0.511377	TGME49_257120	11.7637	0.881309	1.35824	0.64886	0.516429	0.739479
TGME49_233520	ATP-dependent RNA helicase	2	4085640	4089347	1311	88	3	8	2	5	150	157	193	317	391	6.38078	7.4415	4.65246	6.02743	4.97319	5.37183	6.64744	6.78775	6.55553	6.64016	6.6049	TGME49_233520	67.0996	-0.048095	0.842181	-0.0571077	0.954459	1	TGME49_233520	67.0996	-1.31712	0.765129	-1.72143	0.0851721	0.227759	TGME49_233520	67.0996	1.39659	0.843091	1.65651	0.0976185	0.258697
TGME49_264640	bromodomain-containing protein	27	663323	667746	9982	71	42	16	9	18	380	323	542	883	1052	9.02873	7.16537	7.34122	6.83514	6.47394	6.76073	7.83267	7.70969	7.86772	7.95146	7.86573	TGME49_264640	190.711	-0.588962	0.208243	-2.82825	0.00468033	0.0307822	TGME49_264640	190.711	-1.3156	0.250741	-5.24687	1.54706e-07	3.35093e-06	TGME49_264640	190.711	0.593814	0.290155	2.04654	0.0407029	0.14287
TGME49_262610	hypothetical protein	4	343676	349193	927	10	17	8	0	6	94	87	156	309	344	5.99151	5.06067	6.2386	6.02743	3.17519	5.54514	6.10628	6.09801	6.30675	6.60947	6.45308	TGME49_262610	47.1422	-0.499479	0.633666	-0.788238	0.430557	0.702779	TGME49_262610	47.1422	-1.31336	0.601191	-2.1846	0.028918	0.105538	TGME49_262610	47.1422	0.365238	0.687663	0.53113	0.595329	0.803082
TGME49_285500	hypothetical protein	7	1792617	1802728	4002	48	58	2	8	6	111	87	207	340	425	7.7808	6.67928	7.76397	4.76371	6.33676	5.54514	6.29358	6.09801	6.63932	6.72488	6.7054	TGME49_285500	87.6723	1.27795	0.483643	2.64234	0.00823362	0.0460431	TGME49_285500	87.6723	-1.31174	0.50621	-2.5913	0.00956128	0.0465039	TGME49_285500	87.6723	1.99592	0.552156	3.61477	0.000300611	0.00425572
TGME49_252880	hypothetical protein	11	30581	33262	5863	193	43	29	30	23	979	1197	1123	1690	2062	8.2949	8.49377	7.37162	7.59352	8.00499	7.06494	9.12828	9.50825	8.86149	8.83825	8.78248	TGME49_252880	352.68	-1.31118	0.403906	-3.24624	0.0011694	0.0115102	TGME49_252880	352.68	-1.31155	0.355772	-3.68647	0.000227384	0.00225235	TGME49_252880	352.68	0.511846	0.401434	1.27505	0.202293	0.414146
TGME49_280790	phosphatidylinositoln-acetylglucosaminyltransferase	16	34197	39498	2874	96	31	5	0	0	39	46	81	96	133	7.34684	7.55508	6.95572	5.5414	3.17519	3.17519	5.22756	5.44245	5.60429	5.35973	5.44083	TGME49_280790	53.2728	2.47906	0.459845	5.39107	7.00379e-08	3.67021e-06	TGME49_280790	53.2728	-1.31151	0.670566	-1.95583	0.050485	0.156215	TGME49_280790	53.2728	3.59693	0.698032	5.15296	2.5641e-07	1.58681e-05
TGME49_252500	polo kinase	50	12316	14409	255	47	17	18	14	10	304	362	552	848	1035	4.80947	6.65387	6.2386	6.98128	7.01158	6.07642	7.53786	7.86121	7.89214	7.89729	7.84399	TGME49_252500	132.872	-1.37984	0.318738	-4.32908	1.49733e-05	0.000377118	TGME49_252500	132.872	-1.31146	0.303424	-4.32219	1.5449e-05	0.000214963	TGME49_252500	132.872	-0.254513	0.368258	-0.691125	0.489487	0.717371
TGME49_209830	myosin heavy chain, putative	25	132694	140027	72	5	3	1	0	0	18	8	21	17	34	4.07607	4.55246	4.65246	4.32535	3.17519	3.17519	4.62792	4.19941	4.51475	4.1653	4.40458	TGME49_209830	5.7595	0.318589	0.910529	0.349894	0.726418	0.909236	TGME49_209830	5.7595	-1.31091	1.16981	-1.12062	0.262451	0.477686	TGME49_209830	5.7595	1.78266	1.2652	1.40899	0.158837	0.350984
TGME49_294220	hypothetical protein	10	723400	725211	554	15	10	5	2	0	38	53	99	145	172	5.46643	5.41917	5.66928	5.5414	4.97319	3.17519	5.20474	5.57919	5.80831	5.76283	5.69287	TGME49_294220	27.2843	0.185415	0.529388	0.350244	0.726156	0.909164	TGME49_294220	27.2843	-1.30971	0.616377	-2.12486	0.0335986	0.117695	TGME49_294220	27.2843	0.986244	0.692985	1.42318	0.154684	0.345051
TGME49_237595	hypothetical protein	13	277039	278226	10	0	0	0	0	0	0	0	4	1	6	3.51562	3.17519	3.17519	3.17519	3.17519	3.17519	3.17519	3.17519	3.77668	3.41978	3.70443	TGME49_237595	0.326167	0	1.62222	0	1	NA	TGME49_237595	0.326167	-1.30961	1.69963	-0.770528	0.440987	NA	TGME49_237595	0.326167	0	1.60875	0	1	NA
TGME49_266065	hypothetical protein	42	219060	220331	123	0	0	0	0	0	0	0	1	9	4	4.34	3.17519	3.17519	3.17519	3.17519	3.17519	3.17519	3.17519	3.47757	3.90211	3.60812	TGME49_266065	0.888645	0	1.69746	0	1	NA	TGME49_266065	0.888645	-1.30846	1.66975	-0.783626	0.43326	NA	TGME49_266065	0.888645	0	1.67727	0	1	NA
TGME49_315802	hypothetical protein	5	539556	544721	483	0	13	0	4	2	141	65	104	149	161	5.33824	3.17519	5.94236	3.17519	5.59276	4.639	6.57328	5.78545	5.85996	5.79099	5.62643	TGME49_315802	30.9943	-1.24128	1.20687	-1.02851	0.303709	0.574695	TGME49_315802	30.9943	-1.30793	1.09525	-1.19419	0.232403	0.44092	TGME49_315802	30.9943	0.596578	1.20128	0.496619	0.619458	0.819303
TGME49_206510	toxolysin TLN4 (TLN4)	16	858232	871058	17059	223	33	57	34	54	1206	1110	1833	2924	3598	9.78129	8.69268	7.03398	8.50298	8.17396	8.18567	9.42046	9.40216	9.54681	9.60531	9.56055	TGME49_206510	528.626	-1.33197	0.448161	-2.97208	0.00295792	0.0224802	TGME49_206510	528.626	-1.30764	0.377605	-3.46298	0.000534222	0.00458527	TGME49_206510	528.626	-0.188543	0.427761	-0.440768	0.659381	0.848783
TGME49_305070	hypothetical protein	23	156519	157518	208	0	0	6	0	2	61	80	88	175	196	4.66439	3.17519	3.17519	5.72333	3.17519	4.639	5.64939	6.006	5.68731	5.96112	5.82745	TGME49_305070	23.5375	-5.2058	1.22796	-4.23938	2.24133e-05	0.000514635	TGME49_305070	23.5375	-1.30739	0.649679	-2.01236	0.0441821	0.142001	TGME49_305070	23.5375	-3.90336	1.28375	-3.04059	0.00236118	0.0186881
TGME49_238400	endonuclease/exonuclease/phosphatase domain-containing protein	30	503093	516422	1436	117	21	6	15	4	282	245	384	520	670	6.48731	7.81646	6.483	5.72333	7.09845	5.17203	7.43987	7.34823	7.41377	7.25605	7.27434	TGME49_238400	114.149	-0.0847835	0.624651	-0.135729	0.892035	0.99544	TGME49_238400	114.149	-1.30529	0.567352	-2.30066	0.0214108	0.0848785	TGME49_238400	114.149	1.30063	0.629233	2.06701	0.0387329	0.137383
TGME49_203400	hypothetical protein	9	1372117	1375332	797	9	22	7	0	0	57	22	91	128	232	5.83046	4.97496	6.53801	5.88376	3.17519	3.17519	5.58199	4.81915	5.72139	5.63623	6.00741	TGME49_203400	30.548	0.907743	1.0528	0.862221	0.388566	0.665108	TGME49_203400	30.548	-1.30442	0.974393	-1.33871	0.180667	0.374951	TGME49_203400	30.548	1.47355	1.06458	1.38416	0.16631	0.363378
TGME49_276210	phosphoglycerate mutase family protein	44	312317	315322	1333	84	0	4	4	8	143	153	223	352	385	6.40012	7.38115	3.17519	5.33074	5.59276	5.83637	6.5901	6.7562	6.72939	6.76715	6.5864	TGME49_276210	67.4801	-0.148724	1.03678	-0.143448	0.885936	0.993097	TGME49_276210	67.4801	-1.30336	0.916531	-1.42206	0.155009	0.337409	TGME49_276210	67.4801	1.12013	1.00611	1.11332	0.265571	0.493616
TGME49_289800	hypothetical protein	219	1206794	1207498	151	2	0	0	0	6	65	62	66	117	155	4.45841	4.06551	3.17519	3.17519	3.17519	5.54514	5.71359	5.73675	5.40693	5.5475	5.58877	TGME49_289800	18.4364	-3.56099	0.986194	-3.61084	0.000305208	0.00418405	TGME49_289800	18.4364	-1.30096	0.747229	-1.74105	0.0816748	0.221874	TGME49_289800	18.4364	-1.98372	1.08655	-1.82571	0.0678937	0.201725
TGME49_250750	tRNA (uracil-5-)-methyltransferase	48	83864	96137	6511	42	20	6	0	0	32	67	86	110	179	8.43808	6.51949	6.42576	5.72333	3.17519	3.17519	5.05846	5.81699	5.6641	5.48781	5.73351	TGME49_250750	60.5217	1.2812	0.61756	2.07462	0.0380219	0.139585	TGME49_250750	60.5217	-1.29995	0.70677	-1.83929	0.0658727	0.189482	TGME49_250750	60.5217	2.38448	0.759775	3.1384	0.00169874	0.014777
TGME49_236910	U2 snRNP auxiliary factor, putative	13	712654	713918	1850	44	0	0	6	4	95	127	142	232	318	6.79194	6.57478	3.17519	3.17519	6.01416	5.17203	6.11802	6.53206	6.19983	6.27403	6.36151	TGME49_236910	49.9706	-0.590453	1.16428	-0.507142	0.612055	0.836939	TGME49_236910	49.9706	-1.29672	1.03659	-1.25095	0.210953	0.415009	TGME49_236910	49.9706	0.761201	1.135	0.670664	0.502435	0.728755
TGME49_244450	protein phosphatase 2C domain-containing protein	8	392138	398511	2726	0	2	3	2	0	41	57	58	111	142	7.27877	3.17519	4.39784	5.07927	4.97319	3.17519	5.27202	5.65149	5.28823	5.4965	5.50335	TGME49_244450	28.7558	-3.05929	0.903027	-3.38781	0.000704521	0.00798949	TGME49_244450	28.7558	-1.29641	0.706526	-1.83491	0.0665195	0.191089	TGME49_244450	28.7558	-1.70852	1.03268	-1.65445	0.0980365	0.259593
TGME49_273550	hypothetical protein	2	3362514	3367614	288	6	0	6	0	0	83	70	89	134	131	4.90152	4.6736	3.17519	5.72333	3.17519	3.17519	5.97014	5.86296	5.69876	5.68227	5.42653	TGME49_273550	22.3757	-2.53895	1.05269	-2.41187	0.0158709	0.0745234	TGME49_273550	22.3757	-1.29541	0.925271	-1.40003	0.161503	0.346101	TGME49_273550	22.3757	-0.864064	1.10033	-0.785277	0.432291	0.666027
TGME49_231640	alveolin domain containing intermediate filament IMC1 (ALV1)	14	802132	804909	397	1098	244	49	63	143	3007	2875	2996	4743	6619	5.16391	10.942	9.7448	8.29618	9.02265	9.53506	10.7158	10.7515	10.2422	10.2904	10.4243	TGME49_231640	1044.13	-0.265191	0.441427	-0.600757	0.548002	0.792371	TGME49_231640	1044.13	-1.29489	0.371842	-3.48236	0.000497017	0.00432345	TGME49_231640	1044.13	1.4336	0.414004	3.46276	0.000534665	0.00649153
TGME49_258420	hypothetical protein	4	2652196	2660711	39	25	23	6	3	4	91	70	198	242	274	3.84307	5.93343	6.59097	5.72333	5.31964	5.17203	6.07045	5.86296	6.58603	6.32237	6.19153	TGME49_258420	45.0788	0.362083	0.434659	0.833029	0.404829	0.678905	TGME49_258420	45.0788	-1.29369	0.49309	-2.62365	0.00869935	0.0434166	TGME49_258420	45.0788	1.13731	0.55053	2.06585	0.0388428	0.137623
TGME49_222200	LMBR1 family region protein, putative	18	193684	200409	111	7	2	0	0	2	18	8	23	33	73	4.28449	4.7829	4.39784	3.17519	3.17519	4.639	4.62792	4.19941	4.57271	4.53141	4.92277	TGME49_222200	7.4961	0.411558	0.902823	0.455857	0.648493	0.857818	TGME49_222200	7.4961	-1.29358	1.03123	-1.25441	0.209692	0.413152	TGME49_222200	7.4961	1.15442	1.14324	1.00978	0.3126	0.548252
TGME49_259550	dihydropteroate synthase	4	2007511	2012634	323	121	31	12	2	14	243	165	319	537	718	4.99199	7.86128	6.95572	6.48828	4.97319	6.45965	7.24777	6.84882	7.17537	7.29735	7.36347	TGME49_259550	103.96	0.483007	0.43934	1.09939	0.271597	0.538388	TGME49_259550	103.96	-1.29188	0.436248	-2.96135	0.00306298	0.0189374	TGME49_259550	103.96	1.52592	0.48201	3.16574	0.00154688	0.0138452
TGME49_280470	AP2 domain transcription factor AP2VIIa-1 (AP2VIIA1)	16	331661	335852	0	0	0	4	3	3	84	39	116	203	229	3.17519	3.17519	3.17519	5.33074	5.31964	4.93478	5.98308	5.28991	5.97654	6.1236	5.99328	TGME49_280470	25.352	-5.45171	1.30845	-4.16653	3.09276e-05	0.000674387	TGME49_280470	25.352	-1.29179	0.601389	-2.14801	0.0317126	0.113038	TGME49_280470	25.352	-4.65928	1.34805	-3.45631	0.000547623	0.00656748
TGME49_224750	SAG-related sequence SRS40F (SRS40F)	1	1921472	1922635	226	0	0	0	0	0	0	2	3	4	10	4.72215	3.17519	3.17519	3.17519	3.17519	3.17519	3.17519	3.6953	3.69703	3.66263	3.85594	TGME49_224750	1.53555	-0.616391	1.67086	-0.368906	0.712198	NA	TGME49_224750	1.53555	-1.29146	1.60266	-0.805826	0.420343	NA	TGME49_224750	1.53555	0	1.71584	0	1	NA
TGME49_261430	hypothetical protein	4	984347	988375	84	63	7	2	1	8	105	130	140	212	256	4.14573	7.01436	5.32666	4.76371	4.48501	5.83637	6.23029	6.55981	6.18387	6.17204	6.11558	TGME49_261430	45.3979	0.04319	0.690252	0.0625713	0.950108	1	TGME49_261430	45.3979	-1.29127	0.68545	-1.88383	0.0595878	0.176081	TGME49_261430	45.3979	1.62382	0.752963	2.15658	0.0310387	0.118032
TGME49_202800	cytochrome c oxidase assembly protein COX11 protein, putative	9	867715	871701	77	0	0	0	2	2	18	27	45	93	88	4.10582	3.17519	3.17519	3.17519	4.97319	4.639	4.62792	4.97712	5.06849	5.33058	5.07348	TGME49_202800	10.5539	-3.8945	1.31401	-2.96384	0.0030383	0.0229302	TGME49_202800	10.5539	-1.29038	0.827923	-1.55857	0.119098	0.284837	TGME49_202800	10.5539	-3.23788	1.40492	-2.30467	0.0211848	0.0903866
TGME49_292340	zinc finger, C3HC4 type (RING finger) domain-containing protein	35	22749	26965	3521	4	3	8	0	0	86	50	119	152	200	7.61149	4.41579	4.65246	6.02743	3.17519	3.17519	6.00861	5.52229	6.00421	5.81173	5.84864	TGME49_292340	40.8124	-1.9917	0.884933	-2.25068	0.0244061	0.102053	TGME49_292340	40.8124	-1.28982	0.774441	-1.66549	0.0958157	0.246578	TGME49_292340	40.8124	-0.842192	0.93854	-0.897343	0.369536	0.609298
TGME49_217510	hypothetical protein	220	308042	309890	14330	182	54	41	23	49	774	845	1398	2275	2631	9.53536	8.41336	7.66937	8.05462	7.65105	8.05431	8.80137	9.02047	9.16663	9.25262	9.12142	TGME49_217510	411.831	-0.831542	0.26372	-3.15312	0.00161535	0.0146395	TGME49_217510	411.831	-1.28944	0.240684	-5.3574	8.44259e-08	1.93169e-06	TGME49_217510	411.831	0.182914	0.277702	0.658672	0.510107	0.733984
TGME49_207180	indole-3-glycerol phosphate synthase domain-containing protein	59	90364	97742	119	10	7	6	4	0	90	44	143	184	266	4.32185	5.06067	5.32666	5.72333	5.59276	3.17519	6.0583	5.40064	6.20774	6.01545	6.15829	TGME49_207180	31.9364	-0.862313	0.666047	-1.29467	0.195433	0.4358	TGME49_207180	31.9364	-1.28919	0.631543	-2.04133	0.0412178	0.135248	TGME49_207180	31.9364	-0.0552121	0.743363	-0.0742734	0.940793	1
TGME49_308070	hypothetical protein	220	1639888	1647247	4166	20	0	6	0	6	144	86	162	202	315	7.83425	5.70054	3.17519	5.72333	3.17519	5.54514	6.59843	6.08523	6.3502	6.11811	6.35055	TGME49_308070	56.8208	-1.62753	0.909478	-1.78953	0.0735302	0.224712	TGME49_308070	56.8208	-1.2885	0.805963	-1.59871	0.109886	0.270265	TGME49_308070	56.8208	-0.240743	0.921201	-0.261336	0.793833	0.927537
TGME49_253430	asparagine synthetase, putative	11	327855	334167	1925	291	16	17	31	27	720	693	1024	1523	2015	6.84076	9.06214	6.17023	6.91008	8.04913	7.26888	8.70132	8.74513	8.73365	8.69424	8.75057	TGME49_253430	289.295	-0.467776	0.738916	-0.633058	0.526696	0.777887	TGME49_253430	289.295	-1.28762	0.627224	-2.0529	0.0400826	0.132751	TGME49_253430	289.295	0.805358	0.696262	1.15669	0.2474	0.470198
TGME49_254910	hypothetical protein	11	1410409	1413306	79	22	2	3	0	9	154	53	159	199	282	4.11742	5.7985	4.39784	5.07927	3.17519	5.9616	6.67919	5.57919	6.32864	6.10152	6.22401	TGME49_254910	36.6543	-1.19589	0.88331	-1.35387	0.175778	0.404321	TGME49_254910	36.6543	-1.28652	0.796809	-1.61459	0.1064	0.26409	TGME49_254910	36.6543	0.0831655	0.904	0.0919972	0.9267	1
TGME49_210345	hypothetical protein	52	111488	122084	110	44	45	4	6	3	175	84	169	251	350	4.27972	6.57478	7.43056	5.33074	6.01416	4.93478	6.83517	6.05932	6.39924	6.36451	6.47339	TGME49_210345	61.5292	0.624003	0.510347	1.2227	0.221442	0.474425	TGME49_210345	61.5292	-1.28243	0.547658	-2.34167	0.0191978	0.0785564	TGME49_210345	61.5292	2.00578	0.596318	3.36361	0.000769302	0.00840155
TGME49_257380	hypothetical protein	4	3281252	3283741	7331	65	48	9	12	19	442	462	491	800	971	8.60099	7.05364	7.51465	6.15761	6.82017	6.82698	8.03517	8.18947	7.73624	7.81953	7.75907	TGME49_257380	183.524	-0.92441	0.240128	-3.84966	0.000118282	0.00201732	TGME49_257380	183.524	-1.28214	0.276414	-4.63849	3.50969e-06	5.73014e-05	TGME49_257380	183.524	0.724105	0.316099	2.29075	0.0219777	0.0926141
TGME49_310520	3prime5prime-cyclic nucleotide phosphodiesterase domain-containing protein	20	869757	883935	7688	33	8	3	2	0	32	30	71	97	142	8.66653	6.23978	5.45094	5.07927	4.97319	3.17519	5.05846	5.06291	5.47602	5.3693	5.50335	TGME49_310520	56.9833	1.33299	0.460884	2.89225	0.00382489	0.026804	TGME49_310520	56.9833	-1.28196	0.651029	-1.96913	0.0489382	0.152674	TGME49_310520	56.9833	1.99611	0.698967	2.8558	0.00429284	0.0288767
TGME49_215490	transporter, major facilitator family protein	21	331502	333344	1162	82	21	13	7	13	299	270	409	595	868	6.24229	7.34999	6.483	6.58326	6.18474	6.37319	7.51617	7.47427	7.49586	7.42992	7.61091	TGME49_215490	118.008	-0.51895	0.321429	-1.61451	0.106417	0.290424	TGME49_215490	118.008	-1.28146	0.338152	-3.78959	0.000150895	0.00154962	TGME49_215490	118.008	0.739772	0.384741	1.92278	0.0545076	0.174909
TGME49_281570	hypothetical protein	31	276649	282343	86	11	5	2	1	0	12	19	37	64	80	4.1568	5.14086	5.03522	4.76371	4.48501	3.17519	4.37704	4.71311	4.91119	5.00837	4.99541	TGME49_281570	11.5325	1.01106	0.661797	1.52775	0.126574	0.327289	TGME49_281570	11.5325	-1.27891	0.840339	-1.5219	0.128035	0.297557	TGME49_281570	11.5325	1.4679	0.921721	1.59257	0.111257	0.280996
TGME49_265780	flagellar/basal body protein	42	351134	362800	16	25	3	2	0	10	102	79	150	215	261	3.60521	5.93343	4.65246	4.76371	3.17519	6.07642	6.19755	5.99235	6.26192	6.18782	6.1371	TGME49_265780	35.5206	-0.815317	0.776126	-1.0505	0.29349	0.561407	TGME49_265780	35.5206	-1.27749	0.72094	-1.77198	0.0763981	0.211069	TGME49_265780	35.5206	0.316936	0.819257	0.386857	0.698862	0.871967
TGME49_290660	RNA recognition motif-containing protein	219	1563374	1566632	8150	334	58	14	26	53	964	978	1200	1781	2166	8.74716	9.25478	7.76397	6.67227	7.8135	8.16034	9.10672	9.22462	8.95364	8.91105	8.85068	TGME49_290660	387.602	-0.469047	0.531498	-0.882501	0.377506	0.655526	TGME49_290660	387.602	-1.27741	0.456536	-2.79805	0.00514122	0.0286515	TGME49_290660	387.602	1.07008	0.508547	2.10418	0.0353624	0.128731
TGME49_269340	hypothetical protein	2	866731	869759	44	135	62	9	16	30	475	460	670	1078	1309	3.8838	8.00798	7.85273	6.15761	7.18035	7.40479	8.13236	8.18359	8.15284	8.22078	8.15971	TGME49_269340	194.596	-0.232113	0.217271	-1.06831	0.285382	0.552238	TGME49_269340	194.596	-1.27704	0.246871	-5.17288	2.30508e-07	4.81622e-06	TGME49_269340	194.596	1.0215	0.277536	3.68062	0.000232667	0.0035308
TGME49_258740	eukaryotic initiation factor-2A, putative	4	2436676	2442584	3295	31	13	4	0	4	52	78	105	151	207	7.52449	6.16927	5.94236	5.33074	3.17519	5.17203	5.49268	5.97855	5.87006	5.80485	5.88497	TGME49_258740	46.3019	0.428613	0.432014	0.992128	0.321135	0.593835	TGME49_258740	46.3019	-1.27487	0.562248	-2.26745	0.0233625	0.0907014	TGME49_258740	46.3019	1.57009	0.614969	2.55312	0.0106763	0.0555606
TGME49_257170	hypothetical protein	4	3376134	3378831	17	38	10	3	0	2	48	28	61	110	110	3.61834	6.40197	5.66928	5.07927	3.17519	4.639	5.41666	5.00639	5.33402	5.48781	5.26612	TGME49_257170	22.6963	1.24209	0.558322	2.22469	0.026102	0.106335	TGME49_257170	22.6963	-1.27476	0.723016	-1.76312	0.0778803	0.213891	TGME49_257170	22.6963	2.29387	0.773023	2.96741	0.00300323	0.0223206
TGME49_252430	hypothetical protein	50	38433	41313	4446	78	0	11	3	9	164	144	315	416	601	7.92115	7.28558	3.17519	6.38645	5.31964	5.9616	6.7556	6.68255	7.15932	6.97358	7.13564	TGME49_252430	93.8372	-0.288731	1.02171	-0.282597	0.777486	0.938805	TGME49_252430	93.8372	-1.27442	0.888671	-1.43408	0.15155	0.332357	TGME49_252430	93.8372	0.583045	0.980058	0.594909	0.551904	0.767774
TGME49_227150	glutaredoxin, putative	1	3697015	3699065	694	16	0	3	0	4	98	29	96	142	154	5.68792	5.48038	3.17519	5.07927	3.17519	5.17203	6.15266	5.03497	5.77636	5.74133	5.58239	TGME49_227150	25.459	-1.10568	1.01286	-1.09164	0.27499	0.541119	TGME49_227150	25.459	-1.2743	0.92818	-1.3729	0.169784	0.358899	TGME49_227150	25.459	0.160786	1.0468	0.153597	0.877927	0.973376
TGME49_225780	hypothetical protein	1	2713830	2716195	632	1	9	1	0	5	59	56	77	95	170	5.5943	3.80966	5.56455	4.32535	3.17519	5.37183	5.61611	5.63378	5.55444	5.35009	5.68103	TGME49_225780	22.9228	-1.02537	0.969277	-1.05787	0.290113	0.556256	TGME49_225780	22.9228	-1.27396	0.913142	-1.39514	0.162972	0.348239	TGME49_225780	22.9228	0.359439	1.02977	0.349048	0.727053	0.891271
TGME49_306080	ATP-dependent DNA helicase, RecQ family protein	10	1386586	1397608	565	10	23	3	1	6	73	88	116	181	274	5.48522	5.06067	6.59097	5.07927	4.48501	5.54514	5.83357	6.11067	5.97654	5.99758	6.19153	TGME49_306080	38.5484	-0.00414002	0.662139	-0.00625249	0.995011	1	TGME49_306080	38.5484	-1.26938	0.665422	-1.90763	0.0564387	0.169004	TGME49_306080	38.5484	1.1568	0.739522	1.56425	0.117758	0.291391
TGME49_204410	endonuclease/exonuclease/phosphatase family protein	29	214329	221551	1617	12	3	5	1	0	29	41	88	130	128	6.62859	5.21626	4.65246	5.5414	4.48501	3.17519	4.97836	5.33534	5.68731	5.65175	5.40478	TGME49_204410	26.095	-0.251361	0.670406	-0.374938	0.707707	0.898706	TGME49_204410	26.095	-1.26911	0.69699	-1.82084	0.0686309	0.195341	TGME49_204410	26.095	0.383183	0.807293	0.474652	0.635035	0.830981
TGME49_258360	hypothetical protein	4	2681349	2684955	222	117	87	7	29	32	856	962	851	1389	1686	4.70957	7.81646	8.30979	5.88376	7.95945	7.48873	8.94115	9.20154	8.47878	8.5673	8.50489	TGME49_258360	276.751	-1.03141	0.47546	-2.16928	0.0300613	0.117887	TGME49_258360	276.751	-1.26871	0.417669	-3.03759	0.00238476	0.015614	TGME49_258360	276.751	0.802355	0.467731	1.71542	0.0862682	0.238041
TGME49_285200	cleavage and polyadenylation specifity factor protein	7	1964191	1968004	650	7	12	3	0	6	55	51	103	172	230	5.62215	4.7829	5.85724	5.07927	3.17519	5.54514	5.54698	5.54153	5.84978	5.94253	5.998	TGME49_285200	29.8829	-0.27978	0.608453	-0.459821	0.645645	0.855948	TGME49_285200	29.8829	-1.26783	0.623313	-2.03401	0.0419502	0.136961	TGME49_285200	29.8829	0.449047	0.717848	0.625546	0.531613	0.751615
TGME49_315490	rhoptry protein ROP10 (ROP10)	5	778967	780709	3435	186	156	44	22	45	1087	1308	1341	2128	2667	7.579	8.44312	9.11628	8.15001	7.59254	7.93985	9.27469	9.63319	9.10847	9.15916	9.14041	TGME49_315490	429.286	-0.680846	0.273845	-2.48625	0.0129098	0.0640365	TGME49_315490	429.286	-1.26681	0.254409	-4.97942	6.37763e-07	1.24077e-05	TGME49_315490	429.286	0.921047	0.285801	3.22269	0.00126995	0.0120981
TGME49_282055	protein phosphatase PP2C-hn (PP2CHN)	31	113887	118502	2	110	17	32	4	10	433	350	585	817	1157	3.32772	7.7345	6.2386	7.72338	5.59276	6.07642	8.00749	7.81626	7.96993	7.84755	7.99317	TGME49_282055	150.908	-0.77055	0.703131	-1.09588	0.273129	0.539401	TGME49_282055	150.908	-1.26605	0.606722	-2.08671	0.0369143	0.125193	TGME49_282055	150.908	0.44064	0.678379	0.649548	0.515984	0.739168
TGME49_295360	hypothetical protein	40	53634	55330	5209	72	72	19	9	16	375	418	541	862	1051	8.13435	7.18317	8.05327	7.0491	6.47394	6.61816	7.81503	8.05416	7.86525	7.9192	7.86446	TGME49_295360	183.388	-0.31084	0.330279	-0.941145	0.346631	0.620586	TGME49_295360	183.388	-1.26575	0.330121	-3.83419	0.000125979	0.00133108	TGME49_295360	183.388	1.01418	0.370369	2.7383	0.00617584	0.0377877
TGME49_215950	hypothetical protein	19	112143	117290	2748	39	9	4	8	5	139	102	214	336	429	7.28909	6.43228	5.56455	5.33074	6.33676	5.37183	6.55626	6.27684	6.67943	6.7105	6.71677	TGME49_215950	68.2148	-0.372665	0.422365	-0.88233	0.377599	0.655526	TGME49_215950	68.2148	-1.26223	0.444381	-2.84041	0.00450551	0.0255693	TGME49_215950	68.2148	0.554622	0.51082	1.08575	0.27759	0.510262
TGME49_309185	hypothetical protein	20	13127	13384	21	0	0	0	0	0	5	0	1	7	8	3.66728	3.17519	3.17519	3.17519	3.17519	3.17519	3.96376	3.17519	3.47757	3.81775	3.78519	TGME49_309185	0.698787	-1.46544	1.69646	-0.863824	0.387685	NA	TGME49_309185	0.698787	-1.26153	1.67734	-0.752101	0.45199	NA	TGME49_309185	0.698787	0	1.67774	0	1	NA
TGME49_235690	hypothetical protein	13	1220728	1221800	12	172	30	12	22	17	663	758	614	1021	1364	3.54794	8.33615	6.91492	6.48828	7.59254	6.69123	8.58759	8.86936	8.03498	8.14713	8.21552	TGME49_235690	213.601	-0.959972	0.498694	-1.92497	0.054233	0.180628	TGME49_235690	213.601	-1.26064	0.444356	-2.837	0.00455398	0.0257993	TGME49_235690	213.601	0.908827	0.496916	1.82894	0.0674093	0.201114
TGME49_270273	hypothetical protein	2	1457758	1459234	8	0	0	0	0	0	0	0	3	2	5	3.47982	3.17519	3.17519	3.17519	3.17519	3.17519	3.17519	3.17519	3.69703	3.52068	3.65877	TGME49_270273	0.285808	0	1.62222	0	1	NA	TGME49_270273	0.285808	-1.25995	1.69992	-0.741182	0.458583	NA	TGME49_270273	0.285808	0	1.61157	0	1	NA
TGME49_256920	phosphatidylinositol-4-phosphate 5-Kinase	4	3540486	3551168	1746	20	16	7	7	8	287	241	290	435	489	6.72134	5.70054	6.17023	5.88376	6.18474	5.83637	7.46274	7.32699	7.0547	7.02952	6.87723	TGME49_256920	86.1968	-1.79391	0.329134	-5.45038	5.02613e-08	2.76778e-06	TGME49_256920	86.1968	-1.25983	0.352937	-3.56956	0.000357575	0.00328645	TGME49_256920	86.1968	-0.073686	0.431542	-0.170751	0.86442	0.965784
TGME49_246340	DnaJ domain-containing protein	6	510561	517800	7890	168	71	20	12	14	468	430	551	888	1131	8.70234	8.30407	8.03443	7.11385	6.82017	6.45965	8.11229	8.09234	7.88972	7.95903	7.96265	TGME49_246340	220.48	0.0989415	0.182864	0.541065	0.588463	0.821976	TGME49_246340	220.48	-1.25711	0.244268	-5.14643	2.65486e-07	5.51159e-06	TGME49_246340	220.48	1.53141	0.267697	5.72066	1.06109e-08	9.76151e-07
TGME49_308010	hypothetical protein	220	1693120	1696878	1363	24	8	17	4	3	379	231	319	476	555	6.42608	5.88991	5.45094	6.91008	5.59276	4.93478	7.82916	7.27248	7.17537	7.14327	7.0351	TGME49_308010	90.9432	-2.20499	0.589782	-3.73865	0.000185014	0.00289692	TGME49_308010	90.9432	-1.257	0.52053	-2.41485	0.0157416	0.0676516	TGME49_308010	90.9432	-0.452859	0.614314	-0.737177	0.461014	0.692321
TGME49_288330	histone lysine methyltransferase, SET, putative	219	188487	194430	192	11	0	0	2	2	50	44	44	92	107	4.61042	5.14086	3.17519	3.17519	4.97319	4.639	5.45521	5.40064	5.04989	5.32072	5.2415	TGME49_288330	15.6782	-1.19133	0.826881	-1.44075	0.149654	0.365172	TGME49_288330	15.6782	-1.2552	0.8526	-1.4722	0.140967	0.316957	TGME49_288330	15.6782	0.384704	0.980259	0.392451	0.694725	0.869309
TGME49_213752	herpesviridae ul52/ul70 dna primase	7	714321	719516	207	20	2	7	1	0	95	96	101	166	205	4.66109	5.70054	4.39784	5.88376	4.48501	3.17519	6.11802	6.20803	5.8292	5.90458	5.87469	TGME49_213752	30.7398	-1.21713	0.844221	-1.44172	0.149381	0.364681	TGME49_213752	30.7398	-1.25467	0.794362	-1.57947	0.114229	0.27655	TGME49_213752	30.7398	0.392172	0.898952	0.436255	0.662652	0.851139
TGME49_200440	hypothetical protein	57	40221	44299	1406	0	11	1	0	4	32	45	75	95	111	6.46247	3.17519	5.76649	4.32535	3.17519	5.17203	5.05846	5.42171	5.52881	5.35009	5.27423	TGME49_200440	23.3598	-0.259822	1.15672	-0.224619	0.822276	0.962556	TGME49_200440	23.3598	-1.25448	1.07704	-1.16475	0.244122	0.456491	TGME49_200440	23.3598	0.79954	1.1839	0.675345	0.499456	0.725603
TGME49_201140	hypothetical protein	31	464224	472067	4353	25	14	6	0	3	92	104	101	161	266	7.89287	5.93343	6.02254	5.72333	3.17519	4.93478	6.0825	6.29905	5.8292	5.87213	6.15829	TGME49_201140	55.7519	-0.2865	0.417053	-0.686963	0.492106	0.753304	TGME49_201140	55.7519	-1.25426	0.532783	-2.35416	0.0185644	0.076689	TGME49_201140	55.7519	1.26625	0.5908	2.14327	0.0320912	0.120434
TGME49_228670	hypothetical protein	1	4523667	4532496	1104	97	69	15	4	4	219	217	299	457	519	6.18445	7.56867	7.99599	6.75604	5.59276	5.17203	7.11533	7.19251	7.09325	7.09168	6.95116	TGME49_228670	109.339	0.689627	0.337302	2.04454	0.0409002	0.146696	TGME49_228670	109.339	-1.25373	0.389637	-3.21769	0.00129226	0.0096187	TGME49_228670	109.339	2.06473	0.422464	4.88736	1.02195e-06	5.188e-05
TGME49_294310	hypothetical protein	23	174334	175608	14	0	0	0	0	2	12	21	22	47	34	3.57762	3.17519	3.17519	3.17519	3.17519	4.639	4.37704	4.78487	4.54412	4.77133	4.40458	TGME49_294310	5.26291	-3.7367	1.42651	-2.61946	0.00880696	0.0485803	TGME49_294310	5.26291	-1.2531	1.11294	-1.12594	0.260191	0.474789	TGME49_294310	5.26291	-2.4953	1.55971	-1.59985	0.109632	0.278449
TGME49_205750	histone deacetylase complex subunit Sin3 (SIN3)	16	1042445	1047250	1450	20	10	4	6	7	133	168	200	370	379	6.49875	5.70054	5.66928	5.33074	6.01416	5.69855	6.50394	6.87107	6.59805	6.82829	6.56765	TGME49_205750	61.5947	-1.28471	0.401466	-3.20005	0.00137402	0.012921	TGME49_205750	61.5947	-1.2524	0.418422	-2.99315	0.0027611	0.0175319	TGME49_205750	61.5947	-0.000175142	0.504146	-0.000347403	0.999723	1
TGME49_294790	hypothetical protein	23	532504	533499	53	96	20	16	9	30	531	569	620	997	1365	3.95134	7.55508	6.42576	6.83514	6.47394	7.40479	8.28361	8.47359	8.04808	8.11495	8.21652	TGME49_294790	179.99	-1.34067	0.409177	-3.2765	0.00105102	0.0106545	TGME49_294790	179.99	-1.25231	0.369413	-3.39001	0.000698911	0.00571981	TGME49_294790	179.99	0.16969	0.424098	0.40012	0.689068	0.865899
TGME49_235340	hypothetical protein	13	1490627	1496253	1101	96	30	6	13	3	209	240	297	424	586	6.1814	7.55508	6.91492	5.72333	6.91908	4.93478	7.05631	7.32163	7.08477	6.9974	7.10362	TGME49_235340	99.2006	0.0995196	0.476341	0.208925	0.834507	0.969678	TGME49_235340	99.2006	-1.25154	0.471633	-2.65363	0.00796316	0.0405205	TGME49_235340	99.2006	1.49647	0.521248	2.87093	0.0040926	0.027673
TGME49_222130	hypothetical protein	18	255837	256433	2867	21	10	5	3	0	46	115	113	178	182	7.34369	5.7504	5.66928	5.5414	5.31964	3.17519	5.37694	6.4153	5.9483	5.97947	5.75056	TGME49_222130	44.8231	-0.363554	0.662611	-0.548669	0.583232	0.817834	TGME49_222130	44.8231	-1.25122	0.677662	-1.84638	0.0648366	0.187248	TGME49_222130	44.8231	1.01137	0.756978	1.33606	0.18153	0.386243
TGME49_225300	hypothetical protein	1	2430993	2434930	296	16	0	1	0	7	69	76	100	146	179	4.9228	5.48038	3.17519	4.32535	3.17519	5.69855	5.7749	5.95055	5.81879	5.76993	5.73351	TGME49_225300	25.6928	-1.31017	1.02266	-1.28114	0.200145	0.442813	TGME49_225300	25.6928	-1.25071	0.92792	-1.34787	0.177702	0.370307	TGME49_225300	25.6928	0.0352818	1.04834	0.0336549	0.973152	1
TGME49_313380	hypothetical protein	5	2204015	2205720	60	187	49	22	9	30	720	597	734	1100	1446	3.99974	8.45047	7.54162	7.23516	6.47394	7.40479	8.70132	8.53953	8.27669	8.24823	8.29491	TGME49_313380	226.176	-0.55991	0.340783	-1.64301	0.100381	0.279251	TGME49_313380	226.176	-1.25048	0.324225	-3.85682	0.00011487	0.0012358	TGME49_313380	226.176	1.05057	0.362962	2.89443	0.00379845	0.0262593
TGME49_207950	hypothetical protein	24	360811	361886	203	4	0	4	0	0	13	24	50	71	115	4.64781	4.41579	3.17519	5.33074	3.17519	3.17519	4.42331	4.88486	5.15755	5.09398	5.30614	TGME49_207950	11.3592	-1.16152	1.0751	-1.08038	0.279974	0.546598	TGME49_207950	11.3592	-1.25025	0.956394	-1.30725	0.191127	0.389324	TGME49_207950	11.3592	-0.818928	1.16245	-0.704487	0.481129	0.709573
TGME49_273770	hypothetical protein	2	3488102	3489457	56	37	11	8	2	5	163	256	187	274	364	3.97248	6.37099	5.76649	6.02743	4.97319	5.37183	6.74815	7.40506	6.51805	6.46678	6.51968	TGME49_273770	59.8642	-1.16519	0.453912	-2.56699	0.0102584	0.0541406	TGME49_273770	59.8642	-1.25015	0.487378	-2.56506	0.0103157	0.0492289	TGME49_273770	59.8642	0.789753	0.552532	1.42933	0.152908	0.342466
TGME49_262590	hypothetical protein	4	356707	357108	336	0	0	0	0	0	3	0	5	6	5	5.02397	3.17519	3.17519	3.17519	3.17519	3.17519	3.789	3.17519	3.84649	3.77078	3.65877	TGME49_262590	2.11046	-0.887322	1.64997	-0.53778	0.590729	0.823023	TGME49_262590	2.11046	-1.25009	1.58736	-0.787527	0.430973	0.650062	TGME49_262590	2.11046	0	1.72122	0	1	1
TGME49_250050	hypothetical protein	53	68660	78401	7611	0	14	7	0	5	144	82	156	221	309	8.65265	3.17519	6.02254	5.88376	3.17519	5.37183	6.59843	6.03292	6.30675	6.21885	6.32838	TGME49_250050	73.7942	-1.27525	1.12422	-1.13434	0.256651	0.520836	TGME49_250050	73.7942	-1.2497	0.990941	-1.26113	0.207263	0.41063	TGME49_250050	73.7942	0.0379753	1.09883	0.0345597	0.972431	1
TGME49_248360	hypothetical protein	6	1570512	1571945	564	91	33	7	9	7	275	186	279	446	568	5.48352	7.48515	7.03398	5.88376	6.47394	5.69855	7.40723	6.9977	7.00612	7.06094	7.06423	TGME49_248360	96.2986	0.0911834	0.313221	0.291115	0.770963	0.935178	TGME49_248360	96.2986	-1.24879	0.371311	-3.3632	0.000770453	0.00622687	TGME49_248360	96.2986	1.53439	0.408129	3.75956	0.000170214	0.00281439
TGME49_294690	rhomboid protease ROM5 (ROM5)	23	448358	456189	2327	0	36	12	2	0	99	117	231	315	347	7.07729	3.17519	7.14389	6.48828	4.97319	3.17519	6.16402	6.43544	6.77237	6.63255	6.46327	TGME49_294690	63.5773	-0.0140378	1.35491	-0.0103607	0.991734	1	TGME49_294690	63.5773	-1.24851	1.20317	-1.03768	0.29942	0.520362	TGME49_294690	63.5773	0.892058	1.29872	0.686873	0.492163	0.719315
TGME49_297070	hypothetical protein	17	778334	780191	5	350	109	52	31	53	1185	870	1719	2415	3258	3.41619	9.32036	8.61878	8.37724	8.04913	8.16034	9.39579	9.06112	9.45646	9.33634	9.4209	TGME49_297070	452.68	-0.218308	0.268394	-0.813389	0.415995	0.689174	TGME49_297070	452.68	-1.24814	0.244496	-5.10493	3.30922e-07	6.74085e-06	TGME49_297070	452.68	0.854071	0.274922	3.10659	0.00189256	0.0158556
TGME49_297130	hypothetical protein	17	738414	740631	2618	10	21	0	4	1	39	51	70	121	125	7.22697	5.06067	6.483	3.17519	5.59276	4.23149	5.22756	5.54153	5.46248	5.58044	5.38267	TGME49_297130	36.0093	0.706419	0.754912	0.935763	0.349395	0.623741	TGME49_297130	36.0093	-1.24573	0.79952	-1.55809	0.119211	0.285001	TGME49_297130	36.0093	1.83426	0.87056	2.10699	0.0351182	0.128243
TGME49_273905	hypothetical protein	2	3588618	3594250	1662	22	0	5	0	5	88	60	116	193	249	6.66164	5.7985	3.17519	5.5414	3.17519	5.37183	6.03368	5.70329	5.97654	6.06773	6.08489	TGME49_273905	37.3038	-0.926551	0.945897	-0.979548	0.327309	0.600298	TGME49_273905	37.3038	-1.24503	0.85204	-1.46123	0.143952	0.321223	TGME49_273905	37.3038	0.103174	0.962295	0.107217	0.914617	0.994332
TGME49_212300	hypothetical protein	1	822239	827253	8464	137	51	26	12	39	646	540	928	1429	1799	8.79949	8.02776	7.59409	7.45074	6.82017	7.74902	8.55185	8.40195	8.59781	8.60638	8.59408	TGME49_212300	280.439	-0.662449	0.226743	-2.92159	0.00348255	0.0252563	TGME49_212300	280.439	-1.24464	0.229985	-5.41184	6.23795e-08	1.45284e-06	TGME49_212300	280.439	0.45579	0.265589	1.71614	0.0861355	0.238041
TGME49_249530	exportin 1, putative	6	2342490	2357834	4763	104	35	18	5	6	269	241	349	568	694	8.01359	7.66033	7.10818	6.98128	5.81961	5.54514	7.37865	7.32699	7.29035	7.36973	7.3196	TGME49_249530	131.437	0.0865649	0.354615	0.24411	0.807146	0.955188	TGME49_249530	131.437	-1.23926	0.374474	-3.30933	0.000935186	0.00734805	TGME49_249530	131.437	1.35436	0.415208	3.26188	0.00110675	0.0108799
TGME49_313340	hypothetical protein	5	2242540	2252292	12470	74	59	9	9	19	305	316	451	717	843	9.33995	7.21813	7.78668	6.15761	6.47394	6.82698	7.54216	7.68072	7.62399	7.67426	7.57252	TGME49_313340	189.289	-0.130405	0.259172	-0.503161	0.614851	0.839313	TGME49_313340	189.289	-1.23686	0.297033	-4.16406	3.12636e-05	0.000400692	TGME49_313340	189.289	1.09442	0.332633	3.29019	0.00100121	0.0101338
TGME49_249250	ribosomal protein RPL35A (RPL35A)	6	2146175	2147897	162	74	40	3	1	9	102	126	147	249	317	4.50138	7.21813	7.27842	5.07927	4.48501	5.9616	6.19755	6.52269	6.23896	6.35525	6.35787	TGME49_249250	60.7682	1.02276	0.321748	3.17877	0.001479	0.0137402	TGME49_249250	60.7682	-1.23633	0.452915	-2.72971	0.00633891	0.0338457	TGME49_249250	60.7682	2.31717	0.482796	4.79947	1.59083e-06	7.43686e-05
TGME49_318730	glycosyl transferase	12	605229	608707	177	25	0	5	0	0	65	30	68	119	123	4.55729	5.93343	3.17519	5.5414	3.17519	3.17519	5.71359	5.06291	5.435	5.56407	5.36772	TGME49_318730	20.0548	-0.200219	1.29213	-0.154953	0.876858	0.990754	TGME49_318730	20.0548	-1.23623	1.188	-1.04059	0.298065	0.518977	TGME49_318730	20.0548	0.967653	1.28976	0.750257	0.4531	0.685264
TGME49_288650	dense granule protein GRA12 (GRA12)	219	399462	401249	29900	561	311	175	94	148	3464	3465	4898	7585	10323	10.5782	9.98577	10.0883	10.0728	9.58357	9.58347	10.9179	11.0183	10.943	10.96	11.0587	TGME49_288650	1467.94	-0.94374	0.162817	-5.79633	6.77815e-09	4.89382e-07	TGME49_288650	1467.94	-1.2351	0.144721	-8.53434	1.40963e-17	1.13084e-15	TGME49_288650	1467.94	0.271495	0.165334	1.6421	0.100569	0.26436
TGME49_205540	DEAD/DEAH box helicase domain-containing protein	29	674160	681478	2659	33	5	5	3	2	111	106	129	189	251	7.24685	6.23978	5.03522	5.5414	5.31964	4.639	6.29358	6.32091	6.09265	6.04473	6.09373	TGME49_205540	50.0688	-0.59738	0.49103	-1.21659	0.223762	0.477433	TGME49_205540	50.0688	-1.23437	0.549828	-2.24501	0.0247673	0.0945777	TGME49_205540	50.0688	0.927405	0.619464	1.49711	0.134365	0.31807
[truncated: 6,318 more rows]

## Sheet: 24hpiTHP-1_Tg&Hh
Gene ID	annotation	TgVeg_1_Raw_Reads	TgVeg_2_Raw_Reads	TgVeg_3_Raw_Reads	HhAm_1_Raw_Reads	HhAm_2_Raw_Reads	HhAm_3_Raw_Reads	TgVeg_1_rLog	TgVeg_2_rLog	TgVeg_3_rLog	HhAm_1_rLog	HhAm_2_rLog	HhAm_3_rLog	baseMean(TgVegvsHhAm)	log2FoldChange	lfcSE	stat	pvalue	padj
[truncated: 6,058 more rows]
