# Supplementary material for: Dissection of the in vitro developmental program of Hammondia hammondi reveals a link between stress sensitivity and life cycle flexibility in Toxoplasma gondii
Source: eLife. 2018 May 22;7:e36491. doi: 10.7554/eLife.36491 (PMC5963921; doi:10.7554/eLife.36491)
Supplement: Supplementary file 2. — Xls file containg raw reads, rLog values, and results for DESeq two analysis for pH vs control treated H. hammondi Amer and T. gondii VEG HFF infection. [file elife-36491-supp2.xlsx]

## Sheet: Sheet1
Name	Annotation	Tg_ctl_1_raw_reads	Tg_ctl_2_raw_reads	Tg_ctl_3_raw_reads	Tg_pH_1_)raw_reads	Tg_pH_2_raw_reads	Tg_pH_3_raw_reads	Hh_ctl_1_raw_reads	Hh_ctl_2_raw_reads	Hh_ctl_3_raw_reads	Hh_pH_1_raw_reads	Hh_pH_2_raw_reads	Hh_pH_3_raw_reads	Tg_ctl_1_rLog	Tg_ctl_2_rLog	Tg_ctl_3_rLog	Tg_pH_1_rLog	Tg_pH_2_rLog	Tg_pH_3_rLog	Hh_ctl_1_rLog	Hh_ctl_2_rLog	Hh_ctl_3_rLog	Hh_pH_1_rLog	Hh_pH_2_rLog	Hh_pH_3_rLog	baseMean(TgCtlvsTgpH)	log2foldchange	lfcSE	stat	pvalue	padj	baseMean(HhCtlvsHhpH)	log2FoldChange	lfcSE	stat	pvalue	padj	baseMean(TgpHvsHhpH)	log2FoldChange	lfcSE	stat	pvalue	padj	baseMean(TgCtlvsHhCtl)	log2FoldChange	lfcSE	stat	pvalue	padj
TGME49_243280	Met-10+ like-protein	12	7	8	150	171	110	61	44	69	634	772	2578	6.8762	6.83616	6.85676	6.9445	6.93614	6.9249	7.64871	7.56467	7.98538	9.24455	8.57784	9.63292	753.531	-1.3042	0.597116	-2.18417	0.02895	0.0436179	753.531	-3.57152	0.535796	-6.66582	2.63199e-11	5.66505e-10	753.531	-7.13424	0.529399	-13.4761	2.16197e-41	7.51701e-40	753.531	-4.86692	0.602795	-8.07393	6.80729e-16	5.91711e-15
TGME49_311720	chaperonin protein BiP	380	461	341	1640	1659	1146	216	176	158	3326	3269	1851	9.86372	9.87431	9.86421	9.8124	9.79391	9.79229	10.0173	10.0045	10.064	11.4162	10.7974	10.8469	1870.57	0.757721	0.386911	1.95839	0.0501843	0.0714435	1870.57	-3.14381	0.389299	-8.07555	6.7173e-16	2.24905e-14	1870.57	-4.93859	0.384916	-12.8303	1.10957e-37	2.71094e-36	1870.57	-1.03706	0.391271	-2.65049	0.00803746	0.0135811
TGME49_219222	hypothetical protein	0	0	0	3	10	11	10	43	11	5	11	851	2.42319	2.37477	2.46631	2.09688	2.34374	2.55066	4.6561	6.45433	5.18421	4.13456	3.81056	11.3038	167.761	-2.80097	2.08916	-1.34072	NA	NA	167.761	-2.85161	1.71082	-1.66681	NA	NA	167.761	-9.03072	1.72614	-5.23173	NA	NA	167.761	-8.98008	2.07651	-4.32461	NA	NA
TGME49_219218	hypothetical protein	2	1	4	27	32	20	10	43	11	5	11	851	3.05751	2.86196	3.35949	3.1865	3.16955	3.11707	4.80905	6.49768	5.31518	4.32703	4.0002	11.0279	168.917	-0.747564	1.54602	-0.483542	NA	NA	168.917	-2.85157	1.4537	-1.96159	NA	NA	168.917	-7.35867	1.45149	-5.06972	NA	NA	168.917	-5.25466	1.54809	-3.39429	NA	NA
TGME49_290005	proteasome subunit beta type 1, putative	28	44	23	109	115	83	1436	1522	1269	2084	1665	47588	11.1768	11.1786	11.1764	11.1748	11.1744	11.1745	11.7427	11.8298	11.883	11.9375	11.4563	13.0323	10217.1	0.953714	0.934468	1.0206	0.307446	0.366181	10217.1	-2.68868	0.918909	-2.92595	0.00343403	0.0147827	10217.1	-11.2967	0.922388	-12.2472	1.73796e-34	3.49136e-33	10217.1	-7.65432	0.931033	-8.22131	2.01285e-16	1.93576e-15
TGME49_203300	hypothetical protein	14	9	10	285	351	261	3	10	2	65	43	34	4.00674	3.50438	3.81602	5.21973	5.24033	5.30359	3.96063	5.10373	4.09834	7.19601	5.36352	5.82203	45.6122	-2.08152	0.65026	-3.20105	0.00136927	0.00269091	45.6122	-2.54678	0.716302	-3.55546	0.000377324	0.00210556	45.6122	-1.42786	0.611109	-2.3365	0.0194651	0.0299259	45.6122	-0.962592	0.749982	-1.28349	0.199322	0.251658
TGME49_248240	leucine rich repeat-containing protein	3	3	0	32	37	33	19	272	16	19	41	2797	5.20948	5.19965	5.14932	5.23389	5.22889	5.25555	5.97993	7.82095	6.13745	6.028	5.8248	8.85197	581.258	-1.49189	1.74652	-0.854206	NA	NA	581.258	-2.35035	1.63524	-1.43731	NA	NA	581.258	-8.68161	1.63933	-5.29584	NA	NA	581.258	-7.82314	1.74269	-4.48912	NA	NA
TGME49_291950	RNA recognition motif-containing protein	19	24	17	192	243	170	52	65	10	114	102	641	5.31797	5.36739	5.32152	5.55729	5.58486	5.5829	6.94884	7.30272	6.00702	7.7905	6.59535	9.07003	199.641	-0.666066	0.800931	-0.831615	0.405626	0.468908	199.641	-1.99268	0.789532	-2.52388	0.0116069	0.0416373	199.641	-4.4479	0.780301	-5.70024	1.19638e-08	3.82166e-08	199.641	-3.12129	0.809927	-3.85379	0.000116304	0.000257693
TGME49_273760	heat shock protein HSP70	1135	1234	1158	4198	5552	4085	770	616	538	4759	4561	2693	10.7952	10.7798	10.8426	10.6362	10.659	10.6713	11.182	11.1484	11.2403	12.55	11.6032	11.6892	3257.21	0.708022	0.38578	1.8353	0.0664616	0.0928613	3257.21	-1.8571	0.386475	-4.80523	1.54572e-06	1.53553e-05	3257.21	-3.81343	0.385234	-9.899	4.20454e-23	4.04352e-22	3257.21	-1.2483	0.38702	-3.22542	0.0012579	0.00241945
TGME49_218310	microneme protein MIC14	55	38	42	498	630	430	13	10	14	27	200	89	5.75997	5.30065	5.6114	6.1133	6.1589	6.12899	5.62239	5.54251	6.1174	6.3978	7.28923	7.11079	80.5879	-0.842398	0.232079	-3.62979	0.000283654	0.000626952	80.5879	-1.83919	0.318739	-5.7702	7.91775e-09	1.21316e-07	80.5879	-1.25375	0.216437	-5.79269	6.92698e-09	2.26884e-08	80.5879	-0.256961	0.329561	-0.779706	0.435564	0.49404
TGME49_218340	hypothetical protein	0	2	1	48	61	31	13	10	14	27	200	89	2.12477	2.46206	2.43333	3.20622	3.24944	2.9571	5.03594	4.91434	5.599	5.96968	7.0133	6.80555	54.6622	-2.85796	0.871409	-3.2797	0.00103918	0.00211399	54.6622	-1.82503	0.337466	-5.40803	6.37212e-08	8.86215e-07	54.6622	-4.73231	0.27023	-17.5122	1.15693e-68	1.74311e-66	54.6622	-5.76525	0.894546	-6.44488	1.15689e-10	6.0105e-10
TGME49_309120	ribosomal protein RPL4	99	136	124	738	913	753	29	12	15	84	180	132	6.61565	6.78761	6.9249	6.76479	6.78563	6.93586	6.6581	6.08739	6.50162	7.76433	7.35665	7.69724	133.943	-0.0774619	0.185085	-0.41852	0.675567	0.723593	133.943	-1.79287	0.266555	-6.72606	1.74315e-11	3.93951e-10	133.943	-1.14273	0.185083	-6.17412	6.65324e-10	2.35864e-09	133.943	0.57268	0.266557	2.14844	0.0316791	0.0489538
TGME49_268370	non-specific serine/threonine protein kinase	21	35	24	348	433	289	3	7	5	16	61	36	4.45634	4.85429	4.71137	5.50755	5.54038	5.48022	4.0487	4.83668	4.82602	5.61354	5.82854	5.95953	39.0823	-1.06716	0.184648	-5.77943	7.49545e-09	2.78843e-08	39.0823	-1.78752	0.404679	-4.41714	1.00015e-05	8.29485e-05	39.0823	-0.427297	0.164471	-2.59801	0.00937666	0.0152455	39.0823	0.293068	0.41329	0.709109	0.478257	0.535742
TGME49_238250	ribosomal protein RPL36	162	151	122	854	1011	628	9	7	7	25	74	69	6.93188	6.72701	6.75326	6.74724	6.72513	6.59858	5.46099	5.41131	5.65622	6.41368	6.32631	6.91058	92.8574	0.164121	0.147887	1.10978	0.267094	0.324886	92.8574	-1.78092	0.346445	-5.14056	2.73919e-07	3.13446e-06	92.8574	0.17703	0.173926	1.01785	0.308752	0.362954	92.8574	2.12207	0.334132	6.351	2.13922e-10	1.08644e-09
TGME49_207880	hypothetical protein	1	10	3	78	115	93	5	5	5	26	62	23	2.11375	3.29149	2.6203	3.58513	3.80366	3.96173	4.00465	4.1497	4.42773	5.94087	5.63955	5.2009	26.0336	-1.6943	0.436173	-3.88446	0.000102556	0.000242063	26.0336	-1.77661	0.438845	-4.04838	5.15744e-05	0.000364244	26.0336	-2.31403	0.247337	-9.35575	8.30104e-21	6.76049e-20	26.0336	-2.23171	0.567147	-3.93498	8.32021e-05	0.000190417
TGME49_207875	GCC2 and GCC3 domain-containing protein	1	0	2	37	55	32	5	5	5	26	62	23	1.8753	1.51084	2.20007	2.66563	2.87609	2.68751	3.79787	3.9402	4.21263	5.80203	5.51459	5.05989	23.4142	-2.68663	0.856826	-3.13556	0.00171524	0.00329909	23.4142	-1.77383	0.428157	-4.14295	3.42862e-05	0.000247958	23.4142	-3.52991	0.248155	-14.2246	6.44634e-46	3.23749e-44	23.4142	-4.44271	0.925142	-4.8022	1.56934e-06	4.68212e-06
TGME49_207865	GCC2 and GCC3 domain-containing protein	2	1	3	61	71	50	5	5	5	26	62	23	2.21351	1.88882	2.50551	3.24915	3.20578	3.21177	3.8907	4.03419	4.30903	5.86335	5.56978	5.12243	24.3146	-2.2485	0.613502	-3.66502	0.000247318	0.000552038	24.3146	-1.77172	0.420813	-4.21024	2.55103e-05	0.000192177	24.3146	-2.96539	0.223306	-13.2795	3.04436e-40	9.17368e-39	24.3146	-3.44217	0.70965	-4.85051	1.23142e-06	3.79932e-06
TGME49_207480	GCC2 and GCC3 domain-containing protein	18	10	15	245	342	226	5	5	5	26	62	23	4.20973	3.52546	4.14343	5.0437	5.21026	5.13796	4.28327	4.43	4.71198	6.11166	5.79377	5.38166	34.2213	-1.55874	0.254038	-6.13587	8.46925e-10	3.57766e-09	34.2213	-1.76994	0.414918	-4.26576	1.9922e-05	0.000156345	34.2213	-0.80874	0.189754	-4.26204	2.02571e-05	4.64782e-05	34.2213	-0.597543	0.447979	-1.33386	0.182249	0.23107
TGME49_225050	adenosylhomocysteinase, putative	31	35	43	159	185	124	5	6	7	22	69	38	4.84403	4.83541	5.32883	4.60364	4.55988	4.509	4.37254	4.67202	5.10707	5.95768	5.95801	6.00773	38.3509	0.576737	0.178848	3.22472	0.00126094	0.00251632	38.3509	-1.71824	0.375248	-4.57895	4.67316e-06	4.02337e-05	38.3509	-1.8141	0.172565	-10.5126	7.56064e-26	8.33514e-25	38.3509	0.48088	0.378179	1.27157	0.203527	0.255185
TGME49_292200	RNA recognition motif-containing protein	21	33	22	343	402	300	9	6	9	32	74	60	4.58001	4.89157	4.73443	5.5486	5.51397	5.57965	5.02879	4.82891	5.47483	6.44415	6.09073	6.58239	51.3297	-1.11402	0.198121	-5.62292	1.87756e-08	6.65615e-08	51.3297	-1.69829	0.330936	-5.13179	2.87007e-07	3.20314e-06	51.3297	-1.04514	0.157577	-6.63257	3.29896e-11	1.33137e-10	51.3297	-0.460863	0.352051	-1.30908	0.190507	0.240865
TGME49_272370	hypothetical protein	21	22	20	628	810	554	8	5	3	16	70	24	4.5185	4.43399	4.58357	6.20333	6.2778	6.24559	4.86378	4.61683	4.51849	5.64358	6.00204	5.52749	47.0477	-2.30706	0.199881	-11.5422	8.08629e-31	1.28246e-29	47.0477	-1.6448	0.394733	-4.16687	3.08804e-05	0.000226958	47.0477	0.522328	0.163074	3.20302	0.00135996	0.00250388	47.0477	-0.139926	0.411307	-0.340198	0.733707	0.783083
TGME49_232270	histidine acid phosphatase superfamily protein	8	14	14	82	128	98	5	5	5	15	49	37	3.31489	3.69718	3.94436	3.70857	3.98839	4.08499	4.11145	4.25686	4.53593	5.34215	5.4146	5.83136	26.0274	-0.424752	0.298121	-1.42476	0.154226	0.199743	26.0274	-1.64253	0.430181	-3.81823	0.000134413	0.000886932	26.0274	-2.07571	0.230507	-9.00497	2.15727e-19	1.4774e-18	26.0274	-0.857928	0.469892	-1.8258	0.0678807	0.0960315
TGME49_286932	ATPase family associated with various cellular activities (AAA) domain-containing protein	3	2	3	174	254	170	7	5	3	15	64	24	2.58231	2.29077	2.6766	4.51954	4.73771	4.67973	4.37197	4.20021	4.03504	5.30358	5.70355	5.282	26.0565	-3.54571	0.528766	-6.70562	2.00547e-11	9.39352e-11	26.0565	-1.63249	0.420838	-3.87914	0.000104826	0.000717896	26.0565	-1.10956	0.20355	-5.45102	5.00817e-08	1.53471e-07	26.0565	-3.02277	0.644411	-4.69075	2.72199e-06	7.88681e-06
TGME49_272360	EF hand family protein	0	0	0	9	13	7	8	5	3	16	70	24	1.27613	1.19991	1.34143	1.25057	1.36167	1.21445	4.03424	3.65888	3.39616	4.972	5.47068	4.90523	20.0664	-3.03186	1.22087	-2.48336	0.0130151	0.0210477	20.0664	-1.6162	0.428129	-3.77503	0.000159991	0.00102576	20.0664	-5.54878	0.352832	-15.7264	9.96667e-56	6.43562e-54	20.0664	-6.96445	1.24472	-5.59518	2.20389e-08	8.62474e-08
TGME49_305340	corepressor complex CRC230	35	43	37	445	484	357	9	2	4	17	48	31	5.03306	5.11582	5.21377	5.8173	5.69535	5.75024	4.96721	4.03903	4.70808	5.71548	5.58343	5.8164	42.1546	-0.813065	0.161657	-5.02957	4.91589e-07	1.52191e-06	42.1546	-1.56338	0.409318	-3.81947	0.000133739	0.000886932	42.1546	0.0709373	0.173829	0.408086	0.683211	0.728328	42.1546	0.821252	0.404299	2.0313	0.0422248	0.0626785
TGME49_261570	ribosomal protein RPL7A	229	242	226	770	904	551	18	17	13	54	141	97	7.42843	7.35649	7.52578	6.82475	6.79713	6.66729	6.28923	6.37369	6.41374	7.33943	7.1363	7.40463	136.087	1.01384	0.125478	8.07979	6.48759e-16	4.40961e-15	136.087	-1.51433	0.250964	-6.03406	1.59888e-09	2.67664e-08	136.087	-0.782292	0.143007	-5.47032	4.49222e-08	1.38128e-07	136.087	1.74588	0.241406	7.23213	4.75481e-13	3.18396e-12
TGME49_263050	ribosomal protein RPL13	179	201	207	1680	1962	1280	27	18	24	88	204	123	7.36527	7.35494	7.58247	7.70521	7.67413	7.6087	6.8938	6.73332	7.15231	7.92981	7.63433	7.76248	185.945	-0.378634	0.150767	-2.51139	0.0120255	0.0196229	185.945	-1.51286	0.233519	-6.47851	9.26318e-11	1.78168e-09	185.945	-0.163424	0.15735	-1.0386	0.298992	0.354709	185.945	0.970799	0.229135	4.23681	2.26722e-05	5.69324e-05
TGME49_218560	acetyl-coA carboxylase ACC2	25	27	30	319	375	287	14	9	6	29	89	60	4.7707	4.71716	5.06247	5.48535	5.45431	5.54683	5.47244	5.20413	5.1313	6.34553	6.31072	6.59301	52.6217	-0.909805	0.182434	-4.98705	6.13089e-07	1.8661e-06	52.6217	-1.50561	0.299751	-5.02286	5.09075e-07	5.54463e-06	52.6217	-1.21174	0.141602	-8.55735	1.15489e-17	7.40439e-17	52.6217	-0.615935	0.321063	-1.91842	0.0550574	0.0797626
TGME49_283850	peptidyl-prolyl cis-trans isomerase	52	61	33	410	526	357	12	4	6	20	75	41	5.53936	5.57271	5.18171	5.781	5.84613	5.80722	5.34743	4.59379	5.16193	5.96199	6.14079	6.18614	51.4195	-0.474546	0.144919	-3.27456	0.00105827	0.00214501	51.4195	-1.50343	0.340039	-4.42134	9.80907e-06	8.21056e-05	51.4195	-0.419582	0.15006	-2.7961	0.00517242	0.00880577	51.4195	0.609299	0.337802	1.80372	0.0712755	0.100051
TGME49_253370	hypothetical protein	37	51	32	179	266	188	6	9	6	16	68	43	5.0761	5.28789	5.03997	4.77474	5.00316	5.00979	4.58209	5.10324	5.01739	5.63379	5.96896	6.18089	40.6181	0.271491	0.179908	1.50906	0.131284	0.172002	40.6181	-1.46723	0.357979	-4.09865	4.15573e-05	0.000295809	40.6181	-1.34901	0.179847	-7.50086	6.33996e-14	3.14908e-13	40.6181	0.389712	0.358009	1.08855	0.276351	0.33354
TGME49_307040	shikimate dehydrogenase substrate binding domain-containing protein	22	22	14	227	293	154	11	10	8	32	109	35	4.54018	4.40921	4.22195	5.04051	5.11202	4.79438	5.14178	5.20589	5.28673	6.40946	6.50329	5.93034	45.8162	-0.850588	0.24127	-3.52546	0.000422748	0.00091646	45.8162	-1.44866	0.322937	-4.48588	7.26138e-06	6.13485e-05	45.8162	-1.72076	0.188385	-9.13429	6.58353e-20	4.76121e-19	45.8162	-1.12269	0.356386	-3.15021	0.00163151	0.00307909
TGME49_275810	ribosomal protein RPS10	106	115	95	541	676	408	11	14	6	35	84	56	6.44816	6.40021	6.44956	6.2306	6.26379	6.10899	5.52234	5.87136	5.45068	6.69894	6.39925	6.65082	78.1022	0.320119	0.120909	2.64761	0.00810623	0.0137487	78.1022	-1.39454	0.293778	-4.74692	2.06539e-06	1.98629e-05	78.1022	-0.482535	0.142609	-3.38362	0.00071538	0.0013789	78.1022	1.23212	0.283878	4.34032	1.42273e-05	3.66424e-05
TGME49_266060	ribosomal protein RPSA	161	197	164	778	751	534	13	14	9	45	88	64	6.9805	7.05579	7.11275	6.71251	6.49042	6.50175	5.84337	6.03761	5.94525	7.05909	6.56425	6.89187	104.687	0.689117	0.150902	4.56666	4.95563e-06	1.36167e-05	104.687	-1.3934	0.294884	-4.72525	2.29835e-06	2.16428e-05	104.687	-0.342904	0.173059	-1.98142	0.0475439	0.0676517	104.687	1.73961	0.282451	6.159	7.32073e-10	3.48313e-09
TGME49_289530	ribosomal protein RPL19	164	203	138	1876	1982	1177	15	16	8	45	93	73	7.10296	7.18423	7.04484	7.68819	7.55195	7.38452	6.15701	6.3303	6.07324	7.16339	6.75006	7.12864	139.288	-0.640609	0.17243	-3.71518	0.000203056	0.000461212	139.288	-1.39226	0.299289	-4.65189	3.28899e-06	3.00328e-05	139.288	0.820568	0.190181	4.31468	1.59838e-05	3.73368e-05	139.288	1.57222	0.288335	5.45275	4.95967e-08	1.84508e-07
TGME49_213940	CHCH domain-containing protein	87	67	62	609	793	515	4	8	7	19	49	39	6.14203	5.73019	5.89953	6.25752	6.3383	6.25149	4.58878	5.21909	5.38273	5.96263	5.73171	6.1738	60.439	-0.467626	0.141163	-3.31266	0.000924118	0.00189864	60.439	-1.38612	0.372311	-3.72302	0.000196857	0.0012273	60.439	0.469191	0.174117	2.6947	0.0070453	0.0117331	60.439	1.38769	0.358087	3.87528	0.000106502	0.000237724
TGME49_240380	hypothetical protein	45	57	39	366	449	258	13	2	2	19	70	10	5.28686	5.40812	5.25134	5.5775	5.59392	5.36284	5.309	3.99527	4.23525	5.82018	5.99905	4.61231	40.5118	-0.246935	0.449449	-0.549416	0.58272	0.640071	40.5118	-1.38198	0.58449	-2.36442	0.0180585	0.0606872	40.5118	-0.147434	0.462531	-0.318755	0.749912	0.787365	40.5118	0.98761	0.574193	1.72	0.0854332	0.117018
TGME49_216620	EF hand domain-containing protein	25	30	27	185	160	127	6	10	2	12	46	42	4.5476	4.60484	4.75327	4.71642	4.3355	4.47368	4.43089	5.08858	4.04243	5.21535	5.441	6.08586	31.5553	0.140562	0.24972	0.562876	0.573519	0.6315	31.5553	-1.37839	0.41422	-3.32768	0.000875738	0.0044784	31.5553	-1.44263	0.243946	-5.91371	3.34495e-09	1.1241e-08	31.5553	0.0763242	0.417646	0.182748	0.854996	0.882324
TGME49_267060	ribosomal protein RPL14	133	149	136	915	1054	697	10	13	13	39	89	70	6.79191	6.77739	6.92569	6.87895	6.82968	6.76841	5.65115	5.98143	6.24614	6.9193	6.57899	6.98584	103.927	0.00749896	0.126184	0.0594286	0.952611	0.958323	103.927	-1.36937	0.28085	-4.87581	1.08363e-06	1.11319e-05	103.927	0.039697	0.148119	0.268008	0.788693	0.822351	103.927	1.41657	0.269926	5.24798	1.53775e-07	5.36727e-07
TGME49_289540	hypothetical protein	37	48	30	312	424	287	5	8	2	14	36	33	5.05579	5.20239	4.94869	5.38369	5.51847	5.47441	4.39958	4.9624	4.19996	5.46952	5.23093	5.86255	37.343	-0.480102	0.175475	-2.736	0.00621902	0.0108324	37.343	-1.36765	0.418658	-3.26674	0.00108793	0.00543366	37.343	-0.0698812	0.195723	-0.357041	0.721061	0.760606	37.343	0.817664	0.409584	1.99633	0.0458979	0.0674663
TGME49_294350	DEAD/DEAH box helicase domain-containing protein	11	20	13	205	245	186	6	5	6	17	68	14	3.68698	4.13898	3.95756	4.80649	4.79269	4.88142	4.38444	4.37255	4.82707	5.57394	5.87504	4.79311	29.3406	-1.18919	0.280828	-4.23459	2.2897e-05	5.91396e-05	29.3406	-1.35773	0.417426	-3.25263	0.00114342	0.0056794	29.3406	-0.924464	0.234848	-3.93644	8.26992e-05	0.000176738	29.3406	-0.755922	0.444922	-1.699	0.0893192	0.121603
TGME49_314810	ribosomal protein RPL7	194	249	186	1248	1322	896	19	18	16	56	132	98	7.31268	7.42837	7.37815	7.33072	7.2055	7.17152	6.4144	6.49856	6.65303	7.42054	7.12643	7.45846	146.754	0.209384	0.136135	1.53805	0.124036	0.163214	146.754	-1.35614	0.248566	-5.45586	4.87364e-08	6.99328e-07	146.754	-0.122934	0.151806	-0.809807	0.418051	0.472398	146.754	1.44259	0.239317	6.02795	1.66057e-09	7.62008e-09
TGME49_299050	ribosomal protein RPL17	181	168	138	697	797	561	16	17	13	50	115	84	7.13496	6.93219	6.97433	6.64676	6.5926	6.59408	6.07201	6.25778	6.29844	7.20183	6.86751	7.20246	112.609	0.597017	0.123539	4.83263	1.34741e-06	3.96763e-06	112.609	-1.35153	0.253174	-5.33835	9.37939e-08	1.24691e-06	112.609	-0.663927	0.140731	-4.7177	2.38522e-06	6.03988e-06	112.609	1.28462	0.244036	5.26406	1.40906e-07	4.93716e-07
TGME49_289690	glyceraldehyde-3-phosphate dehydrogenase GAPDH1	2465	2705	2215	3315	4735	3576	43	36	36	110	345	182	10.0451	10.0248	10.0476	9.13429	9.21345	9.25005	8.76833	8.76557	8.82567	9.04939	9.03632	9.04157	801.89	2.01592	0.113152	17.816	5.30761e-71	5.9976e-69	801.89	-1.34381	0.185076	-7.26085	3.84677e-13	9.65967e-12	801.89	0.520227	0.127585	4.07751	4.55205e-05	0.000100859	801.89	3.87995	0.175438	22.1158	2.2287e-108	1.00737e-105
TGME49_280800	SWI2/SNF2 SRCAP/Ino80	20	25	9	184	242	144	8	6	1	16	51	16	4.25118	4.34991	3.59211	4.65977	4.75591	4.56523	4.62377	4.49988	3.62626	5.47221	5.50656	4.90867	26.4435	-0.724215	0.247691	-2.92387	0.00345708	0.00637796	26.4435	-1.33679	0.430614	-3.10438	0.0019068	0.00879464	26.4435	-0.883956	0.22236	-3.97534	7.0279e-05	0.000150908	26.4435	-0.271383	0.444224	-0.610913	0.541257	0.596323
TGME49_204020	ribosomal protein RPL8	208	207	169	851	1075	686	21	23	11	49	135	109	7.34078	7.21113	7.24642	6.92425	6.96502	6.87447	6.41714	6.62696	6.29503	7.25282	7.10163	7.52758	133.896	0.520757	0.133135	3.91148	9.17311e-05	0.00021996	133.896	-1.33325	0.243154	-5.48313	4.1786e-08	6.09267e-07	133.896	-0.560268	0.14777	-3.7915	0.00014974	0.000312622	133.896	1.29373	0.234549	5.51585	3.47105e-08	1.31842e-07
TGME49_239100	ribosomal protein RPS7	267	296	257	1212	1394	814	27	21	7	48	141	99	7.63199	7.60805	7.70206	7.32217	7.27583	7.10813	6.7294	6.66057	6.15067	7.29668	7.21006	7.48368	158.089	0.629274	0.140829	4.46835	7.88259e-06	2.12712e-05	158.089	-1.30748	0.25112	-5.20661	1.92326e-07	2.37067e-06	158.089	-0.140184	0.15893	-0.882048	0.377751	0.43276	158.089	1.79657	0.240074	7.48342	7.24137e-14	5.15448e-13
TGME49_270380	ribosomal protein RPS13	167	196	155	943	1110	671	13	7	11	30	76	58	7.01023	7.04315	7.0474	6.89806	6.87044	6.71858	5.831	5.51242	6.09151	6.64999	6.41419	6.78563	103.88	0.287762	0.120329	2.39146	0.0167816	0.026522	103.88	-1.30466	0.300149	-4.3467	1.38204e-05	0.000109593	103.88	0.348765	0.153916	2.26594	0.0234552	0.0353982	103.88	1.94118	0.284391	6.82575	8.74642e-12	5.06844e-11
TGME49_285980	glucosephosphate-mutase GPM1	54	58	56	675	912	617	9	5	6	19	54	34	5.632	5.57304	5.78527	6.3645	6.48692	6.44425	5.16223	4.84804	5.24528	5.95455	5.8249	6.02135	59.8102	-1.03548	0.136633	-7.57857	3.49381e-14	2.09166e-13	59.8102	-1.30265	0.359663	-3.62186	0.000292488	0.00170586	59.8102	0.68611	0.16178	4.24101	2.22517e-05	5.06689e-05	59.8102	0.953274	0.349075	2.73086	0.00631694	0.0109607
TGME49_221890	WD domain, G-beta repeat-containing protein	0	0	2	29	36	19	4	6	5	11	60	15	1.56117	1.49312	2.13692	2.41163	2.43028	2.19665	3.41881	3.93043	4.00417	4.52566	5.23821	4.35456	17.0939	-2.70309	1.05873	-2.55313	0.0106759	0.0177083	17.0939	-1.2872	0.475178	-2.70889	0.00675094	0.027367	17.0939	-3.61671	0.335512	-10.7797	4.29388e-27	5.17556e-26	17.0939	-5.03259	1.11092	-4.53012	5.89515e-06	1.61982e-05
TGME49_300000	ribosomal protein RPL18	147	186	122	779	922	597	23	20	11	58	130	89	6.95462	7.05977	6.88156	6.78463	6.76368	6.68537	6.41608	6.43564	6.2078	7.37575	7.01564	7.28498	118.996	0.335944	0.125862	2.66915	0.00760442	0.0130692	118.996	-1.28246	0.238886	-5.36849	7.9398e-08	1.08751e-06	118.996	-0.665156	0.138599	-4.79915	1.59343e-06	4.10388e-06	118.996	0.953245	0.231728	4.11363	3.89487e-05	9.38923e-05
TGME49_226410	EF-1 guanine nucleotide exchange domain-containing protein	69	94	52	163	185	113	5	9	3	11	48	31	5.75372	5.96598	5.55486	4.64229	4.57104	4.41874	4.39009	5.06792	4.42642	5.20384	5.54746	5.7814	38.6495	1.56995	0.164357	9.55211	1.27081e-21	1.22215e-20	38.6495	-1.2787	0.399507	-3.2007	0.00137095	0.00662747	38.6495	-1.31473	0.203817	-6.45054	1.11453e-10	4.23332e-10	38.6495	1.53392	0.380891	4.0272	5.64441e-05	0.000131945
TGME49_313390	ribosomal protein RPL6	194	207	165	631	688	501	28	21	12	57	141	112	7.24897	7.18672	7.19886	6.61637	6.52176	6.55404	6.6228	6.51416	6.31813	7.37667	7.11777	7.53403	128.686	0.985182	0.131176	7.51041	5.89425e-14	3.43768e-13	128.686	-1.27686	0.232394	-5.49438	3.92092e-08	5.81067e-07	128.686	-1.16079	0.143987	-8.06177	7.51998e-16	4.27551e-15	128.686	1.10126	0.224682	4.90141	9.5153e-07	2.99715e-06
TGME49_309810	ribosomal protein RPP2	173	214	215	981	1072	714	9	8	10	20	66	51	7.03249	7.11991	7.37438	6.92439	6.82114	6.76669	5.53925	5.58204	5.99664	6.25717	6.26535	6.64412	104.986	0.484725	0.142935	3.39123	0.000695806	0.00146622	104.986	-1.23196	0.330793	-3.72427	0.000195884	0.0012273	104.986	0.646517	0.182155	3.54928	0.000386289	0.000762457	104.986	2.3632	0.310925	7.60056	2.94849e-14	2.23986e-13
TGME49_242790	trichohyalin, putative	14	18	16	109	139	93	6	6	5	13	48	26	3.86357	3.98124	4.11188	4.04902	4.10675	4.05373	4.31437	4.46411	4.57683	5.20425	5.40968	5.43198	25.2795	-0.153187	0.243898	-0.628077	0.529954	0.588548	25.2795	-1.22861	0.396651	-3.09747	0.00195182	0.00891135	25.2795	-1.69746	0.202486	-8.38312	5.15432e-17	3.21345e-16	25.2795	-0.622035	0.419306	-1.48349	0.137946	0.180206
TGME49_212290	ribosomal protein RPS19	166	165	140	648	679	462	19	16	18	45	158	70	7.0448	6.91089	6.98536	6.57225	6.43544	6.40506	6.2072	6.20102	6.57458	7.09318	7.18188	7.01637	110.968	0.750349	0.116907	6.41837	1.37743e-10	6.13397e-10	110.968	-1.22536	0.235851	-5.19546	2.04219e-07	2.42913e-06	110.968	-0.944978	0.132393	-7.13769	9.49154e-13	4.31173e-12	110.968	1.03073	0.22752	4.53028	5.89064e-06	1.61982e-05
TGME49_295350	nucleoside diphosphate kinase, putative	74	57	74	223	291	219	13	5	6	14	50	54	5.89934	5.47198	6.02287	5.08988	5.17132	5.24583	5.39057	4.69827	5.11814	5.55888	5.67013	6.47853	48.6652	0.849631	0.236725	3.58911	0.000331807	0.000726279	48.6652	-1.22479	0.38751	-3.16067	0.00157404	0.00737273	48.6652	-1.07258	0.255535	-4.19739	2.70013e-05	6.10229e-05	48.6652	1.00184	0.375372	2.66894	0.00760921	0.0130033
TGME49_251540	dense granule protein GRA9	84	91	76	2340	2926	1935	4	12	7	11	57	49	6.29235	6.24732	6.30291	7.79416	7.82991	7.76427	5.06867	5.86423	5.7119	5.74356	6.10822	6.57413	124.393	-2.1636	0.129677	-16.6846	1.69636e-62	1.02234e-60	124.393	-1.22428	0.342229	-3.57738	0.000347055	0.00194868	124.393	2.26606	0.16432	13.7905	2.90674e-43	1.05108e-41	124.393	1.32674	0.32701	4.05719	4.96669e-05	0.00011723
TGME49_262690	ribosomal protein RPL27	207	219	189	1494	1682	1068	8	7	11	24	59	47	7.25363	7.18109	7.27386	7.39254	7.31892	7.21519	5.56854	5.60075	6.15367	6.4868	6.23178	6.6212	122.06	-0.104228	0.121174	-0.860156	0.389703	0.4534	122.06	-1.22053	0.327583	-3.72585	0.000194661	0.0012273	122.06	1.32624	0.167058	7.93878	2.04183e-15	1.11867e-14	122.06	2.44253	0.306734	7.96305	1.67854e-15	1.43151e-14
TGME49_320050	ribosomal protein RPL5	247	281	198	1513	1837	1236	21	17	15	55	126	82	7.5769	7.57765	7.47462	7.5491	7.55261	7.51181	6.57599	6.5436	6.68252	7.4427	7.13572	7.33272	162.67	0.0133843	0.105031	0.127432	0.898599	0.913761	162.67	-1.21851	0.235298	-5.17858	2.23575e-07	2.59118e-06	162.67	0.420435	0.128336	3.27606	0.00105267	0.00196614	162.67	1.65233	0.223443	7.39487	1.41545e-13	9.84281e-13
TGME49_262670	ribosomal protein RPL18A	137	139	134	643	748	445	13	14	15	43	86	73	6.7968	6.68227	6.88711	6.50004	6.4614	6.29845	5.8052	6.00243	6.33577	6.99349	6.5171	7.0056	97.1617	0.528847	0.164769	3.20962	0.00132911	0.0026349	97.1617	-1.20788	0.28515	-4.23596	2.27573e-05	0.000174344	97.1617	-0.57216	0.18169	-3.14909	0.00163778	0.00297898	97.1617	1.16457	0.274678	4.23977	2.23748e-05	5.63421e-05
TGME49_251870	histone H2Bb	1	1	5	6	16	10	35	50	24	116	175	178	2.97326	2.9095	3.55085	2.53458	2.81213	2.78929	6.19893	6.7643	6.26911	7.66011	6.81028	7.5632	114.404	0.502513	0.66868	0.751499	0.452352	0.516723	114.404	-1.17769	0.332574	-3.54115	0.000398393	0.00219602	114.404	-7.74817	0.39626	-19.5533	3.86998e-85	6.99693e-83	114.404	-6.06796	0.633022	-9.58571	9.18278e-22	1.31766e-20
TGME49_310670	glycogen phosphorylase 1, putative	37	36	29	460	584	393	13	6	4	23	60	29	5.14319	4.97967	5.00767	5.88426	5.93914	5.88954	5.38435	4.83008	4.7897	6.08668	5.86789	5.77836	47.5361	-1.14083	0.16301	-6.99853	2.58661e-12	1.28478e-11	47.5361	-1.16637	0.338193	-3.44885	0.000562986	0.00297625	47.5361	0.00642395	0.158607	0.0405023	0.967693	0.976333	47.5361	0.0319645	0.34028	0.093936	0.92516	0.935509
TGME49_304630	ATG C terminal domain-containing protein	24	33	13	267	300	251	12	2	7	12	81	19	4.54321	4.74595	4.04399	5.16925	5.08422	5.28541	5.15954	3.87301	5.07519	5.25596	6.13547	5.19872	34.9127	-0.905806	0.310456	-2.91767	0.00352659	0.00649296	34.9127	-1.15478	0.432456	-2.67029	0.00757854	0.029917	34.9127	-0.647481	0.299174	-2.16423	0.030447	0.0449741	34.9127	-0.398503	0.440336	-0.904999	0.365466	0.427401
TGME49_284560	ribosomal protein RPL9	160	153	135	646	771	485	8	13	11	24	67	60	6.91319	6.73354	6.8514	6.45424	6.44067	6.32898	5.35721	5.86877	5.99796	6.36414	6.21866	6.75985	88.0256	0.597815	0.130481	4.58164	4.61348e-06	1.27541e-05	88.0256	-1.13898	0.301015	-3.7838	0.000154451	0.000997309	88.0256	-0.0504872	0.163635	-0.308535	0.757675	0.793738	88.0256	1.68631	0.284356	5.93026	3.02454e-09	1.33375e-08
TGME49_309820	ribosomal protein RPL11	161	155	114	387	466	303	13	8	13	24	80	58	6.88081	6.70515	6.63308	5.88927	5.88462	5.80857	5.65684	5.40424	6.08133	6.31011	6.34373	6.68128	79.4772	1.24909	0.115588	10.8064	3.21127e-27	4.20722e-26	79.4772	-1.13572	0.285018	-3.98471	6.75629e-05	0.000473464	79.4772	-0.846835	0.147864	-5.7271	1.02161e-08	3.2866e-08	79.4772	1.53797	0.269689	5.70274	1.17895e-08	4.86652e-08
TGME49_215890	hypothetical protein	14	10	7	153	170	151	7	5	6	25	45	13	3.85552	3.41044	3.34067	4.42509	4.32841	4.59539	4.45527	4.29288	4.74974	5.9788	5.3375	4.65344	26.9626	-1.27845	0.341803	-3.74031	0.000183792	0.000419566	26.9626	-1.12532	0.433416	-2.5964	0.0094206	0.0356327	26.9626	-1.18774	0.276505	-4.29555	1.7426e-05	4.04965e-05	26.9626	-1.34087	0.477728	-2.80676	0.00500421	0.0087841
TGME49_239330	ribosomal protein RPL37	188	212	174	719	852	561	10	7	4	13	36	47	7.0409	7.03277	7.07653	6.51676	6.49559	6.4283	5.45164	5.31776	5.19432	5.74657	5.57981	6.46274	87.4379	0.78538	0.130003	6.04124	1.52935e-09	6.28355e-09	87.4379	-1.10839	0.366016	-3.02826	0.00245965	0.010959	87.4379	0.763822	0.188358	4.05516	5.00997e-05	0.000109661	87.4379	2.65759	0.33969	7.82357	5.13443e-15	4.14422e-14
TGME49_201270	hypothetical protein	17	14	7	145	205	138	5	3	9	15	38	25	4.05883	3.73232	3.3522	4.36945	4.54667	4.49737	4.15641	3.90157	5.18509	5.37375	5.14365	5.39247	26.1748	-1.00841	0.273999	-3.68036	0.000232902	0.000521147	26.1748	-1.08448	0.40687	-2.66542	0.00768932	0.0302224	26.1748	-1.04497	0.218855	-4.7747	1.79973e-06	4.60894e-06	26.1748	-0.968903	0.439	-2.20707	0.0273094	0.0426385
TGME49_217570	ribosomal protein RPS27	270	324	277	1664	2028	1249	9	6	11	14	55	50	7.54489	7.59953	7.68265	7.52245	7.53005	7.39827	5.76749	5.64431	6.2419	6.12924	6.25368	6.7344	145.754	0.181871	0.134136	1.35587	0.17514	0.224577	145.754	-1.08094	0.336963	-3.20789	0.0013371	0.00654589	145.754	1.68043	0.18461	9.10256	8.82295e-20	6.1829e-19	145.754	2.94324	0.312178	9.42807	4.17692e-21	5.55284e-20
TGME49_267400	ribosomal protein RPL32	135	170	145	1009	1062	652	11	14	13	28	69	71	6.80058	6.90374	6.98492	6.97262	6.83127	6.69543	5.70935	6.03218	6.23721	6.58994	6.3281	6.99438	102.541	0.0867856	0.188349	0.46077	0.644964	0.697425	102.541	-1.07797	0.313108	-3.44281	0.000575699	0.00302577	102.541	0.271182	0.210154	1.2904	0.196914	0.243183	102.541	1.43594	0.298909	4.80392	1.55586e-06	4.65727e-06
TGME49_321520	hypothetical protein	74	108	59	889	986	674	7	8	6	15	47	34	6.00216	6.26399	5.88377	6.69165	6.59712	6.5665	5.03996	5.27996	5.31934	5.77065	5.7295	6.06204	67.3776	-0.73595	0.132554	-5.55206	2.82329e-08	9.81638e-08	67.3776	-1.07717	0.359883	-2.9931	0.00276157	0.0122376	67.3776	1.05227	0.176589	5.95885	2.54019e-09	8.63284e-09	67.3776	1.39349	0.340445	4.09313	4.25581e-05	0.000101779
TGME49_310490	ribosomal protein RPL27A	152	193	165	1099	1245	794	18	19	9	36	99	72	6.98455	7.09373	7.17578	7.1194	7.05416	6.95809	6.20614	6.38791	6.05302	6.90439	6.74958	7.0716	118.495	0.0597163	0.12398	0.481662	0.630046	0.682928	118.495	-1.07464	0.25834	-4.1598	3.18532e-05	0.00023222	118.495	0.221788	0.148124	1.49731	0.134312	0.17296	118.495	1.35615	0.245296	5.52862	3.22766e-08	1.23114e-07
TGME49_249250	ribosomal protein RPL35A	127	115	112	777	965	626	10	3	3	12	44	17	6.55247	6.30791	6.53597	6.52316	6.55206	6.46453	5.29095	4.60021	4.82914	5.53512	5.6382	5.36207	67.9088	-0.0601376	0.109762	-0.547892	0.583766	0.640442	67.9088	-1.06316	0.405902	-2.61926	0.00881204	0.0338168	67.9088	1.35119	0.187963	7.18858	6.54671e-13	3.0195e-12	67.9088	2.35421	0.37613	6.25904	3.87349e-10	1.91346e-09
TGME49_248480	ribosomal protein RPS9	181	213	164	892	958	617	21	15	16	39	116	79	7.16718	7.20175	7.17947	6.92396	6.80896	6.7255	6.34946	6.20958	6.52333	6.99216	6.91279	7.17333	120.273	0.531981	0.119365	4.45675	8.32133e-06	2.23219e-05	120.273	-1.06256	0.243394	-4.36562	1.26763e-05	0.000102316	120.273	-0.293021	0.141393	-2.07239	0.0382294	0.0550309	120.273	1.30153	0.231294	5.62716	1.83203e-08	7.26385e-08
TGME49_245620	ribosomal-ubiquitin protein RPS27A	160	194	141	922	1060	656	16	9	14	37	80	55	6.98456	7.05025	6.96892	6.89348	6.84239	6.7154	6.02603	5.71531	6.31986	6.87448	6.48471	6.75308	105.651	0.264111	0.123527	2.13808	0.03251	0.0484168	105.651	-1.04867	0.276122	-3.79786	0.000145951	0.000949209	105.651	0.227916	0.153796	1.48194	0.138357	0.17716	105.651	1.5407	0.260479	5.91488	3.32108e-09	1.45741e-08
TGME49_234550	ribosomal protein RPL29	138	160	97	526	597	370	9	10	6	25	53	32	6.68461	6.7064	6.42652	6.15244	6.08618	5.95629	5.28036	5.50658	5.36535	6.30507	5.88074	6.02969	70.6347	0.754602	0.13187	5.72234	1.05068e-08	3.78413e-08	70.6347	-1.03733	0.337065	-3.07753	0.00208722	0.00943423	70.6347	0.0637761	0.177847	0.3586	0.719894	0.760262	70.6347	1.85571	0.315235	5.88675	3.93863e-09	1.72006e-08
TGME49_200385	Myb family DNA-binding domain-containing protein	37	45	42	784	932	691	9	4	4	5	54	18	5.13707	5.20639	5.38727	6.47535	6.45569	6.5164	5.02393	4.52378	4.78173	4.6235	5.73837	5.26549	51.1687	-1.60789	0.16094	-9.99066	1.6747e-23	1.89241e-22	51.1687	-1.02794	0.399135	-2.57542	0.0100117	0.0372453	51.1687	1.33074	0.19367	6.87118	6.3671e-12	2.754e-11	51.1687	0.750789	0.384321	1.95355	0.0507546	0.0738844
TGME49_260260	ribosomal protein RPP1	167	165	124	644	744	457	30	12	19	43	128	91	7.05751	6.91803	6.87236	6.57471	6.53083	6.404	6.62199	5.98396	6.63252	7.05497	6.97691	7.28726	112.643	0.663762	0.137226	4.83699	1.3182e-06	3.89428e-06	112.643	-1.00404	0.236683	-4.24215	2.21392e-05	0.000171058	112.643	-0.885744	0.151225	-5.85713	4.70931e-09	1.57093e-08	112.643	0.78206	0.227993	3.43019	0.000603148	0.00121166
TGME49_301400	hypothetical protein	71	87	54	1599	1974	1436	9	5	3	8	52	15	5.96294	6.03777	5.80355	7.30809	7.33075	7.3684	5.2668	4.98	4.91409	5.25358	5.83928	5.30962	87.1571	-1.89441	0.123789	-15.3036	7.2312e-53	2.97137e-51	87.1571	-1.00351	0.395296	-2.53863	0.0111288	0.0404033	87.1571	2.41097	0.184542	13.0646	5.2487e-39	1.35566e-37	87.1571	1.52006	0.370846	4.0989	4.15112e-05	9.95387e-05
TGME49_306520	tRNA pseudouridine synthase B, putative	12	16	12	161	250	148	2	8	5	14	44	9	3.70154	3.84871	3.81271	4.46986	4.75319	4.55768	3.50415	4.72283	4.54965	5.26311	5.28583	4.26021	23.7104	-1.11903	0.300472	-3.72425	0.000195893	0.000446063	23.7104	-0.994807	0.454712	-2.18777	0.0286861	0.0903563	23.7104	-0.591761	0.268997	-2.19988	0.0278154	0.0415622	23.7104	-0.715989	0.474012	-1.51049	0.130919	0.171523
TGME49_229670	ribosomal protein RPS23	69	89	68	422	492	323	21	8	7	27	78	50	5.93541	6.06677	6.03554	5.90114	5.86265	5.79188	6.01438	5.28264	5.44432	6.3664	6.25769	6.47393	64.5045	0.222567	0.126096	1.76507	0.0775527	0.107035	64.5045	-0.99403	0.277129	-3.58688	0.000334659	0.00191476	64.5045	-0.683074	0.143164	-4.77128	1.83062e-06	4.67481e-06	64.5045	0.533523	0.26871	1.9855	0.0470892	0.0689929
TGME49_239760	ribosomal protein RPL22	79	72	53	580	679	516	12	13	4	25	51	46	6.06699	5.83677	5.76884	6.22942	6.1944	6.27811	5.46904	5.6927	5.02026	6.2768	5.80558	6.37668	63.4752	-0.454238	0.149132	-3.04589	0.00231996	0.00439673	63.4752	-0.991678	0.31696	-3.12871	0.00175573	0.00818135	63.4752	0.160927	0.171866	0.936353	0.349092	0.403038	63.4752	0.698367	0.305232	2.28799	0.0221381	0.0353583
TGME49_257990	heat shock protein 101, putative	9	20	15	369	451	280	6	10	4	10	64	17	3.57111	4.18968	4.15219	5.52884	5.54144	5.39486	4.45008	5.10408	4.53464	5.03533	5.83891	5.05268	33.3861	-1.96432	0.280184	-7.01083	2.36905e-12	1.18979e-11	33.3861	-0.985193	0.399713	-2.46475	0.0137109	0.0476718	33.3861	-0.00479954	0.239243	-0.0200613	0.983994	0.986176	33.3861	-0.983926	0.425483	-2.31249	0.0207506	0.0333782
TGME49_224260	PHD-finger domain-containing protein	28	35	25	321	343	245	15	5	5	15	51	40	4.77687	4.87559	4.77686	5.43109	5.2897	5.30791	5.46606	4.57858	4.85738	5.56361	5.63939	6.09792	39.9283	-0.698785	0.188343	-3.71016	0.000207124	0.000468417	39.9283	-0.975555	0.336794	-2.8966	0.00377235	0.0160859	39.9283	-0.577389	0.17922	-3.22168	0.00127441	0.00235596	39.9283	-0.300619	0.341736	-0.879683	0.379031	0.439287
TGME49_313430	hypothetical protein	18	27	19	161	173	120	4	7	5	9	40	20	4.13974	4.42868	4.31243	4.5034	4.37032	4.35613	4.00609	4.63973	4.60708	4.82724	5.21306	5.14768	24.6134	-0.155477	0.221942	-0.70053	0.483596	0.545782	24.6134	-0.973294	0.416597	-2.33629	0.0194759	0.0648687	24.6134	-0.940946	0.219447	-4.28781	1.80445e-05	4.18263e-05	24.6134	-0.123129	0.417917	-0.294625	0.768281	0.81118
TGME49_263980	pentatricopeptide repeat domain-containing protein	8	11	4	128	148	87	4	12	7	12	58	30	3.31023	3.4651	2.90091	4.20146	4.15013	3.9511	3.92564	5.1591	4.87527	5.08851	5.61883	5.58393	27.0528	-1.30327	0.338836	-3.84633	0.000119902	0.000281537	27.0528	-0.970173	0.362023	-2.67987	0.00736515	0.0292437	27.0528	-1.79657	0.215795	-8.32536	8.40734e-17	5.06683e-16	27.0528	-2.12967	0.446433	-4.77041	1.83851e-06	5.46714e-06
TGME49_290678	hypothetical protein	18	18	12	131	167	118	11	2	2	14	39	11	4.07925	3.9477	3.79443	4.22047	4.27797	4.28385	4.8652	3.59393	3.82068	5.2263	5.11457	4.43182	21.8835	-0.443625	0.255604	-1.73559	0.0826356	0.11353	21.8835	-0.970061	0.436762	-2.22103	0.026349	0.0841679	21.8835	-0.961	0.236807	-4.05816	4.94617e-05	0.00010866	21.8835	-0.434563	0.447232	-0.971672	0.331214	0.392936
TGME49_242780	hypothetical protein	23	26	18	204	230	147	9	7	1	8	44	21	4.4165	4.40896	4.27772	4.79162	4.71122	4.60292	4.76323	4.6695	3.66252	4.73592	5.34694	5.22842	26.132	-0.440675	0.218065	-2.02084	0.0432959	0.0628242	26.132	-0.967574	0.407324	-2.37544	0.017528	0.0591242	26.132	-0.662984	0.215524	-3.07614	0.00209697	0.00376123	26.132	-0.136084	0.408674	-0.33299	0.739142	0.787953
TGME49_261080	kringle domain-containing protein	24	28	26	319	452	293	9	5	6	21	49	15	4.58361	4.60766	4.78747	5.40359	5.58727	5.49276	4.90919	4.53456	4.97775	5.91783	5.57327	4.98343	37.0868	-1.08917	0.200553	-5.43084	5.60891e-08	1.87794e-07	37.0868	-0.96692	0.375836	-2.57272	0.0100903	0.0373837	37.0868	-0.0320403	0.197528	-0.162207	0.871143	0.890852	37.0868	-0.15429	0.377434	-0.408785	0.682697	0.738228
TGME49_227600	ribosomal protein RPL34	162	186	147	726	795	515	4	6	6	11	36	21	6.83021	6.84169	6.84473	6.46556	6.35998	6.27366	4.69909	5.07892	5.33203	5.49744	5.47859	5.59488	74.49	0.636307	0.107217	5.93478	2.94242e-09	1.14653e-08	74.49	-0.963976	0.409211	-2.35569	0.0184883	0.0619017	74.49	1.23002	0.196187	6.26965	3.61849e-10	1.319e-09	74.49	2.83031	0.37478	7.55191	4.28919e-14	3.15238e-13
TGME49_318510	N-ethylmaleimide-sensitive fusion protein, putative	12	14	12	159	163	82	5	8	4	19	35	15	3.69241	3.70992	3.80379	4.44984	4.26428	3.89721	4.11931	4.71433	4.33975	5.61214	5.01738	4.7805	23.841	-0.719208	0.323367	-2.22413	0.0261399	0.0399164	23.841	-0.944422	0.446392	-2.11568	0.0343721	0.104621	23.841	-1.18551	0.285902	-4.14656	3.37507e-05	7.57089e-05	23.841	-0.960295	0.471266	-2.03769	0.0415807	0.0619258
TGME49_278830	glucose-6-phosphate 1-dehydrogenase	86	90	74	721	893	664	8	6	7	9	46	32	6.13871	6.05118	6.09679	6.44872	6.47476	6.53614	5.09952	5.01679	5.40278	5.27838	5.6807	5.97669	63.2569	-0.517279	0.115982	-4.45998	8.19676e-06	2.20532e-05	63.2569	-0.925777	0.357347	-2.5907	0.00957817	0.0360778	63.2569	1.0458	0.171731	6.08974	1.13095e-09	3.9474e-09	63.2569	1.4543	0.334151	4.35222	1.34766e-05	3.48083e-05
TGME49_263700	ribosomal protein RPS14	138	186	138	605	698	470	7	6	5	15	35	24	6.65926	6.8454	6.77937	6.27264	6.2227	6.1773	5.04744	5.0685	5.19147	5.77172	5.44535	5.71628	70.9621	0.732773	0.101774	7.19998	6.02195e-13	3.18354e-12	70.9621	-0.92405	0.385734	-2.39556	0.0165949	0.0566105	70.9621	0.904159	0.185186	4.88243	1.04787e-06	2.77792e-06	70.9621	2.56098	0.353348	7.24776	4.23712e-13	2.85848e-12
TGME49_292130	ribosomal protein RPL13A	128	169	132	778	836	536	21	16	12	30	90	77	6.75269	6.90318	6.89503	6.71501	6.59732	6.50699	6.24471	6.14981	6.17505	6.66138	6.58807	7.08268	100.704	0.351598	0.145587	2.41504	0.0157333	0.0249963	100.704	-0.918885	0.263451	-3.48788	0.000486868	0.00261981	100.704	-0.258754	0.166283	-1.5561	0.119684	0.156124	100.704	1.01173	0.250902	4.03237	5.5217e-05	0.000129652
TGME49_254940	MIF4G domain-containing protein	55	47	41	268	295	216	7	7	7	17	53	17	5.5205	5.20044	5.31478	5.2289	5.12184	5.16831	4.71636	4.86929	5.16467	5.70642	5.68799	5.14829	38.7245	0.226218	0.159283	1.42023	0.155541	0.201157	38.7245	-0.918148	0.363384	-2.52666	0.0115154	0.0416195	38.7245	-0.496116	0.188775	-2.62808	0.00858671	0.0140623	38.7245	0.648249	0.348974	1.85758	0.0632281	0.0901549
TGME49_226960	phosphofructokinase PFKII	65	76	50	474	589	417	12	8	13	22	75	39	5.85798	5.88709	5.70271	6.00953	6.03831	6.04594	5.45949	5.25565	5.98179	6.13989	6.20407	6.19795	61.2923	-0.282628	0.126594	-2.23256	0.0255779	0.0393058	61.2923	-0.917364	0.287084	-3.19546	0.00139608	0.00669051	61.2923	-0.223943	0.144181	-1.5532	0.120375	0.156799	61.2923	0.410793	0.278666	1.47414	0.140443	0.182941
TGME49_204310	hypothetical protein	62	49	32	383	564	418	13	14	10	23	80	49	5.79139	5.41897	5.23902	5.76684	5.97647	6.03331	5.51018	5.73469	5.70936	6.1694	6.25895	6.42838	59.8395	-0.585854	0.178652	-3.27931	0.00104062	0.00211399	59.8395	-0.916384	0.294867	-3.10779	0.00188494	0.00873837	59.8395	-0.503364	0.179161	-2.80956	0.00496096	0.00849377	59.8395	-0.172835	0.294557	-0.586761	0.557364	0.611477
TGME49_221320	acetyl-CoA carboxylase ACC1	29	49	28	185	166	119	5	10	2	9	39	22	4.691	5.13782	4.77496	4.70047	4.36133	4.38464	4.24799	5.06524	4.00839	4.88658	5.23196	5.30766	27.9673	0.512111	0.222665	2.29992	0.0214528	0.0335525	27.9673	-0.910501	0.424615	-2.1443	0.032009	0.0979625	27.9673	-0.906958	0.248475	-3.6501	0.000262136	0.00053252	27.9673	0.515654	0.410046	1.25755	0.208554	0.260045
TGME49_223050	ribosomal protein RPS20	117	145	105	548	586	440	21	19	6	34	98	55	6.59462	6.68323	6.59743	6.29335	6.17092	6.23641	6.1553	6.21178	5.53467	6.71366	6.60265	6.67599	86.2583	0.566427	0.108709	5.21048	1.88356e-07	6.05956e-07	86.2583	-0.909265	0.248482	-3.65928	0.000252929	0.00149443	86.2583	-0.597036	0.132875	-4.4932	7.01608e-06	1.70498e-05	86.2583	0.878655	0.236443	3.71614	0.000202286	0.000433333
TGME49_239440	protein kinase (incomplete catalytic triad)	18	21	12	216	237	147	7	4	6	9	27	31	4.1491	4.17246	3.86341	4.84903	4.73715	4.5942	4.50188	4.16086	4.79825	4.84367	4.78307	5.67115	26.276	-0.881302	0.271479	-3.24629	0.00116918	0.00234875	26.276	-0.892071	0.42908	-2.07903	0.0376143	0.111957	26.276	-0.553145	0.255173	-2.16772	0.0301798	0.0446522	26.276	-0.542375	0.438973	-1.23555	0.216624	0.268995
TGME49_232300	ribosomal protein RPS3	174	173	165	937	1060	664	32	23	11	34	115	107	7.14921	7.01912	7.20602	6.99481	6.93039	6.82079	6.7478	6.59788	6.25743	6.88775	6.92855	7.49584	125.886	0.311652	0.191279	1.62931	0.103248	0.138893	125.886	-0.890266	0.270557	-3.2905	0.00100011	0.0050792	125.886	-0.3376	0.204155	-1.65365	0.0981991	0.131905	125.886	0.864317	0.260978	3.31185	0.000926827	0.00182142
TGME49_244270	ATP-binding cassette G family transporter ABCG87	9	8	8	153	216	155	7	6	4	22	30	13	3.41869	3.19628	3.42459	4.39964	4.57513	4.59814	4.41595	4.41861	4.32664	5.78347	4.83687	4.61836	24.3303	-1.71415	0.353617	-4.84747	1.25046e-06	3.7063e-06	24.3303	-0.889282	0.440348	-2.0195	0.0434352	0.124702	24.3303	-0.73383	0.273569	-2.68243	0.00730884	0.0121233	24.3303	-1.5587	0.494076	-3.15477	0.00160624	0.00303775
TGME49_236200	DNA mismatch repair protein, C-terminal domain-containing protein	8	12	4	230	261	190	6	7	4	6	40	23	3.32866	3.56066	2.92621	4.86889	4.79596	4.83531	4.27813	4.57663	4.33634	4.36429	5.16963	5.25955	24.0394	-2.159	0.320058	-6.74566	1.52335e-11	7.21001e-11	24.0394	-0.88381	0.408198	-2.16515	0.0303762	0.0943647	24.0394	-0.349498	0.217041	-1.61028	0.107336	0.142694	24.0394	-1.62469	0.471122	-3.44855	0.000563604	0.00114237
TGME49_267855	hypothetical protein	21	25	19	106	147	104	8	4	5	9	51	11	4.27141	4.31893	4.28403	4.01763	4.16628	4.1744	4.57917	4.10347	4.56405	4.78963	5.46187	4.47181	23.1649	0.21548	0.258397	0.83391	0.404331	0.46801	23.1649	-0.872463	0.429577	-2.03098	0.0422569	0.122437	23.1649	-1.27269	0.259952	-4.89588	9.78652e-07	2.60974e-06	23.1649	-0.184752	0.428638	-0.431021	0.666453	0.722391
TGME49_277230	hypothetical protein	6	8	9	69	78	64	19	11	4	13	67	54	3.08589	3.19166	3.52849	3.52232	3.44627	3.61907	5.536	5.0733	4.34779	5.1922	5.80426	6.31183	32.977	-0.529814	0.366239	-1.44663	0.148	0.191954	32.977	-0.87081	0.337307	-2.58165	0.0098328	0.0367308	32.977	-3.00046	0.247319	-12.132	7.15118e-34	1.3468e-32	32.977	-2.65946	0.432135	-6.15424	7.54371e-10	3.55188e-09
TGME49_295610	histone lysine methyltransferase, SET, putative	18	15	17	107	112	82	12	7	8	11	63	35	4.15682	3.83843	4.21595	4.06106	3.89946	3.94765	5.07141	4.67085	5.11025	5.07281	5.77781	5.83284	30.438	0.0834529	0.248344	0.336037	0.736843	0.775443	30.438	-0.870736	0.332915	-2.61549	0.00890988	0.0339854	30.438	-2.18186	0.20134	-10.8367	2.30731e-27	2.85727e-26	30.438	-1.22767	0.363276	-3.37944	0.000726341	0.00144947
TGME49_225160	hypothetical protein	32	38	14	191	294	191	9	5	1	9	31	19	4.78549	4.83471	4.03408	4.72426	5.00156	4.91017	4.77483	4.37365	3.68068	4.8676	4.95587	5.12554	26.491	-0.340033	0.231218	-1.47062	0.141395	0.184446	26.491	-0.866435	0.450244	-1.92437	0.0543084	0.14699	26.491	-0.161358	0.25634	-0.629468	0.529042	0.581111	26.491	0.365044	0.43643	0.836432	0.402912	0.46399
TGME49_278680	hypothetical protein	0	0	0	4	14	4	6	7	2	5	28	26	1.41226	1.36831	1.45083	1.24325	1.66416	1.30859	3.40904	3.68681	2.82591	3.31114	3.97658	4.54014	13.1175	-2.60149	1.26997	-2.04847	0.040514	0.0598442	13.1175	-0.865647	0.556753	-1.55481	0.119991	0.261491	13.1175	-5.12514	0.515703	-9.93817	2.83992e-23	2.79053e-22	13.1175	-6.86099	1.28718	-5.33023	9.80878e-08	3.5048e-07
TGME49_207440	ribosomal protein RPS4	165	195	137	749	846	549	21	19	14	34	114	66	7.03984	7.07917	6.96468	6.7127	6.64584	6.56869	6.29168	6.34622	6.35391	6.8192	6.85591	6.9589	108.61	0.56513	0.104119	5.42775	5.70687e-08	1.90369e-07	108.61	-0.865282	0.233392	-3.70741	0.000209388	0.00127038	108.61	-0.350162	0.129758	-2.69858	0.00696368	0.0116362	108.61	1.08025	0.220172	4.9064	9.27639e-07	2.94241e-06
TGME49_215460	ribosomal protein RPS24	137	156	112	406	493	258	9	14	6	19	63	33	6.66525	6.66765	6.56704	5.8675	5.87141	5.57177	5.25256	5.78328	5.33712	6.0122	6.0384	6.0431	68.1653	1.17271	0.140418	8.35159	6.73525e-17	4.91021e-16	68.1653	-0.863333	0.322213	-2.67939	0.00737563	0.0292437	68.1653	-0.354346	0.183625	-1.92972	0.053641	0.0755319	68.1653	1.6817	0.2997	5.61128	2.00836e-08	7.9282e-08
TGME49_300220	hypothetical protein	50	65	56	357	425	285	14	5	5	21	48	25	5.47111	5.6179	5.71699	5.60678	5.58902	5.53654	5.46746	4.69546	4.96769	5.99508	5.62874	5.62562	46.4351	0.0340384	0.14023	0.242732	0.808213	0.836913	46.4351	-0.856445	0.339129	-2.52542	0.0115558	0.0416195	46.4351	-0.173899	0.173357	-1.00312	0.315802	0.370759	46.4351	0.716585	0.323451	2.21544	0.02673	0.0418061
TGME49_262450	hypothetical protein	19	23	10	135	154	101	4	6	7	4	47	20	4.14714	4.21098	3.63846	4.2649	4.20006	4.12485	3.93641	4.42527	4.86549	4.01565	5.34624	5.09142	22.6553	-0.239165	0.282152	-0.847646	0.396635	0.459982	22.6553	-0.855993	0.434657	-1.96935	0.0489126	0.137642	22.6553	-1.14433	0.26927	-4.24973	2.14026e-05	4.88584e-05	22.6553	-0.527499	0.442752	-1.19141	0.233493	0.287964
TGME49_205320	hypothetical protein	57	67	46	440	488	317	8	2	6	12	34	17	5.56894	5.60741	5.4525	5.80477	5.70495	5.61397	4.85431	4.03213	5.03821	5.34283	5.20105	5.16089	41.0161	-0.198179	0.147804	-1.34083	0.179977	0.230126	41.0161	-0.855818	0.414481	-2.0648	0.0389422	0.11467	41.0161	0.630252	0.208183	3.0274	0.00246667	0.00439816	41.0161	1.28789	0.387685	3.322	0.000893742	0.00176407
TGME49_206540	hypothetical protein	19	22	11	246	308	211	7	6	6	14	46	15	4.24615	4.26141	3.82606	5.03531	5.07562	5.04527	4.55649	4.56638	4.85768	5.37355	5.43067	4.89072	29.2499	-1.20675	0.227821	-5.29695	1.17751e-07	3.84285e-07	29.2499	-0.847961	0.383934	-2.20861	0.0272019	0.0862824	29.2499	-0.311255	0.201423	-1.54528	0.122278	0.159049	29.2499	-0.67005	0.398417	-1.68178	0.0926119	0.125144
TGME49_203060	hypothetical protein	38	31	23	327	476	305	5	7	7	15	20	33	5.07944	4.71711	4.65939	5.43293	5.64812	5.53996	4.39072	4.8285	5.12508	5.53853	4.59354	5.85709	37.3087	-0.908593	0.290142	-3.13155	0.00173888	0.0033304	37.3087	-0.839888	0.446799	-1.87979	0.0601371	0.159425	37.3087	0.207562	0.304179	0.682368	0.495006	0.549737	37.3087	0.138857	0.437364	0.317487	0.750874	0.797639
TGME49_277030	isoleucyl-tRNA synthetase, putative	33	29	24	338	425	294	5	9	5	11	31	31	4.91525	4.63531	4.69328	5.46533	5.51067	5.49159	4.37505	5.05885	4.803	5.19614	5.05111	5.77912	35.6476	-0.944681	0.188644	-5.00774	5.50723e-07	1.69338e-06	35.6476	-0.834794	0.384725	-2.16985	0.0300184	0.0935747	35.6476	0.168377	0.201088	0.837328	0.402408	0.457006	35.6476	0.0584895	0.37837	0.154583	0.87715	0.896995
TGME49_219310	DnaK family protein	35	35	31	344	466	300	9	5	3	11	37	18	4.97647	4.83453	4.9657	5.4838	5.61644	5.51315	4.89431	4.51532	4.40343	5.19236	5.24527	5.16541	34.6125	-0.778564	0.173408	-4.48979	7.1292e-06	1.93537e-05	34.6125	-0.83418	0.403225	-2.06877	0.0385677	0.113939	34.6125	0.399127	0.204406	1.95262	0.0508641	0.0717335	34.6125	0.454743	0.388432	1.17072	0.241713	0.297291
TGME49_219140	EF-1 guanine nucleotide exchange domain-containing protein	29	26	14	82	116	79	4	8	3	4	34	21	4.55937	4.30788	3.92643	3.7091	3.87145	3.84002	3.89524	4.66031	4.05787	3.97266	4.93295	5.09877	20.5956	0.666038	0.253035	2.6322	0.00848342	0.0143346	20.5956	-0.826366	0.450763	-1.83326	0.0667639	0.170716	20.5956	-1.41535	0.267873	-5.28367	1.26622e-07	3.79029e-07	20.5956	0.077054	0.442107	0.174288	0.861639	0.887155
TGME49_266435	hypothetical protein	13	18	14	66	64	42	6	5	5	11	35	16	3.68986	3.87649	3.86779	3.44341	3.22319	3.16334	4.15931	4.13533	4.39978	4.85564	4.9022	4.73243	19.3891	0.738585	0.277105	2.66536	0.00769048	0.0131421	19.3891	-0.826337	0.428597	-1.928	0.0538547	0.146792	19.3891	-2.19448	0.256345	-8.56063	1.1225e-17	7.24815e-17	19.3891	-0.629555	0.441327	-1.4265	0.153723	0.197957
TGME49_215590	flavoprotein subunit of succinate dehydrogenase	30	51	31	323	380	283	8	7	2	13	25	26	4.80678	5.25407	4.96486	5.40965	5.37757	5.44437	4.77926	4.8095	4.16036	5.36944	4.81233	5.57406	34.781	-0.473855	0.185541	-2.55391	0.0106521	0.0177013	34.781	-0.826224	0.411849	-2.00613	0.0448421	0.128282	34.781	0.247402	0.220878	1.12009	0.262676	0.316191	34.781	0.599772	0.394028	1.52215	0.127971	0.168147
TGME49_210270	hypothetical protein	15	16	8	102	143	78	10	4	2	5	39	19	3.84847	3.78514	3.39499	3.90789	4.06194	3.79922	4.68355	3.97682	3.73329	4.105	5.03655	4.93628	19.2198	-0.366609	0.299885	-1.2225	0.221519	0.277359	19.2198	-0.824298	0.444477	-1.85453	0.063663	0.166333	19.2198	-1.28482	0.269496	-4.76749	1.86538e-06	4.75015e-06	19.2198	-0.827129	0.463534	-1.7844	0.0743587	0.103735
TGME49_215470	ribosomal protein RPL10A	238	251	198	760	810	558	22	13	16	39	100	55	7.43005	7.35385	7.35559	6.75476	6.63416	6.6153	6.37136	6.07976	6.50601	6.9774	6.75596	6.80788	120.101	1.04206	0.10516	9.90927	3.79417e-23	4.03522e-22	120.101	-0.816329	0.243177	-3.35693	0.000788121	0.00409461	120.101	-0.226653	0.138726	-1.63382	0.102297	0.136919	120.101	1.63174	0.225719	7.22909	4.86253e-13	3.23215e-12
TGME49_311230	hypothetical protein	77	100	64	633	839	582	19	11	4	12	80	39	6.06639	6.20481	5.99071	6.3447	6.44251	6.42816	5.9354	5.57939	5.07502	5.59457	6.29901	6.22663	67.9728	-0.420454	0.130037	-3.23334	0.00122352	0.00245246	67.9728	-0.807288	0.292466	-2.76027	0.00577528	0.0238395	67.9728	0.32119	0.158157	2.03083	0.0422725	0.0605616	67.9728	0.708023	0.278267	2.5444	0.0109465	0.018124
TGME49_244320	ribosomal protein RPL24	111	143	136	628	765	465	10	9	5	16	47	28	6.44775	6.58168	6.78475	6.33435	6.34189	6.18872	5.35833	5.41233	5.22691	5.86037	5.75655	5.89239	70.6072	0.434134	0.123811	3.50643	0.000454169	0.000982222	70.6072	-0.806959	0.345521	-2.33549	0.019518	0.0648687	70.6072	0.667884	0.183304	3.64359	0.000268857	0.000544948	70.6072	1.90898	0.317983	6.00339	1.93244e-09	8.73463e-09
TGME49_268200	RNA recognition motif-containing protein	24	23	24	175	215	169	7	6	3	9	34	18	4.46114	4.2785	4.58115	4.61532	4.63291	4.75987	4.51375	4.52133	4.22203	4.85316	5.04801	5.0521	25.2186	-0.30677	0.2093	-1.46569	0.142732	0.185921	25.2186	-0.80604	0.419971	-1.91928	0.0549493	0.147401	25.2186	-0.464603	0.223034	-2.08311	0.0372415	0.0539382	25.2186	0.0346671	0.412841	0.083972	0.933079	0.94036
TGME49_232360	exonuclease	12	17	9	220	314	211	7	10	7	28	46	14	3.8079	4.01047	3.66181	4.91492	5.10667	5.05402	4.57123	5.08751	5.02501	6.19725	5.43965	4.82884	33.4886	-1.62175	0.314246	-5.16076	2.45944e-07	7.82864e-07	33.4886	-0.805707	0.390735	-2.06203	0.0392051	0.115069	33.4886	-0.654447	0.262158	-2.49639	0.0125465	0.02011	33.4886	-1.47049	0.427432	-3.44029	0.000581096	0.00117101
TGME49_261250	histone H2A1	119	149	151	316	398	503	111	83	64	212	272	339	7.22887	7.28761	7.45162	6.78319	6.79994	7.08777	8.08551	7.97888	8.01482	8.72788	7.93762	8.68171	268.835	1.09775	0.34637	3.16931	0.00152803	0.00297062	268.835	-0.803181	0.352619	-2.27776	0.0227409	0.0739489	268.835	-3.29989	0.343007	-9.6205	6.55121e-22	5.48857e-21	268.835	-1.39896	0.355892	-3.93086	8.46418e-05	0.000192452
TGME49_261580	histone H2AX	46	68	46	20	30	34	111	83	64	212	272	339	6.2013	6.35023	6.26385	5.40673	5.42853	5.50016	7.80165	7.68095	7.71953	8.51027	7.63843	8.46089	236.181	3.56709	0.369074	9.66496	4.24775e-22	4.21974e-21	236.181	-0.801781	0.330744	-2.42418	0.0153432	0.0527329	236.181	-7.17825	0.354514	-20.2481	3.68964e-91	8.33858e-89	236.181	-2.80938	0.346305	-8.11244	4.96146e-16	4.44075e-15
TGME49_239830	TBC domain-containing protein	21	29	16	86	89	85	13	8	5	10	61	29	4.31078	4.51966	4.14608	3.81429	3.64252	3.98107	5.15108	4.79474	4.63012	4.96061	5.73208	5.60153	28.892	0.675181	0.245398	2.75137	0.00593471	0.0103771	28.892	-0.789685	0.352251	-2.24183	0.0249726	0.0806257	28.892	-2.23939	0.226768	-9.87526	5.32961e-23	5.07154e-22	28.892	-0.774524	0.364523	-2.12476	0.0336067	0.0514922
TGME49_234450	ribosomal protein RPS15A	131	181	128	585	621	345	19	19	7	29	103	39	6.71012	6.91298	6.80071	6.35882	6.22851	5.99858	6.06376	6.21197	5.64469	6.55395	6.65317	6.33303	87.1575	0.863799	0.160049	5.39709	6.77302e-08	2.24279e-07	87.1575	-0.786422	0.28262	-2.78261	0.00539236	0.022568	87.1575	-0.476885	0.185667	-2.5685	0.010214	0.0165473	87.1575	1.17334	0.266492	4.4029	1.06814e-05	2.79883e-05
TGME49_278660	P-type ATPase4, putative	29	41	22	162	180	147	5	7	3	5	26	25	4.65635	4.89951	4.47796	4.51968	4.424	4.59315	4.19987	4.65413	4.2056	4.28377	4.73918	5.41339	24.9157	0.247325	0.214481	1.15313	0.248857	0.305362	24.9157	-0.786131	0.443468	-1.77269	0.07628	0.188716	24.9157	-0.542084	0.248738	-2.17934	0.0293064	0.043574	24.9157	0.491371	0.4252	1.15562	0.247835	0.304406
TGME49_233450	SAG-related sequence SRS29A	16	23	12	103	144	89	6	11	2	5	59	15	3.95862	4.19712	3.79074	3.95713	4.11421	3.9753	4.25917	5.02981	3.81769	4.18008	5.5985	4.75858	22.4382	-0.0481068	0.349195	-0.137765	0.890426	0.908516	22.4382	-0.78016	0.467861	-1.6675	0.0954145	0.224394	22.4382	-1.42762	0.33756	-4.22924	2.34479e-05	5.32586e-05	22.4382	-0.695571	0.476324	-1.46029	0.14421	0.187039
TGME49_217780	Sec20 protein	6	16	4	116	165	117	10	4	1	5	35	17	3.0462	3.74509	2.87227	4.00288	4.17138	4.17998	4.62344	3.9168	3.34576	4.04601	4.86094	4.75763	18.027	-1.27547	0.352307	-3.62034	0.000294215	0.000648708	18.027	-0.778108	0.468313	-1.66151	0.0966104	0.225636	18.027	-0.824126	0.289247	-2.84921	0.00438274	0.00756107	18.027	-1.32149	0.509679	-2.59279	0.00952019	0.0159081
TGME49_321530	cathepsin CPL	69	64	58	602	819	622	6	6	4	7	36	17	5.82145	5.59924	5.75222	6.18928	6.32311	6.41099	4.70396	4.84668	4.80738	4.91242	5.32037	5.22705	50.554	-0.747813	0.146181	-5.11567	3.12623e-07	9.77893e-07	50.554	-0.773393	0.418961	-1.84598	0.0648949	0.167614	50.554	1.43533	0.215263	6.66779	2.5969e-11	1.07196e-10	50.554	1.46091	0.388019	3.76504	0.000166519	0.000360128
TGME49_311360	protein kinase G AGC kinase family member PKG	24	32	21	169	246	177	6	2	7	11	39	7	4.44946	4.62226	4.42653	4.56589	4.77663	4.80295	4.35558	3.70771	4.94795	5.05191	5.19395	4.08483	25.2166	-0.273405	0.237967	-1.14892	0.250588	0.306954	25.2166	-0.761899	0.451544	-1.68732	0.0915424	0.217774	25.2166	-0.258604	0.262696	-0.984426	0.324906	0.379968	25.2166	0.229889	0.437621	0.525316	0.599363	0.654377
TGME49_247690	phospholipid-translocating P-type ATPase, flippase subfamily protein	35	34	31	307	352	241	7	7	3	12	32	18	4.9567	4.78212	4.94557	5.33567	5.27355	5.2426	4.62721	4.78226	4.36629	5.2616	5.06346	5.14433	32.146	-0.495004	0.174246	-2.84084	0.0044995	0.00811885	32.146	-0.74938	0.404997	-1.85033	0.0642653	0.166464	32.146	0.185274	0.209126	0.885945	0.375647	0.430946	32.146	0.43965	0.388137	1.13272	0.257332	0.313094
TGME49_284180	hypothetical protein	71	80	57	521	661	552	9	12	6	14	54	31	5.92522	5.91588	5.81035	6.0892	6.14135	6.33029	5.167	5.57497	5.25134	5.65734	5.83161	5.93214	57.6697	-0.399338	0.144695	-2.75987	0.00578245	0.0101305	57.6697	-0.748519	0.329935	-2.26868	0.0232875	0.0754548	57.6697	0.475381	0.181221	2.62321	0.00871048	0.0142135	57.6697	0.824563	0.311372	2.64816	0.00809322	0.0136498
TGME49_262530	leucine rich repeat-containing protein	10	16	11	165	194	133	6	4	5	9	25	20	3.52648	3.83479	3.71779	4.47431	4.44313	4.41533	4.26069	4.05604	4.51263	4.74304	4.61815	5.06959	21.3571	-1.06043	0.270982	-3.91328	9.10522e-05	0.000218913	21.3571	-0.736549	0.437106	-1.68506	0.0919775	0.218235	21.3571	-0.4951	0.237736	-2.08256	0.0372913	0.0539382	21.3571	-0.818977	0.456042	-1.79584	0.0725205	0.101484
TGME49_221470	hypothetical protein	41	50	54	420	453	348	6	8	5	8	36	25	5.20502	5.28209	5.6357	5.754	5.62221	5.72403	4.60675	5.01255	4.88443	4.94722	5.26615	5.57907	40.5423	-0.402848	0.158301	-2.54481	0.0109336	0.0181025	40.5423	-0.736402	0.386859	-1.90354	0.0569704	0.15237	40.5423	0.482628	0.204372	2.36151	0.0182005	0.0282001	40.5423	0.816182	0.364625	2.23841	0.0251941	0.0396095
TGME49_229250	ribosomal protein RPL28	92	86	72	526	529	386	10	11	8	22	52	30	6.21996	6.01096	6.07611	6.11567	5.9177	5.95758	5.28797	5.52081	5.52173	6.13371	5.81224	5.91797	60.0847	0.143606	0.136261	1.0539	0.291928	0.349765	60.0847	-0.73178	0.318186	-2.29985	0.0214567	0.0702784	60.0847	0.113672	0.175672	0.647071	0.517586	0.569912	60.0847	0.989058	0.298243	3.31628	0.000912238	0.00179665
TGME49_205040	PGAP1 family protein	30	26	24	179	211	151	11	7	5	8	44	31	4.75813	4.46214	4.63699	4.68909	4.65939	4.68039	5.03915	4.74307	4.72228	4.80691	5.3997	5.73508	30.6102	-0.0841095	0.198442	-0.42385	0.671675	0.720278	30.6102	-0.726529	0.355327	-2.04468	0.0408868	0.118848	30.6102	-0.959804	0.198478	-4.83582	1.32597e-06	3.44446e-06	30.6102	-0.317385	0.355307	-0.893271	0.371712	0.433584
TGME49_221660	DEAD/DEAH box helicase domain-containing protein	8	15	10	108	146	97	10	5	7	24	33	18	3.33083	3.77899	3.63547	4.02312	4.14676	4.08486	4.8052	4.27578	4.89116	5.91604	4.96609	4.99854	26.2986	-0.736759	0.32206	-2.28765	0.0221581	0.0345361	26.2986	-0.726495	0.39739	-1.82816	0.0675248	0.170716	26.2986	-1.52888	0.262651	-5.82096	5.85092e-09	1.92336e-08	26.2986	-1.53914	0.438926	-3.50661	0.000453846	0.000934572
TGME49_321680	hypothetical protein	72	77	59	468	638	462	5	11	7	12	45	26	5.9052	5.83898	5.80928	5.94022	6.07302	6.10588	4.63796	5.4398	5.31674	5.4577	5.59888	5.70807	52.4863	-0.242394	0.133773	-1.81199	0.0699885	0.0973379	52.4863	-0.725295	0.350308	-2.07045	0.0384103	0.113846	52.4863	0.572411	0.183323	3.12241	0.00179376	0.00324312	52.4863	1.05531	0.327114	3.22613	0.00125477	0.00241858
TGME49_205340	ribosomal protein RPS12	180	217	188	384	442	253	15	26	10	30	84	65	7.05502	7.11679	7.21695	5.97738	5.93066	5.74258	5.89142	6.53508	5.95954	6.60929	6.46956	6.86383	98.0756	1.80487	0.146194	12.3457	5.13958e-35	9.11017e-34	98.0756	-0.719189	0.263241	-2.73205	0.00629415	0.0256302	98.0756	-1.12031	0.173923	-6.44142	1.1836e-10	4.45824e-10	98.0756	1.40374	0.245804	5.71083	1.12426e-08	4.66205e-08
TGME49_315490	rhoptry protein ROP10	66	63	40	135	131	78	11	7	3	8	44	24	5.66289	5.46003	5.20954	4.37469	4.12852	3.95082	5.04444	4.74937	4.32398	4.81291	5.40343	5.44225	32.6625	1.64866	0.206495	7.98401	1.41657e-15	9.34726e-15	32.6625	-0.718081	0.392229	-1.83077	0.0671348	0.170716	32.6625	-1.47353	0.244871	-6.01759	1.77031e-09	6.085e-09	32.6625	0.893206	0.369489	2.41741	0.0156314	0.0255068
TGME49_213325	TBC domain-containing protein	28	28	31	164	212	172	7	6	4	8	27	25	4.64953	4.50913	4.88469	4.56083	4.63609	4.79994	4.54305	4.55217	4.4787	4.76295	4.81336	5.44963	26.9961	0.0152771	0.212255	0.0719753	0.942622	0.951633	26.9961	-0.713721	0.419456	-1.70154	0.0888418	0.213032	26.9961	-0.486681	0.238773	-2.03826	0.0415238	0.0595834	26.9961	0.242317	0.404949	0.598391	0.549579	0.603669
TGME49_270865	adenylate cyclase, putative	22	36	18	445	571	384	5	6	6	7	43	12	4.4573	4.84635	4.36909	5.77001	5.8401	5.78711	4.33933	4.6426	4.93332	4.7188	5.39793	4.71813	34.8637	-1.53192	0.200834	-7.62776	2.38874e-14	1.44927e-13	34.8637	-0.713465	0.411064	-1.73565	0.0826251	0.200788	34.8637	0.852174	0.219366	3.8847	0.000102455	0.000217928	34.8637	0.0337224	0.40148	0.083995	0.93306	0.94036
TGME49_226380	hypothetical protein	41	50	47	404	573	329	10	3	2	5	33	16	5.15462	5.23392	5.43415	5.67187	5.85907	5.62116	5.00235	4.15076	4.16794	4.45856	5.11908	5.04128	36.2827	-0.55196	0.175376	-3.1473	0.00164785	0.00318303	36.2827	-0.713235	0.440334	-1.61976	0.105284	0.240345	36.2827	0.929885	0.236672	3.92901	8.52973e-05	0.00018186	36.2827	1.09116	0.410654	2.65713	0.007881	0.0133416
TGME49_290290	ubiquitin-activating enzyme E1 family protein	35	40	22	206	252	177	8	2	6	9	29	19	4.90612	4.9126	4.51937	4.82914	4.84213	4.84116	4.684	3.78139	4.8561	4.89451	4.90224	5.14849	27.8018	-0.0408905	0.184604	-0.221504	0.8247	0.85106	27.8018	-0.713225	0.420384	-1.69661	0.0897713	0.214125	27.8018	-0.195355	0.223327	-0.874749	0.38171	0.43569	27.8018	0.47698	0.401156	1.18901	0.234434	0.288731
TGME49_203540	RNA binding protein, putative	37	45	26	290	399	244	11	13	2	12	60	22	5.07218	5.14599	4.81339	5.31319	5.46099	5.30119	5.13847	5.47764	4.23397	5.32303	5.82515	5.41912	38.5176	-0.432714	0.183733	-2.35513	0.0185163	0.0291616	38.5176	-0.71038	0.340998	-2.08324	0.0372297	0.111443	38.5176	-0.340835	0.194982	-1.74803	0.0804582	0.10987	38.5176	-0.0631698	0.334693	-0.188739	0.850297	0.879484
TGME49_275420	histone lysine-specific demethylase LSD1/BHC110/KDMA1A	8	13	6	101	113	82	6	8	5	16	42	10	3.275	3.58232	3.14857	3.89707	3.81277	3.84823	4.1977	4.63034	4.44593	5.32943	5.15621	4.28185	21.4199	-0.787698	0.325331	-2.42122	0.0154685	0.0246624	21.4199	-0.705696	0.40453	-1.74448	0.0810747	0.198085	21.4199	-1.5362	0.247079	-6.21745	5.05307e-10	1.81991e-09	21.4199	-1.61821	0.456548	-3.54444	0.000393454	0.000815786
TGME49_250690	zinc finger (CCCH type) motif-containing protein	55	59	48	260	301	205	9	5	9	8	48	26	5.52329	5.45822	5.49444	5.19755	5.14779	5.11242	4.95313	4.58816	5.41783	4.93246	5.57786	5.61383	39.1404	0.432876	0.148519	2.91462	0.00356125	0.00654344	39.1404	-0.699958	0.350864	-1.99496	0.0460477	0.131316	39.1404	-0.437081	0.188092	-2.32376	0.0201383	0.0308559	39.1404	0.695753	0.331338	2.09983	0.0357439	0.0543067
TGME49_239820	D-3-phosphoglycerate dehydrogenase	198	235	162	1054	1238	807	40	29	14	43	170	82	7.34329	7.38431	7.25885	7.18273	7.15536	7.08573	7.03782	6.89685	6.56227	7.18611	7.37447	7.30084	144.831	0.292885	0.105786	2.76866	0.00562869	0.00989949	144.831	-0.698084	0.199857	-3.49291	0.000477786	0.00258634	144.831	-0.265372	0.123819	-2.14322	0.0320952	0.0471007	144.831	0.725597	0.189215	3.83477	0.000125682	0.000275769
TGME49_215150	AP2 domain transcription factor AP2X-9	86	94	59	286	302	241	16	19	11	23	105	38	6.15706	6.11575	5.87938	5.49068	5.35349	5.48195	5.73708	6.06318	5.82849	6.1906	6.57004	6.1749	63.7385	0.866903	0.145281	5.96708	2.41542e-09	9.49366e-09	63.7385	-0.697213	0.262296	-2.65811	0.00785793	0.0307514	63.7385	-1.31061	0.161111	-8.1348	4.12634e-16	2.40659e-15	63.7385	0.25351	0.252881	1.00249	0.316109	0.376934
TGME49_231140	ribosomal protein RPS25	56	69	49	413	456	282	15	6	5	18	49	24	5.60284	5.69147	5.57834	5.7771	5.67502	5.53255	5.54797	4.85195	4.98177	5.83558	5.65926	5.59068	47.0955	-0.0486833	0.15201	-0.320264	0.748768	0.786163	47.0955	-0.692541	0.336659	-2.0571	0.0396766	0.116076	47.0955	-0.0183535	0.186472	-0.098425	0.921595	0.934442	47.0955	0.625504	0.318864	1.96166	0.0498016	0.072614
TGME49_218260	histone H3.3	182	242	214	1784	2272	1506	13	7	12	27	56	28	7.1551	7.30927	7.42486	7.59558	7.64825	7.58823	5.98393	5.69922	6.28996	6.64398	6.25133	6.2267	137.905	-0.442613	0.121789	-3.63426	0.000278777	0.000619199	137.905	-0.688527	0.309322	-2.22592	0.0260195	0.0834101	137.905	1.95235	0.176108	11.0861	1.46556e-28	1.89266e-27	137.905	2.19827	0.281955	7.79652	6.36358e-15	5.09086e-14
TGME49_305160	histone H2Ba	92	85	46	296	361	397	14	7	4	18	25	34	6.15341	5.92175	5.51082	5.40854	5.41742	5.91341	5.47882	4.98511	4.81989	5.83468	4.95609	5.96743	49.034	0.382225	0.30718	1.24431	0.213387	0.268666	49.034	-0.682802	0.443246	-1.54046	0.123448	0.266342	49.034	-0.014484	0.335715	-0.0431437	0.965587	0.975297	49.034	1.05054	0.422045	2.48918	0.0128039	0.0209687
TGME49_298010	hypothetical protein	28	29	18	262	387	259	9	4	5	18	44	1	4.65715	4.55425	4.3056	5.10703	5.34132	5.28294	4.79992	4.21942	4.68355	5.66031	5.37751	3.06021	30.6268	-0.929064	0.670025	-1.38661	0.16556	0.2132	30.6268	-0.682147	0.759958	-0.897612	0.369393	0.548326	30.6268	0.183377	0.678972	0.270081	0.787098	0.821636	30.6268	-0.0635401	0.751975	-0.0844977	0.932661	0.94036
TGME49_295710	HECT-domain (ubiquitin-transferase) domain-containing protein	36	36	33	360	427	358	41959	20872	17303	16469	11398	197956	15.2513	15.2513	15.2513	15.2514	15.2514	15.2514	15.7705	15.5938	15.628	15.5177	15.3167	16.3278	63985.5	-0.780161	0.910915	-0.856458	0.391744	0.455189	63985.5	-0.680571	0.898932	-0.757089	0.448997	0.624451	63985.5	-11.5427	0.899939	-12.8261	1.17152e-37	2.787e-36	63985.5	-11.6423	0.909921	-12.7948	1.75266e-37	5.46346e-36
TGME49_278030	hypothetical protein	28	37	28	294	451	304	8	4	4	9	37	10	4.69415	4.85913	4.8165	5.27146	5.55032	5.5003	4.73044	4.27923	4.55118	4.93973	5.21123	4.51455	31.2235	-0.818804	0.204501	-4.00391	6.23047e-05	0.000152638	31.2235	-0.662099	0.432709	-1.53012	0.125986	0.269884	31.2235	0.577522	0.242387	2.38265	0.0171887	0.0269299	31.2235	0.420817	0.412682	1.01971	0.307865	0.368134
TGME49_214610	hypothetical protein	10	12	7	64	80	50	6	8	1	10	37	6	3.38126	3.42203	3.19708	3.36355	3.39233	3.2891	4.01924	4.42479	3.23222	4.58813	4.80014	3.66474	15.8888	-0.0664402	0.356418	-0.186411	0.852123	0.876358	15.8888	-0.657614	0.47784	-1.37622	0.168753	0.325967	15.8888	-1.75255	0.314413	-5.57404	2.48896e-08	7.81257e-08	15.8888	-1.16138	0.506468	-2.29309	0.021843	0.0349488
TGME49_308840	SAG-related sequence SRS51	103	143	99	241	260	197	11	12	10	12	58	43	6.31425	6.53514	6.39195	5.26328	5.14662	5.22369	5.3304	5.56182	5.68279	5.4976	5.89483	6.26706	59.5818	1.64901	0.127102	12.9739	1.72028e-38	3.7027e-37	59.5818	-0.650957	0.298779	-2.17873	0.0293521	0.0918141	59.5818	-1.03813	0.170811	-6.07764	1.21963e-09	4.22433e-09	59.5818	1.26184	0.276129	4.56974	4.88333e-06	1.36251e-05
TGME49_227570	transmembrane amino acid transporter protein	23	22	16	130	199	103	7	1	7	5	23	23	4.3401	4.15953	4.08245	4.21861	4.47766	4.14225	4.41307	3.31802	4.85295	4.19153	4.53599	5.23655	21.7034	-0.130567	0.278035	-0.469607	0.638636	0.691409	21.7034	-0.650921	0.468912	-1.38815	0.165091	0.321642	21.7034	-0.624918	0.293821	-2.12687	0.0334313	0.0488237	21.7034	-0.104564	0.459185	-0.227717	0.819866	0.855842
TGME49_312090	ribosomal protein RPL23	477	561	430	886	961	609	10	12	4	18	44	26	8.07074	8.10665	8.07819	6.85896	6.75841	6.66428	5.78413	6.01939	5.58508	6.26795	6.02972	6.13738	156.079	1.93462	0.111011	17.4272	5.12556e-68	3.86125e-66	156.079	-0.650667	0.338731	-1.92089	0.054745	0.147401	156.079	1.11568	0.187818	5.94021	2.84658e-09	9.63785e-09	156.079	3.70096	0.302963	12.2159	2.55719e-34	7.00516e-33
TGME49_245680	ribosomal protein RPL21	184	193	177	418	481	353	13	13	3	16	56	27	6.99321	6.90657	7.07141	5.92445	5.87422	5.91774	5.60515	5.7502	4.95312	5.87715	5.94536	5.87298	77.6751	1.49739	0.0965517	15.5087	3.02916e-54	1.36918e-52	77.6751	-0.64828	0.311875	-2.07865	0.0376492	0.111957	77.6751	-0.00403305	0.164365	-0.0245372	0.980424	0.985877	77.6751	2.14164	0.282086	7.59215	3.14634e-14	2.35065e-13
TGME49_227430	transmembrane amino acid transporter protein	0	0	1	120	189	149	7	1	7	5	23	23	1.79447	1.72341	2.11877	3.92667	4.20781	4.32972	4.11955	2.93523	4.541	3.88112	4.29505	4.97512	17.7721	-6.06203	1.20871	-5.01528	5.29569e-07	1.63389e-06	17.7721	-0.64783	0.501672	-1.29134	0.196585	0.36268	17.7721	-0.515136	0.343434	-1.49996	0.133626	0.172568	17.7721	-5.92933	1.26282	-4.69531	2.66197e-06	7.73769e-06
TGME49_227580	transmembrane amino acid transporter protein	77	100	79	511	682	526	7	1	7	5	23	23	5.93215	6.08201	6.08417	5.99406	6.10522	6.20992	4.81209	3.91246	5.24203	4.63045	4.8529	5.52363	50.7791	-0.0802368	0.140595	-0.570694	0.568207	0.627178	50.7791	-0.647678	0.436701	-1.48311	0.138044	0.282975	50.7791	1.40389	0.230743	6.08421	1.17066e-09	4.0703e-09	50.7791	1.97133	0.396526	4.9715	6.64355e-07	2.14492e-06
TGME49_230350	hypothetical protein	43	53	46	129	120	74	9	4	8	9	40	23	5.15182	5.246	5.35618	4.30839	4.01551	3.8768	4.81729	4.2417	5.16399	4.91056	5.27944	5.37836	30.9889	1.49224	0.201374	7.4103	1.26015e-13	7.20995e-13	30.9889	-0.641613	0.386263	-1.66108	0.0966977	0.225636	30.9889	-1.49747	0.237897	-6.29464	3.08106e-10	1.13223e-09	30.9889	0.636382	0.364905	1.74397	0.081165	0.111795
TGME49_318310	transketolase	15	19	5	132	172	152	13	6	3	14	37	22	3.9329	4.03799	3.10266	4.26336	4.34671	4.60632	5.1099	4.46691	4.15423	5.29145	5.11039	5.24145	25.5363	-0.89796	0.292198	-3.07312	0.00211835	0.00403156	25.5363	-0.637344	0.391135	-1.62948	0.103212	0.236213	25.5363	-1.0302	0.248575	-4.14443	3.40655e-05	7.62257e-05	25.5363	-1.29082	0.42021	-3.07184	0.00212742	0.00396533
TGME49_242070	cAMP-dependent protein kinase regulatory subunit	118	127	67	447	580	401	7	6	6	3	41	22	6.43162	6.37074	5.92351	5.86654	5.94436	5.92576	4.85732	4.87662	5.15048	4.35664	5.4753	5.50794	53.0836	0.46939	0.161529	2.90592	0.00366176	0.00669393	53.0836	-0.637336	0.401683	-1.58666	0.112589	0.25131	53.0836	0.798359	0.230648	3.46138	0.000537413	0.00105613	53.0836	1.90508	0.366391	5.19959	1.99728e-07	6.86516e-07
TGME49_219260	cation-transporting ATPase, putative	10	5	10	184	163	127	11	4	5	12	41	15	3.50916	2.84924	3.61751	4.59966	4.25011	4.36494	4.87041	4.0507	4.51431	5.06111	5.18065	4.76099	23.1379	-1.57344	0.339115	-4.63985	3.48666e-06	9.88069e-06	23.1379	-0.630504	0.406881	-1.5496	0.121237	0.262825	23.1379	-0.842596	0.255294	-3.30049	0.000965161	0.00182915	23.1379	-1.78553	0.464086	-3.84742	0.00011937	0.000263197
TGME49_236970	SWI2/SNF2-containing PHD finger protein	29	41	33	295	329	215	11	5	2	23	23	6	4.72339	4.96559	4.99002	5.26799	5.17354	5.08848	5.04206	4.44345	4.07015	5.9759	4.67461	4.04283	31.9373	-0.348663	0.365236	-0.954622	0.339769	0.398897	31.9373	-0.629772	0.52015	-1.21075	0.225992	0.395341	31.9373	0.151953	0.391481	0.388149	0.697906	0.741371	31.9373	0.433062	0.500696	0.864919	0.387083	0.448045
TGME49_213340	GMC oxidoreductase	0	0	0	3	6	0	29	28	19	46	122	83	1.91472	1.83921	1.9801	1.25883	1.40412	0.968534	5.81652	5.95066	5.81525	6.48032	6.29605	6.59425	62.2764	-1.34488	1.2766	-1.05349	0.292116	0.349765	62.2764	-0.627502	0.215995	-2.90516	0.00367062	0.0157263	62.2764	-8.50099	0.500982	-16.9687	1.4009e-64	1.40713e-62	62.2764	-9.21837	1.19389	-7.7213	1.15153e-14	8.97397e-14
TGME49_218960	AP2 domain transcription factor AP2XII-1	34	56	45	425	523	357	12	12	1	9	45	30	5.02398	5.42465	5.44727	5.77893	5.79877	5.76492	5.27383	5.43592	4.05506	5.08456	5.52902	5.79645	43.5935	-0.598819	0.154284	-3.88127	0.000103911	0.000244624	43.5935	-0.62699	0.340337	-1.84226	0.0654367	0.168532	43.5935	0.289516	0.183981	1.57362	0.115575	0.15164	43.5935	0.317686	0.325244	0.976762	0.328687	0.390451
TGME49_311240	DnaJ family chaperone, putative	70	75	54	455	515	344	8	5	4	9	29	19	5.81504	5.7487	5.64683	5.85476	5.77883	5.72019	4.88073	4.63395	4.73582	5.07956	5.04994	5.29729	43.0758	-0.049264	0.134278	-0.366881	0.713708	0.75461	43.0758	-0.625877	0.406916	-1.5381	0.124024	0.266948	43.0758	0.85323	0.211204	4.03985	5.34862e-05	0.000115951	43.0758	1.42984	0.372833	3.83508	0.000125524	0.000275769
TGME49_300140	elongation factor 1-gamma, putative	71	79	61	405	527	362	8	10	8	16	62	11	5.88017	5.85701	5.83515	5.77095	5.85191	5.82621	4.98116	5.33285	5.41868	5.7312	5.9341	4.85306	50.5314	0.0580218	0.142703	0.406591	0.684308	0.728639	50.5314	-0.625304	0.33694	-1.85583	0.0634777	0.16633	50.5314	0.215672	0.187351	1.15116	0.249666	0.302951	50.5314	0.898997	0.314312	2.8602	0.00423369	0.00754883
TGME49_315740	SAG-related sequence SRS54	0	2	2	10	7	3	7	6	4	8	36	14	1.5338	1.92083	2.05121	1.68136	1.42417	1.3037	3.69149	3.67168	3.52323	3.902	4.36359	4.00887	13.7163	0.353612	0.816342	0.433166	0.664894	0.71726	13.7163	-0.613752	0.452026	-1.35778	0.174534	0.335699	13.7163	-5.17222	0.431013	-12.0002	3.54647e-33	6.28629e-32	13.7163	-4.20485	0.827629	-5.0806	3.76239e-07	1.2368e-06
TGME49_265450	hexokinase	69	66	58	431	573	380	4	8	3	4	30	16	5.77497	5.57901	5.70246	5.77043	5.88012	5.81216	4.27683	4.99258	4.48154	4.3574	5.05306	5.08387	41.123	-0.163738	0.137118	-1.19414	0.232423	0.289409	41.123	-0.60612	0.433403	-1.39851	0.161959	0.316857	41.123	1.12552	0.224793	5.00691	5.53108e-07	1.54324e-06	41.123	1.5679	0.395105	3.96831	7.23843e-05	0.000166927
TGME49_225850	peptidase, M28 family protein	21	24	16	271	393	259	7	9	2	10	37	13	4.35037	4.35307	4.18835	5.14728	5.35983	5.28353	4.55609	4.96318	4.02095	5.00516	5.17843	4.73818	28.6738	-1.2425	0.222161	-5.5928	2.23439e-08	7.7988e-08	28.6738	-0.604844	0.406353	-1.48847	0.136627	0.281345	28.6738	0.280891	0.22662	1.23948	0.215168	0.263924	28.6738	-0.356767	0.403883	-0.883343	0.377051	0.438116
TGME49_250880	kinase, pfkB family protein	40	40	32	178	204	123	7	4	5	10	18	23	5.04896	4.90469	4.92156	4.65482	4.59323	4.42048	4.5445	4.21036	4.6732	4.9938	4.37887	5.35571	27.3921	0.50854	0.211929	2.39957	0.0164141	0.0259866	27.3921	-0.59631	0.440257	-1.35446	0.17559	0.337014	27.3921	-0.41698	0.260199	-1.60254	0.109036	0.14474	27.3921	0.68787	0.413566	1.66327	0.0962594	0.129299
TGME49_291180	hypothetical protein	65	63	51	382	463	326	15	8	9	22	61	22	5.80053	5.62897	5.6593	5.72323	5.72543	5.7273	5.59284	5.15741	5.55358	6.08646	5.93239	5.54208	51.9914	-0.036497	0.133682	-0.273014	0.784842	0.816874	51.9914	-0.59001	0.299748	-1.96835	0.0490273	0.137642	51.9914	-0.188055	0.162856	-1.15473	0.2482	0.301576	51.9914	0.365458	0.284952	1.28252	0.199659	0.251731
TGME49_222160	aldehyde dehydrogenase	12	3	3	201	201	124	8	6	3	9	37	11	3.62399	2.51973	2.70686	4.6348	4.42476	4.28128	4.45364	4.32055	3.98678	4.66309	4.9855	4.35787	20.204	-2.18708	0.401423	-5.44831	5.08496e-08	1.71523e-07	20.204	-0.588901	0.453652	-1.29813	0.194241	0.359303	20.204	-0.428307	0.293602	-1.4588	0.14462	0.183877	20.204	-2.02649	0.529847	-3.82466	0.000130954	0.00028664
TGME49_222660	leucine rich repeat-containing protein	32	38	33	228	313	214	15	11	7	16	61	31	4.95108	4.99439	5.09977	5.06888	5.20838	5.17787	5.4916	5.33353	5.19399	5.65699	5.85759	5.82046	41.5928	-0.198185	0.171783	-1.1537	0.248625	0.305362	41.5928	-0.584536	0.299489	-1.95178	0.0509647	0.141325	41.5928	-0.861111	0.171011	-5.0354	4.7684e-07	1.35554e-06	41.5928	-0.47476	0.29993	-1.5829	0.113444	0.150592
TGME49_243570	ribosomal protein RPS26	150	168	126	535	654	465	9	10	2	13	32	23	6.73985	6.72423	6.66986	6.12803	6.13929	6.15131	5.21169	5.44322	4.64562	5.61596	5.33604	5.65368	67.8772	0.774449	0.0958683	8.07826	6.56974e-16	4.43212e-15	67.8772	-0.578235	0.365115	-1.58371	0.11326	0.251566	67.8772	0.930898	0.187987	4.95193	7.34827e-07	2.02525e-06	67.8772	2.28358	0.327354	6.97588	3.03952e-12	1.84411e-11
TGME49_257380	hypothetical protein	72	77	64	226	279	206	10	3	4	8	27	20	5.80644	5.73671	5.79733	5.00887	5.03194	5.08813	5.01377	4.1685	4.6333	4.88735	4.90872	5.2915	36.9629	0.932789	0.137651	6.7765	1.23126e-11	5.92053e-11	36.9629	-0.576136	0.408957	-1.40879	0.158896	0.311588	36.9629	0.0214839	0.218058	0.0985236	0.921517	0.934442	36.9629	1.53041	0.372349	4.11014	3.95411e-05	9.50669e-05
TGME49_299080	VTC domain-containing protein	7	13	13	168	224	173	7	8	4	17	24	18	3.24681	3.65984	3.90282	4.53145	4.6424	4.74958	4.45574	4.74381	4.37432	5.50871	4.61819	5.00735	24.9143	-1.42814	0.306491	-4.65966	3.16728e-06	9.03224e-06	24.9143	-0.57511	0.416096	-1.38216	0.166924	0.323612	24.9143	-0.46652	0.258521	-1.80457	0.0711418	0.0981865	24.9143	-1.31955	0.447482	-2.94885	0.00318963	0.00580166
TGME49_307760	Tubulin-tyrosine ligase family protein	16	17	7	126	158	109	4	11	3	12	43	6	3.93805	3.86835	3.30211	4.15785	4.197	4.17679	3.88575	4.99711	4.04917	5.0249	5.20108	3.83693	21.2687	-0.632775	0.348575	-1.81532	0.0694749	0.0967725	21.2687	-0.57064	0.468432	-1.21819	0.223151	0.393458	21.2687	-0.917468	0.329354	-2.78566	0.00534194	0.00904328	21.2687	-0.979603	0.48214	-2.03178	0.0421759	0.0626785
TGME49_297360	hypothetical protein	9	14	7	55	80	51	11	6	5	8	43	21	3.34755	3.62627	3.24063	3.24358	3.42867	3.33336	4.77694	4.30613	4.40558	4.52982	5.15284	5.04923	20.722	0.0421145	0.314817	0.133775	0.893581	0.909681	20.722	-0.569471	0.379702	-1.49979	0.13367	0.279071	20.722	-2.28322	0.245787	-9.28944	1.55109e-20	1.19845e-19	20.722	-1.67164	0.427636	-3.90902	9.26717e-05	0.000208396
TGME49_247195	microneme protein MIC15	49	41	37	328	342	221	9	8	4	15	28	23	5.3757	5.03283	5.18493	5.44704	5.27598	5.17957	4.92583	4.97029	4.65386	5.55228	4.96101	5.45913	36.5983	-0.131232	0.188519	-0.696122	0.486352	0.548208	36.5983	-0.566724	0.385449	-1.4703	0.141482	0.287414	36.5983	0.0474558	0.226722	0.209313	0.834204	0.861852	36.5983	0.482948	0.364291	1.32572	0.184932	0.234144
TGME49_291980	HECT-domain (ubiquitin-transferase) domain-containing protein	12	25	17	236	319	244	13	7	8	10	45	35	3.86087	4.45107	4.30884	5.02964	5.15771	5.25521	5.24891	4.7812	5.21417	5.06726	5.44851	5.89964	34.7372	-1.22098	0.238419	-5.12113	3.03717e-07	9.53334e-07	34.7372	-0.565249	0.338404	-1.67034	0.0948524	0.223881	34.7372	-0.517851	0.206316	-2.50999	0.0120734	0.0193861	34.7372	-1.17358	0.35888	-3.27011	0.00107504	0.00208997
TGME49_300120	aminotransferase, class V superfamily protein	29	29	24	264	302	236	10	2	11	4	40	31	4.73498	4.5942	4.65166	5.14795	5.08342	5.20594	4.95648	3.85065	5.54017	4.22392	5.30208	5.74702	32.9641	-0.623119	0.214454	-2.90561	0.00366537	0.00669393	32.9641	-0.561072	0.371223	-1.51141	0.130683	0.276022	32.9641	-0.229453	0.223878	-1.0249	0.305411	0.360585	32.9641	-0.2915	0.365617	-0.797282	0.425287	0.485429
TGME49_208500	protein phosphatase 2C domain-containing protein	14	14	15	205	217	194	8	6	7	8	32	27	3.90446	3.77277	4.08765	4.79529	4.64241	4.9185	4.64118	4.51882	4.9634	4.7325	4.98082	5.51706	26.8656	-1.1799	0.265665	-4.44133	8.94066e-06	2.38417e-05	26.8656	-0.557676	0.387901	-1.43768	0.150525	0.299066	26.8656	-0.463214	0.233833	-1.98096	0.0475957	0.0676517	26.8656	-1.08544	0.407881	-2.66117	0.00778688	0.0132568
TGME49_247550	heat shock protein HSP60	66	72	42	401	454	248	10	4	4	11	29	17	5.72986	5.6836	5.34378	5.69263	5.61646	5.32732	5.05455	4.41952	4.6883	5.24362	5.02002	5.15122	39.5201	0.0655414	0.183645	0.356892	0.721173	0.760724	39.5201	-0.556066	0.417602	-1.33157	0.183002	0.346095	39.5201	0.578627	0.24506	2.36116	0.0182178	0.0282001	39.5201	1.20023	0.384789	3.1192	0.00181342	0.0034011
TGME49_253750	PLU-1 family protein	22	25	20	206	286	222	8	7	7	11	59	7	4.40926	4.40615	4.42844	4.83812	4.99738	5.11217	4.69727	4.72434	5.02337	5.11865	5.73111	4.15113	29.7932	-0.746871	0.30711	-2.43193	0.0150185	0.0239871	29.7932	-0.551853	0.43345	-1.27316	0.20296	0.368424	29.7932	-0.325773	0.309859	-1.05136	0.293093	0.349086	29.7932	-0.52079	0.431489	-1.20696	0.227448	0.281276
TGME49_259550	dihydropteroate synthase	36	33	22	179	185	127	1	8	7	5	25	21	4.88929	4.65021	4.4698	4.62569	4.44775	4.42162	3.29963	4.7769	4.93946	4.27193	4.68855	5.20703	25.0434	0.238909	0.221863	1.07683	0.281555	0.339367	25.0434	-0.540868	0.440364	-1.22823	0.219361	0.388828	25.0434	-0.405424	0.262506	-1.54444	0.122483	0.159087	25.0434	0.374353	0.417413	0.896839	0.369805	0.431917
TGME49_203980	hypothetical protein	49	40	32	402	494	356	9	7	4	13	31	19	5.39069	5.0238	5.04334	5.69471	5.71323	5.74166	4.94961	4.87059	4.68479	5.41559	5.08994	5.26736	39.0015	-0.698907	0.158541	-4.40836	1.04155e-05	2.76118e-05	39.0015	-0.540429	0.379464	-1.42419	0.154391	0.305405	39.0015	0.637961	0.203556	3.13408	0.00172395	0.00312315	39.0015	0.479482	0.357342	1.3418	0.179659	0.228749
TGME49_264610	RNA recognition motif-containing protein	66	80	52	425	520	404	8	6	2	11	20	19	5.73917	5.81306	5.59487	5.76805	5.7814	5.89611	4.86564	4.76432	4.28966	5.2622	4.65581	5.28551	42.711	-0.104078	0.14143	-0.735893	0.461796	0.525773	42.711	-0.53973	0.424574	-1.27123	0.203648	0.368933	42.711	1.07404	0.226729	4.7371	2.16801e-06	5.50528e-06	42.711	1.50969	0.385823	3.9129	9.11928e-05	0.000205582
TGME49_246090	hypothetical protein	13	14	13	438	623	400	12	7	2	9	35	22	3.90805	3.847	4.02136	5.73316	5.92564	5.81733	5.13815	4.75182	4.07941	4.93265	5.14211	5.34345	35.0412	-2.50991	0.252753	-9.93027	3.07414e-23	3.38906e-22	35.0412	-0.534389	0.37758	-1.4153	0.156981	0.30907	35.0412	0.792222	0.210662	3.76063	0.000169487	0.000350609	35.0412	-1.1833	0.402582	-2.93927	0.0032899	0.00596006
TGME49_203880	hypothetical protein	27	40	21	480	599	409	10	4	3	3	34	17	4.67088	4.96023	4.52444	5.85689	5.89421	5.85907	4.97162	4.30526	4.36396	4.04908	5.12867	5.07922	35.1072	-1.40847	0.182652	-7.71123	1.24615e-14	7.76907e-14	35.1072	-0.532417	0.413221	-1.28846	0.197587	0.363046	35.1072	1.12799	0.222241	5.07553	3.86408e-07	1.11246e-06	35.1072	0.251942	0.393347	0.640507	0.521843	0.578829
TGME49_221580	ribosomal RNA large subunit methyltransferase J protein	17	7	16	170	204	149	6	10	4	9	36	18	4.05908	3.13636	4.11317	4.54586	4.53693	4.58009	4.31388	4.97929	4.37728	4.80002	5.07171	5.00663	24.1312	-1.03144	0.264252	-3.90326	9.49045e-05	0.000226967	24.1312	-0.524899	0.390793	-1.34316	0.179219	0.342524	24.1312	-0.606303	0.229074	-2.64675	0.00812692	0.0134065	24.1312	-1.11285	0.412399	-2.69847	0.00696583	0.0119718
TGME49_294550	dynein heavy chain	30	34	27	335	434	290	8	9	10	22	52	11	4.85736	4.8521	4.86534	5.48527	5.56404	5.50572	4.84304	5.11129	5.52546	5.99737	5.66686	4.71583	40.4737	-0.864286	0.18736	-4.61297	3.9695e-06	1.10413e-05	40.4737	-0.523924	0.3357	-1.56069	0.118596	0.260221	40.4737	-0.0302258	0.19413	-0.155699	0.87627	0.895083	40.4737	-0.370587	0.331831	-1.1168	0.264081	0.320442
TGME49_267030	ribonuclease type III Dicer	2	4	5	36	42	31	9	5	2	14	29	6	2.28868	2.51456	2.80269	2.74631	2.71619	2.75837	4.19032	3.77658	3.31179	4.73029	4.35399	3.47049	14.3858	-0.635085	0.513273	-1.23732	0.215967	0.271536	14.3858	-0.521954	0.483076	-1.08048	0.279928	0.456778	14.3858	-2.52703	0.346883	-7.28497	3.21734e-13	1.49922e-12	14.3858	-2.64016	0.613582	-4.30287	1.68602e-05	4.29341e-05
TGME49_246940	hypothetical protein	128	115	108	662	766	501	10	5	7	9	40	20	6.56657	6.3115	6.50164	6.35376	6.30579	6.22778	5.28506	4.89005	5.40308	5.27913	5.54059	5.50917	64.2624	0.221825	0.11433	1.94021	0.0523541	0.0742985	64.2624	-0.52064	0.362787	-1.43511	0.151255	0.299856	64.2624	1.13772	0.195013	5.8341	5.40831e-09	1.79088e-08	64.2624	1.88019	0.326582	5.75718	8.5533e-09	3.56322e-08
TGME49_260470	heat shock protein DNAJ pfj4, putative	23	32	21	352	443	289	12	15	7	19	67	21	4.61488	4.817	4.63902	5.55929	5.60439	5.51963	5.26625	5.66354	5.20121	5.85044	5.97167	5.40041	43.4111	-1.15866	0.190473	-6.0831	1.17884e-09	4.95659e-09	43.4111	-0.51924	0.297505	-1.74531	0.0809306	0.198085	43.4111	-0.320103	0.17064	-1.87589	0.06067	0.0849005	43.4111	-0.959528	0.309308	-3.10218	0.00192101	0.003588
TGME49_240650	coatomer protein complex, subunit alpha, putative	28	35	29	237	288	228	7	6	4	4	27	22	4.66318	4.76734	4.82431	4.99442	4.99993	5.13737	4.56157	4.57165	4.50083	4.17081	4.8273	5.31817	27.976	-0.366107	0.191923	-1.90758	0.056446	0.0796056	27.976	-0.516575	0.417696	-1.23672	0.216189	0.387539	27.976	0.167457	0.233678	0.716615	0.473612	0.528574	27.976	0.317925	0.395852	0.80314	0.421894	0.482164
TGME49_268280	'chromo' (CHRromatin Organization MOdifier) domain-containing protein	25	20	25	283	326	211	7	8	1	13	23	13	4.51966	4.14639	4.64088	5.18285	5.1263	5.02988	4.53397	4.82082	3.68982	5.26963	4.63123	4.71918	27.1839	-0.868124	0.21525	-4.03309	5.50482e-05	0.000136713	27.1839	-0.516003	0.433621	-1.18998	0.234052	0.405332	27.1839	0.371841	0.244757	1.51923	0.128706	0.166452	27.1839	0.0197193	0.417677	0.0472119	0.962344	0.965549
TGME49_238950	fatty acyl-CoA desaturase, putative	40	54	41	204	259	162	8	6	9	14	43	15	5.12992	5.32447	5.28239	4.88648	4.94133	4.80951	4.78733	4.67838	5.3705	5.45692	5.42028	4.97634	34.9451	0.466502	0.164308	2.83919	0.00452279	0.00812843	34.9451	-0.515448	0.358356	-1.43837	0.150329	0.299066	34.9451	-0.551396	0.203365	-2.71136	0.00670085	0.0112177	34.9451	0.430554	0.337725	1.27486	0.202357	0.25469
TGME49_269700	NLI interacting factor family phosphatase	23	33	23	335	441	310	12	9	7	7	45	35	4.56467	4.80544	4.68233	5.47579	5.57352	5.57319	5.22398	5.09479	5.15152	4.79173	5.4931	5.94	38.863	-1.10877	0.192747	-5.75243	8.79722e-09	3.21971e-08	38.863	-0.510274	0.328803	-1.55191	0.120683	0.262254	38.863	-0.0249178	0.188566	-0.132144	0.89487	0.909969	38.863	-0.623409	0.331219	-1.88217	0.0598133	0.0861007
TGME49_258470	hypothetical protein	346	345	264	2837	3697	2264	39	47	34	38	206	143	8.11019	8.01005	7.98901	8.31812	8.37929	8.2667	7.48466	7.70139	7.69149	7.52467	7.86198	8.07454	261.313	-0.519864	0.20323	-2.558	0.0105275	0.0175588	261.313	-0.506498	0.250824	-2.01933	0.0434525	0.124702	261.313	0.869569	0.213735	4.06845	4.73268e-05	0.00010435	261.313	0.856204	0.241936	3.53897	0.000401688	0.000830951
TGME49_201150	heavy metal translocating P-type ATPase subfamily protein	8	7	7	132	212	136	3	9	4	9	30	11	3.28327	3.06687	3.2762	4.17241	4.47839	4.37837	3.62822	4.72137	4.21813	4.65688	4.74371	4.35492	19.3734	-1.76472	0.353179	-4.99667	5.83296e-07	1.78746e-06	19.3734	-0.504476	0.447169	-1.12816	0.259254	0.434815	19.3734	-0.402378	0.272635	-1.47588	0.139976	0.178726	19.3734	-1.66262	0.500365	-3.32281	0.000891158	0.00176282
TGME49_232230	ribosomal protein RPL30	152	158	100	547	666	487	5	11	8	11	36	27	6.76724	6.67009	6.43318	6.16573	6.17272	6.21448	4.80549	5.54653	5.54821	5.48504	5.46609	5.82752	68.0171	0.615	0.111831	5.49936	3.81167e-08	1.30521e-07	68.0171	-0.504316	0.348512	-1.44706	0.147881	0.295763	68.0171	0.849618	0.18985	4.4752	7.63392e-06	1.83052e-05	68.0171	1.96893	0.312927	6.29199	3.1343e-10	1.56542e-09
TGME49_208842	DEAD/DEAH box helicase domain-containing protein	24	35	25	131	186	116	13	9	7	16	49	24	4.53441	4.80294	4.69892	4.35327	4.53205	4.39945	5.23778	5.01444	5.06541	5.56731	5.53896	5.45416	33.0698	0.311465	0.197144	1.57988	0.114134	0.151508	33.0698	-0.496198	0.324604	-1.52862	0.126358	0.270041	33.0698	-1.39255	0.195641	-7.11788	1.09602e-12	4.8808e-12	33.0698	-0.584887	0.325512	-1.79682	0.0723642	0.101422
TGME49_203310	dense granule protein GRA7	889	983	748	4131	5762	3755	93	75	63	81	382	265	9.26901	9.24885	9.22457	9.05396	9.15164	9.09932	8.64404	8.61526	8.68588	8.62023	8.82974	9.01034	521.124	0.297685	0.17756	1.67653	0.0936346	0.127287	521.124	-0.49431	0.208017	-2.37629	0.0174875	0.0591242	521.124	0.585274	0.185061	3.1626	0.00156368	0.00284994	521.124	1.37727	0.201373	6.83939	7.95293e-12	4.66847e-11
TGME49_247350	thioredoxin domain-containing protein	81	111	97	433	395	282	9	5	6	9	32	20	6.00353	6.21507	6.33188	5.82235	5.5091	5.52628	5.04565	4.70556	5.1245	5.13391	5.19853	5.39285	49.0193	0.730459	0.163036	4.48035	7.45201e-06	2.01695e-05	49.0193	-0.487641	0.396736	-1.22913	0.219022	0.388828	49.0193	0.518031	0.234509	2.209	0.0271746	0.0407393	49.0193	1.73613	0.359146	4.83406	1.33775e-06	4.09942e-06
TGME49_247510	fructose-bisphospatase II	27	43	37	338	442	271	6	12	4	7	33	27	4.70892	5.07503	5.17446	5.47305	5.56391	5.40488	4.54018	5.36904	4.63566	4.76454	5.12982	5.62927	36.1443	-0.613813	0.18371	-3.34121	0.00083414	0.00173348	36.1443	-0.487059	0.373052	-1.30561	0.191687	0.358027	36.1443	0.290163	0.215418	1.34698	0.177988	0.222546	36.1443	0.163408	0.355686	0.459417	0.645935	0.701833
TGME49_304740	rhoptry kinase family protein ROP35	46	61	49	391	553	362	5	9	3	5	29	18	5.30693	5.48134	5.50291	5.65158	5.83375	5.75025	4.41678	5.09008	4.45689	4.50081	5.00336	5.19449	38.5692	-0.387117	0.154662	-2.503	0.0123147	0.0200225	38.5692	-0.485023	0.415434	-1.16751	0.243005	0.416054	38.5692	0.981098	0.227203	4.31816	1.57335e-05	3.68474e-05	38.5692	1.079	0.380637	2.83473	0.00458642	0.00812965
TGME49_258660	rhoptry protein ROP6	158	209	149	263	274	188	15	13	16	15	85	37	6.83412	6.9984	6.89002	5.47819	5.33655	5.3153	5.74134	5.75954	6.24094	5.82668	6.375	6.18967	78.3585	2.1786	0.125669	17.3361	2.51365e-67	1.74795e-65	78.3585	-0.484963	0.268961	-1.8031	0.0713729	0.178729	78.3585	-1.23934	0.167247	-7.41022	1.26089e-13	6.06298e-13	78.3585	1.42423	0.245278	5.8066	6.37534e-09	2.68061e-08
TGME49_319312	hypothetical protein	0	1	1	44	60	44	14	5	3	16	38	12	1.66973	1.85351	2.00791	2.86344	2.97783	3.02246	4.82287	3.87284	3.664	5.07459	4.816	4.21827	18.2745	-3.53754	1.04341	-3.39037	0.000697975	0.00146737	18.2745	-0.484806	0.40468	-1.198	0.230918	0.400672	18.2745	-2.50968	0.286051	-8.77355	1.73121e-18	1.14234e-17	18.2745	-5.56241	1.08196	-5.14105	2.73201e-07	9.28474e-07
TGME49_225260	DNA-directed RNA polymerase II RPB1	29	28	25	186	291	202	15	7	9	25	39	26	4.7954	4.62034	4.75786	4.79921	5.08866	5.07467	5.44913	4.8417	5.38862	6.12711	5.32272	5.59157	38.591	-0.371218	0.231219	-1.60548	0.108388	0.144945	38.591	-0.482449	0.341119	-1.41431	0.15727	0.30907	38.591	-0.823524	0.227913	-3.61333	0.000302293	0.000608518	38.591	-0.712293	0.343337	-2.07462	0.0380221	0.0573823
TGME49_319308	hypothetical protein	13	7	8	208	275	230	14	5	3	16	38	12	3.7986	3.13191	3.46884	4.7878	4.89104	5.09256	5.20443	4.3119	4.16661	5.45719	5.15089	4.58291	26.7204	-2.00532	0.325257	-6.16534	7.03321e-10	3.01328e-09	26.7204	-0.481435	0.397724	-1.21048	0.226096	0.395341	26.7204	-0.229738	0.255309	-0.899846	0.368202	0.424019	26.7204	-1.75362	0.445863	-3.93309	8.38594e-05	0.000191437
TGME49_244280	hypothetical protein	205	233	120	180	195	120	71	51	46	43	362	168	7.31779	7.31768	6.94179	5.80486	5.74063	5.66963	7.50542	7.34596	7.53075	7.13419	8.04039	7.92298	171.943	2.83414	0.285933	9.91192	3.69488e-23	3.9764e-22	171.943	-0.479533	0.302163	-1.587	0.112512	0.25131	171.943	-3.72429	0.28795	-12.9338	2.90019e-38	7.2827e-37	171.943	-0.410612	0.300242	-1.3676	0.171436	0.219827
TGME49_237890	calcium-dependent protein kinase CDPK4	8	7	5	172	235	187	6	7	2	7	29	10	3.28358	3.06843	3.03277	4.45285	4.58584	4.72073	4.17151	4.46064	3.71579	4.39918	4.70097	4.25583	19.1007	-2.22662	0.360102	-6.18332	6.27677e-10	2.7245e-09	19.1007	-0.47784	0.457446	-1.04458	0.296216	0.477325	19.1007	0.0480751	0.270849	0.177498	0.859117	0.880547	19.1007	-1.70071	0.515336	-3.30019	0.000966187	0.00189055
TGME49_293690	profilin PRF	119	161	121	942	1099	712	13	15	4	17	55	25	6.57877	6.76009	6.71098	6.81742	6.77941	6.69366	5.68575	5.95349	5.21939	6.00492	5.99332	5.87144	84.0724	-0.103341	0.1062	-0.973082	0.330512	0.388535	84.0724	-0.477007	0.304198	-1.56808	0.116862	0.258298	84.0724	1.15547	0.167589	6.8947	5.39782e-12	2.34597e-11	84.0724	1.52914	0.275189	5.55669	2.74941e-08	1.06216e-07
TGME49_245460	ribosomal protein RPS8	183	214	179	1210	1423	890	23	34	16	47	115	56	7.24455	7.27162	7.32997	7.28914	7.26205	7.15059	6.53293	7.00566	6.6265	7.24259	6.98283	6.9226	138.277	0.0696544	0.117411	0.593254	0.553011	0.6119	138.277	-0.471277	0.219868	-2.14346	0.0320762	0.0979625	138.277	0.320804	0.142535	2.25071	0.0244037	0.0367682	138.277	0.861736	0.204477	4.21434	2.50513e-05	6.23868e-05
TGME49_275690	ClpB, putative	41	53	46	415	458	294	8	7	4	10	40	8	5.17365	5.31794	5.42741	5.71826	5.61172	5.50601	4.81135	4.84256	4.65141	5.12103	5.353	4.39058	37.166	-0.380626	0.172603	-2.20522	0.027439	0.0416888	37.166	-0.464894	0.400817	-1.15987	0.246103	0.418978	37.166	0.680691	0.229397	2.96731	0.00300417	0.00528359	37.166	0.764959	0.371246	2.06052	0.0393489	0.059187
TGME49_213610	hypothetical protein	47	57	41	652	775	474	2	6	8	4	38	8	5.33633	5.40845	5.30806	6.24261	6.22253	6.05992	3.88588	4.7315	5.28642	4.35725	5.30599	4.42272	43.6241	-1.03254	0.179399	-5.75555	8.63627e-09	3.17365e-08	43.6241	-0.464278	0.436627	-1.06333	0.287633	0.466822	43.6241	1.61702	0.249652	6.4771	9.3504e-11	3.61229e-10	43.6241	1.04876	0.400626	2.61779	0.00885001	0.0148707
TGME49_250810	ribosomal protein RPL35	110	148	125	523	651	417	17	10	12	18	61	38	6.48118	6.65821	6.73194	6.18938	6.21871	6.12386	5.8901	5.5717	6.00537	6.03053	6.06931	6.2484	75.5414	0.624124	0.108631	5.74538	9.17157e-09	3.34318e-08	75.5414	-0.463904	0.276961	-1.67498	0.0939377	0.222303	75.5414	0.0890356	0.156873	0.567565	0.570331	0.617685	75.5414	1.17706	0.252782	4.65644	3.21719e-06	9.11705e-06
TGME49_312230	DNA topoisomerase 2, putative	29	38	23	265	270	181	6	12	6	12	38	22	4.75446	4.9097	4.62653	5.16848	4.97067	4.91654	4.49613	5.33715	4.93884	5.26684	5.26135	5.37161	32.9382	-0.321596	0.197617	-1.62737	0.103658	0.139031	32.9382	-0.462984	0.360107	-1.28568	0.198553	0.364081	32.9382	-0.359388	0.214133	-1.67834	0.0932812	0.12586	32.9382	-0.218001	0.350537	-0.621904	0.534005	0.590147
TGME49_280660	HECT-domain (ubiquitin-transferase) domain-containing protein	30	34	27	310	416	315	15	10	5	14	50	26	4.86841	4.86301	4.87652	5.40584	5.52438	5.60935	5.48468	5.22863	4.88398	5.5079	5.63191	5.62237	40.4855	-0.84632	0.181802	-4.65517	3.23714e-06	9.20244e-06	40.4855	-0.462791	0.318969	-1.4509	0.146808	0.294268	40.4855	-0.131231	0.184651	-0.710699	0.477271	0.532001	40.4855	-0.514759	0.317328	-1.62217	0.104768	0.140103
TGME49_253170	zinc carboxypeptidase, putative	96	99	75	1149	1341	819	6	4	6	12	27	9	6.23068	6.12796	6.08682	6.93296	6.89341	6.73765	4.8681	4.73068	5.25819	5.51091	5.14858	4.80442	69.7891	-0.934035	0.129098	-7.23506	4.65314e-13	2.48901e-12	69.7891	-0.462696	0.427199	-1.08309	0.278767	0.456049	69.7891	2.42704	0.230378	10.535	5.95777e-26	6.64916e-25	69.7891	1.9557	0.382219	5.1167	3.10927e-07	1.0488e-06
TGME49_290160	sortilin, putative	32	40	28	198	203	143	14	5	3	12	39	15	4.82268	4.92887	4.7981	4.79843	4.60937	4.61249	5.29244	4.42931	4.30367	5.22055	5.2541	4.90841	29.3484	0.22612	0.192271	1.17605	0.239575	0.295465	29.3484	-0.461937	0.374535	-1.23336	0.217441	0.387706	29.3484	-0.617849	0.221183	-2.79338	0.00521601	0.0088605	29.3484	0.0702073	0.358221	0.195988	0.844619	0.875483
TGME49_310010	rhoptry neck protein RON1	45	71	46	148	142	98	5	8	2	7	25	13	5.16756	5.5514	5.31965	4.42992	4.16944	4.151	4.21931	4.80798	3.97166	4.61005	4.71224	4.70793	27.1416	1.40599	0.190705	7.3726	1.67326e-13	9.43083e-13	27.1416	-0.461118	0.453055	-1.0178	0.308774	0.489029	27.1416	-0.556928	0.267328	-2.08332	0.0372223	0.0539382	27.1416	1.31018	0.412508	3.17614	0.00149251	0.00284047
TGME49_262620	RNA recognition motif-containing protein	221	235	162	969	1336	938	16	10	13	16	58	42	7.31263	7.24383	7.10735	6.9419	7.07447	7.0732	6.03099	5.7984	6.2595	6.11	6.18864	6.49528	111.294	0.278856	0.113378	2.45953	0.0139118	0.0224175	111.294	-0.45367	0.284418	-1.59508	0.110693	0.249543	111.294	1.12865	0.167703	6.73003	1.69628e-11	7.13226e-11	111.294	1.86117	0.256171	7.26534	3.7209e-13	2.5291e-12
TGME49_270880	RNA recognition motif-containing protein	53	57	38	300	363	284	7	8	4	10	26	20	5.4614	5.39885	5.21068	5.34075	5.34124	5.46477	4.68469	4.9646	4.64663	5.1181	4.87665	5.30082	36.1053	-0.0121959	0.15583	-0.0782645	0.937618	0.950231	36.1053	-0.446183	0.394195	-1.13188	0.257683	0.433001	36.1053	0.407085	0.218883	1.85983	0.0629096	0.0874927	36.1053	0.841071	0.362991	2.31706	0.0205007	0.033094
TGME49_215040	HEAT repeat-containing protein	17	20	18	117	131	99	7	4	4	15	15	12	4.00903	4.04135	4.17846	4.08606	4.00351	4.08126	4.38151	4.03341	4.28938	5.27259	4.07121	4.49892	20.3948	0.0127564	0.277451	0.0459772	0.963328	0.966536	20.3948	-0.444037	0.471202	-0.942349	0.346014	0.52158	20.3948	-0.698028	0.297869	-2.34341	0.0191086	0.0295107	20.3948	-0.241235	0.458568	-0.526061	0.598846	0.654377
TGME49_234280	AMP deaminase	6	10	9	140	180	110	10	5	9	14	38	19	3.10217	3.3968	3.53836	4.31037	4.3792	4.222	4.79754	4.26886	5.15488	5.26737	5.12094	5.05195	25.2025	-1.42473	0.316805	-4.49718	6.88603e-06	1.87499e-05	25.2025	-0.443914	0.359514	-1.23476	0.216919	0.387539	25.2025	-1.08192	0.217779	-4.96797	6.76571e-07	1.87613e-06	25.2025	-2.06273	0.426835	-4.83262	1.34747e-06	4.1014e-06
TGME49_288380	heat shock protein HSP90	778	889	796	3525	4788	3410	848	680	643	1657	2653	1407	10.2738	10.2756	10.3235	10.166	10.2011	10.2053	10.9495	10.9104	11.0736	11.489	10.9871	10.9988	1961.23	0.429011	0.259284	1.6546	0.0980064	0.13283	1961.23	-0.441818	0.259951	-1.69962	0.0892025	0.213331	1961.23	-2.82393	0.258414	-10.9279	8.47862e-28	1.06454e-26	1961.23	-1.9531	0.260816	-7.48839	6.97225e-14	5.00231e-13
TGME49_213580	hypothetical protein	202	199	188	516	482	362	21	31	21	29	95	88	7.24372	7.09893	7.28356	6.36047	6.12483	6.18478	6.29724	6.7961	6.71793	6.67037	6.68024	7.24693	114.225	1.46736	0.19268	7.61555	2.62578e-14	1.58247e-13	114.225	-0.440472	0.267504	-1.6466	0.0996406	0.231556	114.225	-1.02104	0.211038	-4.8382	1.31021e-06	3.42869e-06	114.225	0.886789	0.253273	3.50132	0.000462952	0.000949
TGME49_290670	leucyl aminopeptidase LAP	64	65	44	535	664	443	9	9	7	6	42	26	5.75382	5.63078	5.4683	6.07098	6.10022	6.04096	5.06252	5.21489	5.27693	4.805	5.49811	5.68143	49.1052	-0.571984	0.13545	-4.22283	2.41251e-05	6.19577e-05	49.1052	-0.436384	0.342135	-1.27547	0.202141	0.367677	49.1052	0.805638	0.187196	4.30371	1.67962e-05	3.91334e-05	49.1052	0.670038	0.316798	2.11504	0.0344269	0.0525708
TGME49_214920	GPI-anchored wall transfer protein GWT1, putative	4	7	7	78	107	88	5	4	11	13	23	21	2.72224	3.00135	3.21823	3.58521	3.71748	3.88638	3.9756	3.92223	5.23443	5.04329	4.44068	5.03764	20.9154	-1.25698	0.412169	-3.04967	0.00229092	0.00435082	20.9154	-0.431528	0.432514	-0.997721	0.318415	0.501475	20.9154	-1.47298	0.303539	-4.85269	1.21799e-06	3.20075e-06	20.9154	-2.29843	0.514603	-4.46642	7.95398e-06	2.12734e-05
TGME49_310030	cyclase-associated protein, putative	28	27	30	108	116	86	8	6	7	3	30	29	4.59787	4.41841	4.79651	4.04903	3.91767	3.9783	4.60386	4.47875	4.9226	3.86131	4.87867	5.56856	25.1188	0.809501	0.242194	3.34236	0.000830697	0.0017303	25.1188	-0.431083	0.403104	-1.06941	0.284885	0.464028	25.1188	-1.33999	0.264709	-5.0621	4.14653e-07	1.18999e-06	25.1188	-0.0994019	0.38869	-0.255736	0.798155	0.835106
TGME49_304955	serine/threonine specific protein phosphatase	65	95	83	1457	1926	1372	35	21	15	23	116	71	6.19966	6.41959	6.51523	7.3996	7.49028	7.50386	6.78907	6.47411	6.45428	6.49394	6.89939	7.05468	122.816	-1.61589	0.149446	-10.8125	3.00362e-27	3.99305e-26	122.816	-0.429936	0.232185	-1.8517	0.064069	0.166432	122.816	0.851214	0.157175	5.41571	6.10449e-08	1.85183e-07	122.816	-0.334735	0.227024	-1.47445	0.14036	0.182941
TGME49_269980	preprotein translocase Sec61, putative	99	124	75	286	289	203	6	11	7	9	34	27	6.22509	6.33674	6.03576	5.35677	5.16066	5.16053	4.69124	5.38052	5.24914	5.1239	5.25366	5.70206	48.4011	1.28027	0.14525	8.81428	1.20452e-18	9.63617e-18	48.4011	-0.425022	0.358769	-1.18467	0.236148	0.407401	48.4011	-0.199958	0.211467	-0.945577	0.344364	0.399109	48.4011	1.50534	0.324182	4.64349	3.42572e-06	9.61754e-06
TGME49_257090	NAC domain-containing protein	69	65	56	492	544	373	10	5	5	9	27	22	5.81079	5.60114	5.70076	5.95484	5.85252	5.8239	5.11139	4.66287	4.93686	5.10215	4.99493	5.46979	44.8991	-0.215828	0.138308	-1.56048	0.118645	0.157036	44.8991	-0.421028	0.383793	-1.09702	0.272633	0.450567	44.8991	0.925981	0.21109	4.38667	1.15098e-05	2.73812e-05	44.8991	1.13118	0.349095	3.24032	0.00119394	0.00231614
TGME49_268830	hypothetical protein	25	23	23	164	185	109	5	6	4	6	42	2	4.41989	4.19873	4.44859	4.46604	4.38954	4.19774	4.10042	4.40469	4.31356	4.34361	5.19042	3.15822	20.993	0.00410983	0.383439	0.0107183	0.991448	0.991448	20.993	-0.420845	0.553133	-0.760838	0.446754	0.622289	20.993	-0.298415	0.413627	-0.72146	0.470626	0.52642	20.993	0.12654	0.530938	0.238332	0.811623	0.848217
TGME49_226970	ribosomal protein RPS11	149	185	122	619	686	466	15	13	11	26	62	25	6.82327	6.91662	6.72999	6.39181	6.30287	6.26842	5.82099	5.84005	5.97016	6.42073	6.12045	5.88316	82.8352	0.71248	0.107612	6.6208	3.57269e-11	1.64781e-10	82.8352	-0.415477	0.279558	-1.48619	0.137229	0.281943	82.8352	0.295766	0.160979	1.8373	0.0661662	0.0915991	82.8352	1.42372	0.252624	5.63574	1.74312e-08	6.9725e-08
TGME49_252340	hypothetical protein	13	13	21	143	179	96	7	10	5	6	28	29	3.79146	3.66215	4.39306	4.3494	4.38765	4.08783	4.45491	4.97721	4.57147	4.39681	4.78703	5.55233	24.3352	-0.448128	0.309769	-1.44665	0.147994	0.191954	24.3352	-0.413891	0.421506	-0.981934	0.326132	0.507442	24.3352	-0.97695	0.296082	-3.29959	0.00096825	0.00183012	24.3352	-1.01119	0.43123	-2.34489	0.0190325	0.0308341
TGME49_254370	guanylyl cyclase	42	43	49	438	592	417	14	9	9	21	40	30	5.326	5.21634	5.60595	5.86427	5.98757	5.98967	5.51144	5.24658	5.53967	6.02631	5.47001	5.85606	51.2399	-0.754054	0.163228	-4.61963	3.84422e-06	1.07591e-05	51.2399	-0.411382	0.313385	-1.31271	0.189282	0.355002	51.2399	0.294635	0.185695	1.58666	0.112591	0.148154	51.2399	-0.0480371	0.300618	-0.159795	0.873043	0.894819
TGME49_233838	PET112 family, C terminal region domain-containing protein	35	27	33	92	101	77	8	4	5	8	26	15	4.81709	4.39476	4.87366	3.86142	3.75686	3.84598	4.57063	4.0948	4.55429	4.66017	4.69123	4.78858	22.6791	1.16854	0.210544	5.55011	2.85485e-08	9.88808e-08	22.6791	-0.406544	0.425677	-0.955052	0.339551	0.515024	22.6791	-1.20526	0.257473	-4.68112	2.85309e-06	7.16444e-06	22.6791	0.369825	0.399046	0.926773	0.354044	0.415657
TGME49_300055	hypothetical protein	68	73	58	534	780	615	9	7	3	10	33	12	5.80843	5.74592	5.75528	6.05691	6.27076	6.40133	5.04856	4.97759	4.62233	5.23419	5.23255	4.89646	50.2185	-0.610787	0.162877	-3.74999	0.000176841	0.000404719	50.2185	-0.405856	0.405544	-1.00077	0.316939	0.500022	50.2185	1.47858	0.235589	6.27612	3.47131e-10	1.27047e-09	50.2185	1.27365	0.368094	3.46013	0.00053991	0.00110166
TGME49_200400	hypothetical protein	24	23	10	244	329	248	7	4	8	15	26	13	4.4838	4.29955	3.72961	5.01868	5.14538	5.22638	4.54516	4.21037	5.13757	5.44233	4.77398	4.72904	28.6811	-1.18425	0.242656	-4.88036	1.05891e-06	3.19084e-06	28.6811	-0.40531	0.410552	-0.98723	0.32353	0.506005	28.6811	0.233582	0.24848	0.940046	0.347194	0.40136	28.6811	-0.545356	0.407054	-1.33976	0.180322	0.22927
TGME49_218780	phosphoserine aminotransferase, putative	37	43	33	262	307	207	16	12	5	11	50	34	5.09239	5.11553	5.08971	5.21493	5.17898	5.13251	5.55374	5.41453	4.88328	5.2563	5.63167	5.92474	40.3638	-0.105683	0.165669	-0.637913	0.52353	0.582846	40.3638	-0.404589	0.303526	-1.33296	0.182544	0.346095	40.3638	-0.639447	0.177599	-3.60051	0.000317592	0.000636593	40.3638	-0.340541	0.296703	-1.14775	0.251072	0.30713
TGME49_254720	dense granule protein GRA8	317	374	236	706	833	607	28	20	10	20	89	58	7.73074	7.76949	7.54181	6.70715	6.68402	6.71757	6.60919	6.45954	6.16781	6.40255	6.67016	6.87784	132.563	1.45119	0.112544	12.8945	4.83461e-38	1.01639e-36	132.563	-0.404401	0.24263	-1.66674	0.095566	0.224394	132.563	0.0219079	0.15386	0.142389	0.886773	0.902773	132.563	1.8775	0.218775	8.5819	9.33217e-18	9.92503e-17
TGME49_299780	hypothetical protein	79	98	77	273	408	323	8	5	6	5	37	14	5.94539	6.04681	6.04239	5.26808	5.50626	5.64106	4.86966	4.6215	5.05309	4.56138	5.3026	4.97522	43.225	0.683045	0.168474	4.05431	5.02816e-05	0.000125219	43.225	-0.402111	0.409188	-0.982705	0.325753	0.507442	43.225	0.534664	0.244581	2.18604	0.0288124	0.0429101	43.225	1.61982	0.36878	4.39237	1.12121e-05	2.92939e-05
TGME49_248700	alveolin domain containing intermediate filament IMC12	115	128	73	560	655	418	6	6	8	8	36	14	6.41611	6.39336	6.0359	6.13302	6.09603	5.98938	4.77817	4.91736	5.43579	5.09083	5.36713	5.09636	55.8933	0.302128	0.132529	2.27971	0.0226249	0.0352029	55.8933	-0.397865	0.388213	-1.02486	0.305427	0.486996	55.8933	1.15245	0.219209	5.2573	1.46184e-07	4.34705e-07	55.8933	1.85244	0.346728	5.34263	9.16063e-08	3.28619e-07
TGME49_214220	hypothetical protein	89	86	62	977	1040	768	77	64	46	81	286	169	6.77788	6.6626	6.60491	7.20206	7.09837	7.13821	7.68993	7.66628	7.64357	7.81843	7.90253	8.01857	185.306	-0.887284	0.134577	-6.59315	4.30602e-11	1.97596e-10	185.306	-0.397179	0.15538	-2.55617	0.010583	0.0389286	185.306	-1.28662	0.116841	-11.0117	3.35748e-28	4.27488e-27	185.306	-1.77672	0.169121	-10.5056	8.14107e-26	1.63545e-24
TGME49_279420	hypothetical protein	48	64	31	152	149	112	16	14	12	17	80	27	5.38668	5.56321	5.03666	4.63201	4.40831	4.48164	5.56086	5.58503	5.73745	5.72306	6.1692	5.66876	44.9802	1.12814	0.192538	5.85931	4.64798e-09	1.78799e-08	44.9802	-0.394722	0.292542	-1.34928	0.177246	0.339472	44.9802	-1.88678	0.202371	-9.32335	1.12724e-20	9.09841e-20	44.9802	-0.36392	0.285828	-1.27322	0.202942	0.254804
TGME49_276170	phosphatidylinositol 3- and 4-kinase	61	74	64	861	1174	797	12	16	5	21	50	23	5.83348	5.89807	5.99369	6.67335	6.80309	6.76509	5.51739	5.92787	5.23333	6.1272	5.82099	5.70628	71.2592	-1.15385	0.129985	-8.87676	6.88362e-19	5.60612e-18	71.2592	-0.393915	0.30253	-1.30207	0.192892	0.359083	71.2592	1.23547	0.170444	7.24853	4.21311e-13	1.95316e-12	71.2592	0.475535	0.281726	1.68794	0.0914236	0.123723
TGME49_219730	hypothetical protein	54	49	46	166	236	156	13	6	4	6	45	16	5.44812	5.19032	5.39019	4.62807	4.81127	4.74185	5.24937	4.6387	4.57704	4.57499	5.44951	5.01521	32.5948	0.776304	0.180778	4.29424	1.75296e-05	4.55366e-05	32.5948	-0.390396	0.373062	-1.04646	0.295347	0.476775	32.5948	-0.580802	0.227796	-2.54966	0.0107829	0.0174066	32.5948	0.585898	0.34636	1.69159	0.0907247	0.123331
TGME49_248740	hypothetical protein	66	53	50	336	462	311	12	9	6	8	49	21	5.76474	5.37865	5.57816	5.52552	5.6705	5.62132	5.29206	5.17002	5.09264	4.99575	5.63789	5.42326	43.6113	-0.034468	0.153958	-0.22388	0.822851	0.850122	43.6113	-0.390004	0.338721	-1.1514	0.249567	0.423403	43.6113	0.176045	0.198317	0.887695	0.374705	0.430411	43.6113	0.53158	0.31481	1.68858	0.0913005	0.123723
TGME49_269180	MIF4G domain-containing protein	28	36	21	225	242	225	10	13	2	15	47	10	4.69363	4.82815	4.50631	4.96083	4.82578	5.14833	4.95294	5.40005	4.08682	5.48838	5.48577	4.51393	31.7411	-0.378481	0.240051	-1.57667	0.114871	0.152264	31.7411	-0.385524	0.382068	-1.00905	0.312953	0.494597	31.7411	-0.356244	0.254333	-1.4007	0.161304	0.203373	31.7411	-0.349202	0.372713	-0.936918	0.3488	0.410033
TGME49_290950	clathrin heavy chain, putative	40	23	27	287	355	241	13	4	3	11	35	11	5.08535	4.33865	4.77096	5.23873	5.26506	5.22399	5.22547	4.27006	4.32608	5.14188	5.14285	4.60155	30.707	-0.613424	0.202265	-3.03277	0.0024232	0.00456368	30.707	-0.385011	0.398086	-0.967155	0.333467	0.510939	30.707	0.292359	0.236726	1.23501	0.216828	0.2656	30.707	0.0639464	0.378609	0.168898	0.865877	0.889267
TGME49_293180	NADP-specific glutamate dehydrogenase	62	77	59	378	547	324	11	4	4	7	30	17	5.66917	5.77051	5.7381	5.63467	5.84077	5.64376	5.16847	4.44911	4.7159	4.83281	5.0733	5.16853	41.8183	0.0267644	0.148316	0.180455	0.856795	0.880162	41.8183	-0.383209	0.399075	-0.960242	0.336934	0.513013	41.8183	0.854389	0.225969	3.78101	0.000156196	0.000323981	41.8183	1.26436	0.360828	3.50406	0.000458222	0.000941438
TGME49_311100	zinc finger (CCCH type) motif-containing protein	23	34	26	1736	2158	1447	7	6	2	2	34	7	4.69112	4.92893	4.90586	7.29042	7.32175	7.26759	4.81637	4.83162	4.39862	4.14153	5.23269	4.45584	76.1046	-3.33192	0.174462	-19.0983	2.60867e-81	7.8608e-79	76.1046	-0.381379	0.439731	-0.867301	0.385777	0.569264	76.1046	3.30044	0.234123	14.0971	3.95857e-45	1.88345e-43	76.1046	0.349904	0.41108	0.851181	0.394669	0.456241
TGME49_273520	PCI domain-containing protein	35	37	33	175	223	144	8	9	4	9	31	19	4.92383	4.84267	4.98207	4.65859	4.71778	4.62171	4.70795	4.98564	4.52341	4.91788	4.99484	5.16812	28.9101	0.309952	0.178891	1.73263	0.0831613	0.114079	28.9101	-0.369759	0.37901	-0.975592	0.329267	0.508037	28.9101	-0.474756	0.219633	-2.16159	0.0306497	0.0451995	28.9101	0.204955	0.356949	0.574187	0.565841	0.620025
TGME49_305510	hypothetical protein	28	40	36	72	81	56	7	4	4	2	19	21	4.50712	4.75829	4.90213	3.56048	3.4846	3.47209	4.35921	4.00635	4.2626	3.49417	4.29136	5.08452	20.5411	1.66851	0.237098	7.03722	1.96115e-12	9.90435e-12	20.5411	-0.369385	0.465864	-0.792903	0.427834	0.60358	20.5411	-1.35996	0.296395	-4.58833	4.46798e-06	1.10056e-05	20.5411	0.677937	0.430575	1.57449	0.115374	0.15293
TGME49_236010	prenylcysteine oxidase	34	53	32	700	906	572	3	8	5	9	25	11	4.99603	5.33647	5.05055	6.32817	6.40744	6.28163	4.11795	5.00315	4.87472	5.04905	4.87102	4.7252	45.2483	-1.51679	0.159127	-9.53194	1.54364e-21	1.4689e-20	45.2483	-0.367461	0.428675	-0.857202	0.391333	0.575228	45.2483	1.9203	0.233922	8.20914	2.22774e-16	1.31626e-15	45.2483	0.770965	0.392892	1.96228	0.0497298	0.072614
TGME49_237015	hypothetical protein	21	18	22	164	204	136	6	7	9	7	32	23	4.32113	4.02631	4.48998	4.54393	4.57555	4.51585	4.37434	4.67124	5.23472	4.60629	4.98417	5.33415	26.468	-0.367458	0.223039	-1.6475	0.099455	0.13419	26.468	-0.366671	0.374948	-0.977923	0.328112	0.508037	26.468	-0.648699	0.224359	-2.89135	0.00383594	0.00666864	26.468	-0.649486	0.37416	-1.73585	0.0825907	0.113296
TGME49_202770	RNA recognition motif-containing protein	105	96	69	713	889	679	14	10	4	12	49	18	6.36484	6.13309	6.03721	6.44747	6.48057	6.57091	5.60663	5.45214	5.01794	5.55216	5.7615	5.42983	64.9962	-0.411703	0.125518	-3.28002	0.001038	0.00211399	64.9962	-0.366017	0.330081	-1.10887	0.267486	0.445318	64.9962	1.19846	0.187793	6.38185	1.74956e-10	6.53555e-10	64.9962	1.15278	0.299069	3.85456	0.000115938	0.000257513
TGME49_232150	hypothetical protein	28	38	20	526	714	562	5	9	5	16	19	16	4.77143	4.958	4.54363	5.99192	6.12676	6.25868	4.42658	5.09339	4.84762	5.62362	4.56932	5.07318	41.9942	-1.73153	0.223787	-7.73743	1.01448e-14	6.41319e-14	41.9942	-0.361572	0.418673	-0.863614	0.3878	0.570963	41.9942	1.41781	0.258517	5.48438	4.14915e-08	1.28015e-07	41.9942	0.0478452	0.398166	0.120164	0.904353	0.916519
TGME49_273090	cell division protein CDC48CY	92	105	69	718	812	524	16	13	6	14	57	27	6.25167	6.25607	6.06746	6.48008	6.40793	6.31643	5.76982	5.72782	5.35175	5.73291	5.94774	5.85486	66.9044	-0.274544	0.123295	-2.22673	0.0259656	0.0397173	66.9044	-0.35808	0.296537	-1.20754	0.227224	0.395781	66.9044	0.723111	0.171172	4.22448	2.39498e-05	5.42622e-05	66.9044	0.806647	0.271728	2.96859	0.00299173	0.00548585
TGME49_261210	26s proteasome subunit p55, putative	16	24	30	172	211	163	16	7	9	23	42	22	4.14037	4.4149	4.91376	4.67455	4.68999	4.79742	5.48231	4.78872	5.34338	6.00024	5.37359	5.36972	35.5935	-0.289477	0.22885	-1.26492	0.2059	0.259963	35.5935	-0.358008	0.330311	-1.08385	0.27843	0.456049	35.5935	-1.05016	0.218079	-4.81549	1.46837e-06	3.79258e-06	35.5935	-0.981629	0.337519	-2.90837	0.0036332	0.00654265
TGME49_203135	dynein heavy chain family protein	0	1	0	59	61	48	10	8	10	18	56	8	1.65747	1.83839	1.72968	3.182	3.0136	3.13685	4.5571	4.46492	5.03032	5.35357	5.39987	3.88988	22.7081	-4.61641	1.21524	-3.79878	0.000145411	0.000336192	22.7081	-0.355259	0.425385	-0.835146	0.403636	0.584754	22.7081	-2.57311	0.345271	-7.45243	9.16375e-14	4.47785e-13	22.7081	-6.83426	1.24038	-5.50982	3.59195e-08	1.35863e-07
TGME49_271770	hypothetical protein	6	9	5	45	67	47	11	8	2	7	50	7	2.94443	3.14512	2.90714	3.00075	3.18947	3.19084	4.60868	4.42579	3.51479	4.23198	5.15369	3.77167	17.0335	-0.323098	0.467435	-0.691215	0.48943	0.55099	17.0335	-0.350127	0.494217	-0.708448	0.478667	0.651415	17.0335	-2.19116	0.393758	-5.56474	2.62546e-08	8.21251e-08	17.0335	-2.16413	0.554708	-3.90139	9.5643e-05	0.000214544
TGME49_291680	Sec23/Sec24 trunk domain-containing protein	31	29	15	294	418	281	6	6	4	10	22	12	4.77393	4.55915	4.12683	5.24441	5.4343	5.3811	4.41845	4.56968	4.49855	5.00829	4.60274	4.65814	28.6139	-1.05314	0.208993	-5.03909	4.67749e-07	1.45308e-06	28.6139	-0.346883	0.438474	-0.791114	0.428878	0.60358	28.6139	0.812435	0.253206	3.2086	0.00133385	0.00246082	28.6139	0.106182	0.414517	0.256159	0.797828	0.835106
TGME49_282030	hypothetical protein	0	0	0	1	5	1	7	16	2	6	42	24	1.09287	1.02618	1.15004	0.307176	0.695216	0.398026	3.67365	4.83282	2.80363	3.58238	4.65705	4.70443	17.1618	-0.962041	1.35373	-0.710657	0.477297	0.539345	17.1618	-0.345805	0.512972	-0.67412	0.500235	0.671935	17.1618	-6.97572	0.69327	-10.062	8.1291e-24	8.07551e-23	17.1618	-7.59195	1.27087	-5.97382	2.31758e-09	1.03206e-08
TGME49_209250	hypothetical protein	73	84	57	496	507	354	9	13	6	9	46	23	5.91409	5.92795	5.76461	5.99944	5.81222	5.80469	5.0883	5.59178	5.1703	5.17583	5.61337	5.57099	50.3953	0.00442289	0.142741	0.0309855	0.975281	0.976848	50.3953	-0.343724	0.333582	-1.0304	0.302821	0.485372	50.3953	0.46418	0.195877	2.36975	0.0178002	0.0276484	50.3953	0.812327	0.305425	2.65966	0.00782187	0.0132913
TGME49_249530	exportin 1, putative	37	29	27	252	312	229	14	9	2	9	47	14	5.01577	4.60579	4.79075	5.10383	5.13087	5.18073	5.32825	5.02505	4.11486	4.95731	5.49827	4.87157	32.2659	-0.418942	0.194339	-2.15573	0.0311049	0.0464773	32.2659	-0.34257	0.357941	-0.957056	0.338539	0.514352	32.2659	-0.137111	0.216511	-0.633277	0.526553	0.57908	32.2659	-0.213483	0.344982	-0.618823	0.536033	0.591665
TGME49_219270	multi-pass transmembrane protein	194	211	167	445	476	339	16	9	8	12	48	31	7.05989	7.01243	7.0172	6.00106	5.87787	5.8912	5.80716	5.45749	5.62696	5.63677	5.80953	6.0211	79.2932	1.53218	0.0992397	15.4392	8.92026e-54	3.83996e-52	79.2932	-0.341526	0.301739	-1.13186	0.257693	0.433001	79.2932	0.123887	0.171847	0.720914	0.470962	0.52642	79.2932	1.99759	0.267139	7.47773	7.56175e-14	5.34049e-13
TGME49_271030	AP2 domain transcription factor AP2VIII-6	17	21	19	432	446	314	11	4	3	8	22	19	4.14136	4.22136	4.37328	5.70367	5.51656	5.51762	5.02148	4.23638	4.28927	4.78735	4.60861	5.15901	30.6178	-1.71392	0.227916	-7.51993	5.48056e-14	3.21716e-13	30.6178	-0.341127	0.416237	-0.81955	0.412473	0.593122	30.6178	0.922722	0.242454	3.80576	0.000141367	0.0002972	30.6178	-0.450067	0.40794	-1.10327	0.269911	0.326203
TGME49_313760	hypothetical protein	45	45	24	244	368	216	11	2	2	11	25	5	5.18255	5.03691	4.6022	5.01603	5.27361	5.06261	4.99804	3.76089	4.0005	5.09375	4.72798	3.84553	28.0754	-0.181009	0.230722	-0.784536	0.432726	0.49769	28.0754	-0.339985	0.475776	-0.714591	0.474862	0.651415	28.0754	0.653558	0.297284	2.19843	0.0279184	0.0416473	28.0754	0.812534	0.437284	1.85814	0.0631497	0.0901549
TGME49_249270	protein disulfide isomerase-related protein (provisional), putative	88	91	74	402	434	279	7	7	5	10	26	16	6.08245	5.97544	6.01052	5.72077	5.59244	5.49202	4.78294	4.93237	4.93015	5.19681	4.95133	5.13418	45.0717	0.537321	0.135604	3.96242	7.41928e-05	0.000180297	45.0717	-0.335208	0.398234	-0.841738	0.399935	0.583131	45.0717	0.743898	0.22548	3.29917	0.00096972	0.00183012	45.0717	1.61643	0.355158	4.55129	5.33177e-06	1.47398e-05
TGME49_308890	transcription elongation factor SPT6	26	29	24	215	201	178	9	7	4	9	38	9	4.5628	4.54125	4.59711	4.86411	4.57026	4.83347	4.78122	4.68891	4.46887	4.87392	5.19147	4.35069	26.2781	-0.252335	0.227512	-1.10911	0.267384	0.324886	26.2781	-0.332883	0.407941	-0.816007	0.414496	0.594769	26.2781	-0.213715	0.25554	-0.836326	0.402972	0.457072	26.2781	-0.133167	0.390995	-0.340586	0.733415	0.783083
TGME49_312100	plasma membrane-type Ca(2+)-ATPase A1 PMCAA1	76	82	60	123	114	83	5	8	3	6	36	4	5.78533	5.7253	5.63401	4.21816	3.9205	3.96248	4.21455	4.80634	4.22436	4.46168	5.12214	3.65221	30.0923	2.11263	0.223359	9.45844	3.12557e-21	2.9129e-20	30.0923	-0.328039	0.46341	-0.70788	0.47902	0.651415	30.0923	-0.793263	0.30115	-2.63411	0.00843586	0.0138655	30.0923	1.6474	0.417069	3.94996	7.81652e-05	0.000179344
TGME49_214970	DNA replication licensing factor, putative	44	39	37	226	257	141	8	3	4	5	22	14	5.1479	4.86693	5.07568	4.92	4.84919	4.56686	4.66124	3.99023	4.46608	4.31773	4.58205	4.79563	26.2771	0.311467	0.202309	1.53956	0.123667	0.162967	26.2771	-0.326995	0.460626	-0.709893	0.47777	0.651415	26.2771	0.248625	0.276285	0.899889	0.368179	0.424019	26.2771	0.887087	0.420442	2.10989	0.0348677	0.0531541
TGME49_209910	histone H2Bv	174	175	139	589	614	395	13	9	8	9	46	27	6.93422	6.80243	6.81099	6.27408	6.11981	6.02888	5.59967	5.43156	5.60252	5.3736	5.74888	5.8693	74.4609	0.965936	0.123683	7.80979	5.7283e-15	3.64675e-14	74.4609	-0.32004	0.325067	-0.984535	0.324852	0.507196	74.4609	0.619745	0.193531	3.20231	0.0013633	0.00250493	74.4609	1.90572	0.288984	6.59455	4.2656e-11	2.26829e-10
TGME49_246760	hypothetical protein	4	4	1	59	94	74	5	8	4	8	24	14	2.69544	2.60756	2.24779	3.24102	3.48991	3.59567	3.79353	4.35638	3.96701	4.2973	4.29308	4.37632	15.4654	-1.99069	0.522918	-3.80688	0.00014073	0.000327043	15.4654	-0.318633	0.450301	-0.7076	0.479193	0.651415	15.4654	-1.36954	0.298843	-4.58279	4.58803e-06	1.12706e-05	15.4654	-3.04159	0.622018	-4.88987	1.00902e-06	3.15624e-06
TGME49_232440	Brf1p family coiled coil protein	48	84	57	484	600	361	15	9	6	13	42	26	5.46855	5.934	5.77131	5.97773	6.0052	5.83248	5.58358	5.25	5.18171	5.53349	5.52415	5.7069	51.0526	-0.256091	0.150566	-1.70085	0.0889704	0.121494	51.0526	-0.317434	0.326172	-0.973211	0.330449	0.508037	51.0526	0.4743	0.195373	2.42767	0.0151963	0.0240586	51.0526	0.535643	0.301476	1.77674	0.0756115	0.105158
TGME49_243200	hypothetical protein	70	84	49	146	151	85	9	5	3	8	27	11	5.71245	5.77869	5.42201	4.43972	4.26282	4.01953	4.80636	4.40891	4.27988	4.78041	4.82688	4.56997	30.62	1.76156	0.190609	9.24174	2.42532e-20	2.17078e-19	30.62	-0.310612	0.436979	-0.710816	0.477198	0.651415	30.62	-0.616379	0.270812	-2.27604	0.0228437	0.034707	30.62	1.45579	0.392356	3.71038	0.000206949	0.000442274
TGME49_309210	peroxiredoxin 6, putative	76	97	75	576	656	391	10	15	5	9	32	38	5.99007	6.11539	6.09513	6.19161	6.12573	5.94616	5.247	5.78164	5.09891	5.24054	5.28863	6.13965	57.5779	-0.0280222	0.173923	-0.161118	0.872	0.892739	57.5779	-0.308143	0.343112	-0.898083	0.369141	0.548326	57.5779	0.649458	0.221911	2.92666	0.00342621	0.00597933	57.5779	0.929578	0.314214	2.95842	0.00309218	0.00565857
TGME49_252850	initiation factor, subunit 2 family protein	0	0	0	181	144	111	6	7	2	5	16	18	1.86734	1.80852	1.91875	4.2759	3.85415	3.94427	3.89395	4.17324	3.39375	3.80753	3.85077	4.59306	15.472	-6.95577	1.20709	-5.76244	8.29055e-09	3.05904e-08	15.472	-0.306613	0.51148	-0.599463	0.548864	0.718051	15.472	-0.218397	0.354805	-0.615543	0.538196	0.589632	15.472	-6.86755	1.26205	-5.44156	5.28151e-08	1.94877e-07
TGME49_306060	rhoptry neck protein RON8	129	146	119	297	291	187	28	14	20	16	125	41	6.64269	6.63843	6.67424	5.6282	5.42862	5.34697	6.36808	5.86129	6.49172	5.92012	6.80427	6.32149	80.109	1.70183	0.206418	8.24457	1.65752e-16	1.18921e-15	80.109	-0.30365	0.28724	-1.05713	0.290452	0.469711	80.109	-1.46128	0.226755	-6.4443	1.16138e-10	4.39282e-10	80.109	0.544201	0.271473	2.00463	0.0450031	0.0663667
TGME49_232660	Hsp70 interacting protein HIP	93	87	60	505	654	439	13	12	8	9	50	30	6.22106	6.0111	5.87032	6.06044	6.13472	6.08444	5.50449	5.58263	5.50158	5.26043	5.75717	5.90406	58.1076	-0.060403	0.125027	-0.483119	0.629012	0.682625	58.1076	-0.30281	0.304664	-0.993915	0.320264	0.503511	58.1076	0.50004	0.176002	2.84111	0.0044957	0.00774117	58.1076	0.742447	0.278344	2.66737	0.00764475	0.0130393
TGME49_258210	DNA-directed RNA polymerase II RPB2	14	15	15	178	232	148	18	19	5	28	58	25	4.0257	3.9608	4.20388	4.71864	4.80192	4.69416	5.61259	5.84729	4.77912	6.22635	5.7426	5.51228	39.5935	-0.985328	0.249354	-3.95152	7.76555e-05	0.000188205	39.5935	-0.302787	0.283746	-1.06711	0.285924	0.464883	39.5935	-1.36186	0.185376	-7.34649	2.03481e-13	9.68142e-13	39.5935	-2.0444	0.329127	-6.21159	5.24504e-10	2.56298e-09
TGME49_230940	hypothetical protein	82	94	56	572	769	587	16	5	8	11	44	23	6.0771	6.08646	5.79011	6.18844	6.30438	6.39497	5.69532	4.85253	5.49195	5.42915	5.61744	5.62525	58.8264	-0.391698	0.140534	-2.78722	0.00531631	0.00940497	58.8264	-0.301043	0.33067	-0.910404	0.36261	0.542714	58.8264	0.968513	0.196013	4.94106	7.76973e-07	2.1349e-06	58.8264	0.877859	0.301117	2.91534	0.00355298	0.00642378
TGME49_316340	hypothetical protein	152	200	135	908	899	539	15	8	9	8	49	30	6.82327	6.97918	6.81492	6.768	6.55832	6.39403	5.79327	5.41908	5.77158	5.36379	5.86926	6.02787	83.6823	0.406391	0.160028	2.53949	0.0111013	0.0183465	83.6823	-0.300878	0.334131	-0.90048	0.367865	0.547858	83.6823	1.09553	0.217197	5.04395	4.56008e-07	1.30453e-06	83.6823	1.8028	0.30013	6.00674	1.89294e-09	8.59908e-09
TGME49_240220	hypothetical protein	8	11	11	253	322	185	5	5	8	3	27	19	3.33428	3.48566	3.72148	4.97638	5.03556	4.80297	4.11716	4.2606	5.01126	3.80404	4.72239	5.03891	23.4367	-1.97578	0.305004	-6.47789	9.30113e-11	4.1832e-10	23.4367	-0.299526	0.425259	-0.704339	0.481222	0.65319	23.4367	0.286883	0.261553	1.09684	0.272709	0.326529	23.4367	-1.38937	0.45328	-3.06515	0.00217558	0.00404675
TGME49_258540	phosphoglycerate mutase family protein	66	78	52	451	599	395	19	18	11	22	76	31	5.90046	5.94012	5.77222	5.98107	6.07952	6.01226	5.92674	6.03073	5.85307	6.16532	6.23955	5.98524	63.978	-0.207067	0.129169	-1.60307	0.10892	0.145441	63.978	-0.298141	0.254305	-1.17237	0.241047	0.415026	63.978	-0.181536	0.150617	-1.20528	0.228095	0.278646	63.978	-0.0904624	0.242219	-0.373473	0.708796	0.7628
TGME49_232670	hypothetical protein	59	89	66	802	1059	723	21	14	13	15	81	34	5.86592	6.14358	6.08477	6.64256	6.73531	6.70428	6.10074	5.87517	6.09144	5.87535	6.36563	6.14896	77.4072	-0.919833	0.129146	-7.12245	1.06028e-12	5.44601e-12	77.4072	-0.296553	0.257598	-1.15123	0.249639	0.423403	77.4072	0.659522	0.153992	4.28283	1.84529e-05	4.26634e-05	77.4072	0.0362422	0.24356	0.148802	0.88171	0.898807
TGME49_203790	hypothetical protein	64	53	62	209	246	158	16	13	7	11	44	40	5.72663	5.37682	5.81492	4.99844	4.96828	4.87187	5.58588	5.53342	5.22884	5.29643	5.51629	6.13026	45.1343	0.910239	0.172635	5.27261	1.34498e-07	4.3736e-07	45.1343	-0.294859	0.309666	-0.952186	0.341003	0.515496	45.1343	-0.997462	0.202857	-4.91707	8.78479e-07	2.392e-06	45.1343	0.207637	0.290766	0.714102	0.475164	0.533666
TGME49_269190	glyceraldehyde-3-phosphate dehydrogenase GAPDH2	84	86	72	558	573	407	11	5	8	13	35	16	6.07082	5.95608	6.02277	6.13215	5.95021	5.96156	5.28052	4.76997	5.43088	5.53102	5.33276	5.21433	52.5358	0.0040446	0.133153	0.0303757	0.975767	0.976848	52.5358	-0.293402	0.357491	-0.820724	0.411804	0.593122	52.5358	0.917963	0.205833	4.45976	8.2053e-06	1.96233e-05	52.5358	1.21541	0.32119	3.78409	0.000154273	0.000336056
TGME49_249390	glutamate/leucine/phenylalanine/valine dehydrogenase family protein	64	67	49	470	621	401	23	11	13	24	72	29	5.85834	5.77344	5.70016	6.01511	6.10888	6.01879	6.10764	5.55264	5.99998	6.24548	6.17461	5.90714	62.9996	-0.373888	0.133908	-2.79213	0.00523624	0.00929973	62.9996	-0.286535	0.257827	-1.11135	0.266419	0.44518	62.9996	-0.0942468	0.153323	-0.614694	0.538757	0.589632	62.9996	-0.1816	0.246775	-0.735893	0.461796	0.520528
TGME49_225560	hypothetical protein	153	133	125	600	833	576	11	12	11	21	48	21	6.82696	6.54459	6.73	6.33044	6.47337	6.45619	5.51423	5.72793	5.92872	6.17852	5.83666	5.68383	78.006	0.390968	0.121948	3.20603	0.0013458	0.00266215	78.006	-0.286513	0.306257	-0.935531	0.349515	0.525726	78.006	0.80093	0.183378	4.36763	1.256e-05	2.96456e-05	78.006	1.47841	0.273928	5.39707	6.77385e-08	2.47917e-07
TGME49_311470	rhoptry neck protein RON5	157	177	122	284	311	198	28	34	17	23	145	53	6.90616	6.89786	6.76081	5.68576	5.59555	5.509	6.44374	6.79087	6.41195	6.34438	7.01558	6.64948	95.3128	1.87468	0.163274	11.4818	1.62936e-30	2.4965e-29	95.3128	-0.283017	0.2389	-1.18467	0.236148	0.407401	95.3128	-1.75121	0.18203	-9.62041	6.55714e-22	5.48857e-21	95.3128	0.406488	0.224937	1.80712	0.0707437	0.0994592
TGME49_210690	ribosomal protein RPS6	212	249	189	1074	1267	832	23	23	12	32	82	39	7.33168	7.36464	7.32777	7.11394	7.08934	7.02273	6.44064	6.58015	6.30317	6.8159	6.59765	6.51985	124.466	0.388408	0.0926297	4.19312	2.75138e-05	7.00634e-05	124.466	-0.282671	0.233857	-1.20873	0.226766	0.395746	124.466	0.696333	0.139178	5.00318	5.63931e-07	1.56859e-06	124.466	1.36741	0.209521	6.52638	6.73795e-11	3.54134e-10
TGME49_279390	proliferation-associated protein 2G4, putative	65	67	52	320	391	241	6	3	6	5	27	8	5.66702	5.55436	5.53536	5.38634	5.39835	5.24524	4.49577	4.11568	4.93779	4.42839	4.87967	4.33412	34.353	0.308381	0.14982	2.05835	0.0395569	0.0585261	34.353	-0.27737	0.448367	-0.618624	0.536164	0.704495	34.353	0.910123	0.254028	3.58276	0.000339977	0.000678454	34.353	1.49587	0.398684	3.75203	0.000175405	0.00037844
TGME49_223920	rhoptry neck protein RON3	143	143	121	332	379	238	19	16	7	10	69	33	6.70925	6.5709	6.64789	5.65824	5.5995	5.48724	5.91786	5.90608	5.452	5.41623	6.12921	6.03958	67.8679	1.45831	0.122431	11.9113	1.03355e-32	1.73024e-31	67.8679	-0.274998	0.277476	-0.991069	0.321652	0.50394	67.8679	-0.570348	0.171548	-3.32471	0.000885112	0.00168451	67.8679	1.16296	0.250107	4.64985	3.32176e-06	9.35474e-06
TGME49_243460	hypothetical protein	85	117	58	1153	1301	942	20	21	12	17	77	46	6.30496	6.49235	6.04803	7.07995	7.00733	7.03814	6.14586	6.33825	6.11614	6.08492	6.38955	6.52393	93.6161	-1.04563	0.129553	-8.07108	6.96814e-16	4.66607e-15	93.6161	-0.272056	0.251294	-1.08262	0.278977	0.456049	93.6161	0.94088	0.156087	6.02792	1.66084e-09	5.73054e-09	93.6161	0.167303	0.235732	0.709717	0.477879	0.535742
TGME49_222860	eukaryotic translation initiation factor, putative	55	75	47	299	347	206	12	8	4	5	32	26	5.51616	5.72531	5.46333	5.34941	5.30208	5.11001	5.2293	4.98633	4.67447	4.51276	5.1184	5.60623	38.3484	0.409517	0.167413	2.44615	0.0144391	0.0231846	38.3484	-0.272055	0.367763	-0.739756	0.459448	0.636051	38.3484	0.0812984	0.224818	0.361618	0.717637	0.758765	38.3484	0.76287	0.335758	2.27208	0.0230814	0.0366064
TGME49_310790	hypothetical protein	101	107	79	498	556	360	8	8	3	5	28	17	6.24555	6.16659	6.09238	5.97272	5.88279	5.79055	4.93244	5.08231	4.60697	4.63702	5.0545	5.22045	49.5241	0.374865	0.124868	3.00208	0.00268142	0.00500827	49.5241	-0.270451	0.398775	-0.678204	0.497642	0.670445	49.5241	1.15307	0.225306	5.1178	3.09114e-07	8.95638e-07	49.5241	1.79839	0.351925	5.11016	3.21895e-07	1.07775e-06
TGME49_315290	hypothetical protein	31	48	28	352	546	407	4	11	8	9	39	14	4.87724	5.21447	4.88876	5.53264	5.82125	5.88919	4.2582	5.29742	5.28178	5.02759	5.33218	4.93606	38.7795	-0.945122	0.21235	-4.45078	8.55586e-06	2.28831e-05	38.7795	-0.270061	0.387569	-0.696807	0.485924	0.658583	38.7795	0.755527	0.248338	3.04234	0.00234749	0.00419393	38.7795	0.0804657	0.365555	0.220119	0.825778	0.861019
TGME49_215910	hypothetical protein	66	63	52	1537	2162	1698	19	7	4	8	45	26	5.94148	5.77433	5.82064	7.29249	7.45741	7.57929	5.969	5.2844	5.15803	5.32662	5.75525	5.85747	94.6421	-2.23142	0.167388	-13.3308	1.53259e-40	3.95846e-39	94.6421	-0.269711	0.338057	-0.797825	0.424972	0.602836	94.6421	2.44822	0.210985	11.6037	3.94428e-31	6.25549e-30	94.6421	0.486514	0.312709	1.5558	0.119755	0.158504
TGME49_263040	ribosomal protein RPS16	135	162	116	811	961	641	36	15	17	27	83	66	6.83026	6.88417	6.79009	6.78105	6.76061	6.70881	6.77525	6.1302	6.5102	6.58941	6.53706	6.9498	104.823	0.127018	0.113626	1.11786	0.263628	0.321619	104.823	-0.268545	0.223732	-1.2003	0.230023	0.399886	104.823	0.0890949	0.141939	0.627697	0.530202	0.581678	104.823	0.484658	0.20693	2.34213	0.0191739	0.0310075
TGME49_263090	14-3-3 protein	314	391	297	1266	1421	908	24	36	16	32	112	56	7.80405	7.89145	7.85697	7.38716	7.31978	7.23502	6.68537	7.13384	6.74009	6.98069	7.04046	7.00814	166.254	0.833644	0.110054	7.57487	3.59486e-14	2.138e-13	166.254	-0.266294	0.219387	-1.21381	0.22482	0.394635	166.254	0.499378	0.145633	3.42901	0.000605796	0.00118281	166.254	1.59932	0.197569	8.09499	5.72686e-16	5.07557e-15
TGME49_257180	RecF/RecN/SMC N terminal domain-containing protein	12	10	6	164	183	118	4	6	5	4	26	10	3.62614	3.35909	3.17387	4.37274	4.28916	4.1995	3.81333	4.28229	4.37707	3.88636	4.54822	4.22872	17.427	-1.37823	0.315966	-4.36195	1.28907e-05	3.38756e-05	17.427	-0.262415	0.462989	-0.566784	0.570861	0.737226	17.427	-0.108467	0.283315	-0.38285	0.701831	0.744666	17.427	-1.22428	0.483659	-2.53129	0.0113644	0.0187472
TGME49_269885	rhoptry metalloprotease toxolysin TLN1	52	44	29	79	87	49	16	10	4	14	50	15	5.35359	5.01428	4.81261	3.749	3.64499	3.4187	5.41677	5.06434	4.48018	5.36458	5.52136	4.88124	31.3911	1.89604	0.226376	8.37562	5.49338e-17	4.07051e-16	31.3911	-0.259537	0.351774	-0.737793	0.46064	0.636726	31.3911	-2.20591	0.251518	-8.77038	1.78071e-18	1.16649e-17	31.3911	-0.0503368	0.33426	-0.150592	0.880298	0.898807
TGME49_242830	XRN 5'-3' exonuclease N-terminus protein	7	15	11	120	137	96	5	7	7	12	23	14	3.20072	3.74218	3.68561	4.09925	4.03695	4.03429	4.05846	4.51221	4.79925	5.0117	4.49592	4.64501	20.6465	-0.747735	0.292477	-2.55656	0.0105713	0.0175994	20.6465	-0.258967	0.41132	-0.6296	0.528956	0.698068	20.6465	-0.840543	0.256461	-3.27746	0.00104744	0.00196042	20.6465	-1.32931	0.434689	-3.05808	0.00222762	0.00412657
TGME49_309600	hypothetical protein	75	91	63	586	755	455	8	7	7	10	27	20	5.9415	6.01367	5.87198	6.18248	6.25342	6.08093	4.99069	5.02447	5.30502	5.27499	5.06633	5.42896	52.7163	-0.291085	0.130663	-2.22776	0.0258967	0.039679	52.7163	-0.256537	0.372065	-0.689495	0.490512	0.663807	52.7163	1.29208	0.212082	6.09239	1.11237e-09	3.89762e-09	52.7163	1.25754	0.332456	3.78257	0.000155218	0.000337302
TGME49_296010	phosphatidylinositol 3- and 4-kinase	35	48	32	350	420	307	6	10	4	8	30	14	4.97571	5.18561	4.99991	5.5036	5.49455	5.53973	4.51835	5.16123	4.61172	4.87052	5.01085	4.8976	34.2637	-0.558062	0.162519	-3.43383	0.000595124	0.00126885	34.2637	-0.252467	0.388902	-0.649178	0.516223	0.690334	34.2637	0.708406	0.221444	3.19903	0.00137889	0.00252842	34.2637	0.402811	0.358636	1.12317	0.261364	0.317571
TGME49_207840	ribosomal protein RPS17	129	136	108	1033	1012	705	13	15	9	16	53	27	6.67405	6.59645	6.60507	6.92579	6.70427	6.6948	5.70253	5.96891	5.80501	5.96527	5.97188	5.95725	84.2068	-0.210332	0.129169	-1.62834	0.103453	0.138962	84.2068	-0.250514	0.2989	-0.838121	0.401963	0.58333	84.2068	1.17413	0.183643	6.39354	1.62085e-10	6.07987e-10	84.2068	1.21431	0.268889	4.51603	6.30093e-06	1.71567e-05
TGME49_203290	hypothetical protein	16	22	25	1151	1327	923	13	14	10	9	67	22	4.49417	4.64422	4.97721	6.92233	6.86887	6.85674	5.4693	5.69094	5.66323	5.22776	6.02612	5.55518	67.5788	-3.0791	0.204811	-15.0339	4.40381e-51	1.73089e-49	67.5788	-0.249721	0.295174	-0.846011	0.397547	0.580585	67.5788	1.47912	0.177252	8.34474	7.13703e-17	4.33012e-16	67.5788	-1.35026	0.312501	-4.32081	1.5546e-05	3.98119e-05
TGME49_230160	hypothetical protein	232	249	161	346	526	365	12	9	7	3	44	27	7.21875	7.15589	6.93884	5.70157	5.93115	5.91817	5.49477	5.39442	5.45664	4.63177	5.67446	5.83647	78.6615	1.72243	0.151958	11.335	8.80739e-30	1.32698e-28	78.6615	-0.248708	0.350793	-0.708988	0.478332	0.651415	78.6615	0.422634	0.223864	1.88791	0.0590386	0.0829909	78.6615	2.39378	0.30989	7.72461	1.12199e-14	8.81983e-14
TGME49_295140	1-phosphatidylinositol 4-kinase	0	0	1	0	0	0	6	10	4	8	30	14	1.2382	1.1891	1.56855	0.624863	0.579236	0.666966	3.36527	4.04538	3.32001	3.73985	4.04713	3.86695	13.7132	3.62652	1.67785	2.16141	0.0306639	0.0459704	13.7132	-0.2413	0.433708	-0.556366	0.577961	0.742522	13.7132	-10.1984	1.21288	-8.40842	4.15564e-17	2.60882e-16	13.7132	-6.33056	1.23783	-5.11426	3.14978e-07	1.05851e-06
TGME49_216600	exonuclease III APE	5	4	11	73	63	57	6	5	8	11	31	8	2.85082	2.61608	3.55896	3.48037	3.15626	3.39879	4.0464	4.01786	4.75006	4.738	4.66454	3.92993	17.4606	-0.599165	0.406819	-1.47281	0.140804	0.18394	17.4606	-0.240698	0.454018	-0.530149	0.596008	0.750022	17.4606	-1.68936	0.328623	-5.14074	2.7366e-07	7.95462e-07	17.4606	-2.04783	0.51346	-3.98829	6.65502e-05	0.00015426
TGME49_300048	hypothetical protein	26	23	13	146	203	144	7	2	6	5	35	3	4.44109	4.18085	3.85857	4.32138	4.47281	4.48223	4.37759	3.57385	4.65554	4.15668	4.9604	3.35351	20.0805	-0.325402	0.359071	-0.906235	0.364812	0.427189	20.0805	-0.238605	0.537407	-0.443992	0.657048	0.805932	20.0805	-0.00374346	0.392737	-0.00953171	0.992395	0.993494	20.0805	-0.0905411	0.513319	-0.176384	0.859992	0.886469
TGME49_305250	hypothetical protein	121	151	97	478	546	323	12	2	6	4	33	15	6.45014	6.55686	6.32531	5.93284	5.8698	5.68079	5.33012	4.20644	5.14295	4.52308	5.24476	5.12215	54.7581	0.808429	0.141241	5.72376	1.04193e-08	3.76761e-08	54.7581	-0.237354	0.398625	-0.59543	0.551556	0.71949	54.7581	1.03646	0.236813	4.37672	1.20481e-05	2.85117e-05	54.7581	2.08225	0.350387	5.94271	2.8035e-09	1.24234e-08
TGME49_231080	ribosomal protein RPL38	117	118	113	667	749	471	6	13	4	10	32	17	6.45823	6.32837	6.54127	6.3515	6.27063	6.1498	4.85911	5.65175	4.96515	5.34891	5.30448	5.33766	62.7675	0.244438	0.124042	1.9706	0.0487693	0.0697587	62.7675	-0.236553	0.367413	-0.643836	0.519682	0.691889	62.7675	1.32385	0.213309	6.20628	5.4252e-10	1.93849e-09	62.7675	1.80484	0.323849	5.57311	2.5023e-08	9.70848e-08
TGME49_223940	GAP45	161	144	122	442	510	302	4	7	5	3	20	18	6.75936	6.48743	6.56864	5.83275	5.78119	5.59457	4.43076	4.97915	4.9786	4.33481	4.74287	5.28452	56.3466	1.13133	0.138549	8.16555	3.19965e-16	2.208e-15	56.3466	-0.233134	0.441158	-0.528458	0.597182	0.750022	56.3466	1.2548	0.257464	4.87369	1.09533e-06	2.89525e-06	56.3466	2.61926	0.384095	6.81931	9.14804e-12	5.26741e-11
TGME49_288000	hypothetical protein	24	22	13	93	141	80	9	11	12	10	53	21	4.46709	4.23516	3.95371	3.91189	4.16109	3.92643	4.77223	5.14901	5.56929	4.97652	5.57661	5.23928	29.6475	0.270486	0.249624	1.08357	0.278554	0.336198	29.6475	-0.224236	0.334677	-0.670007	0.502853	0.67445	29.6475	-1.7443	0.232196	-7.5122	5.81439e-14	2.92012e-13	29.6475	-1.24958	0.346996	-3.60113	0.000316839	0.000664553
TGME49_320630	phosphotransferase enzyme family protein	53	42	46	111	168	123	5	11	3	8	24	16	5.3726	4.95913	5.33539	4.12242	4.37191	4.41888	4.24319	5.16434	4.25759	4.7631	4.68414	4.94908	28.06	1.16872	0.20062	5.8255	5.69402e-09	2.15738e-08	28.06	-0.223694	0.418433	-0.534601	0.592926	0.750022	28.06	-0.611653	0.265423	-2.30445	0.0211974	0.032369	28.06	0.780757	0.380638	2.05118	0.0402496	0.060341
TGME49_255650	DHHC zinc finger domain-containing protein	25	24	19	318	412	279	15	17	9	23	49	31	4.7145	4.5424	4.55836	5.45274	5.52971	5.48783	5.5071	5.80731	5.4565	6.07002	5.62543	5.83382	45.5286	-1.21595	0.197203	-6.16599	7.00427e-10	3.01328e-09	45.5286	-0.220679	0.278655	-0.791942	0.428394	0.60358	45.5286	-0.393418	0.169904	-2.31553	0.020584	0.0314855	45.5286	-1.38869	0.296092	-4.69008	2.73098e-06	7.88756e-06
TGME49_221330	DNA gyrase/topoisomerase IV, A subunit domain-containing protein	23	22	27	204	311	204	8	6	7	6	50	5	4.42943	4.2444	4.72456	4.80356	5.07119	4.99045	4.66221	4.54171	4.98567	4.47822	5.51032	3.83787	27.3419	-0.623728	0.351195	-1.77601	0.0757306	0.10468	27.3419	-0.218796	0.484377	-0.451706	0.651481	0.801511	27.3419	0.0668312	0.37179	0.179755	0.857345	0.879727	27.3419	-0.338101	0.468755	-0.721274	0.470741	0.52995
TGME49_319860	DNA polymerase family B protein	47	35	34	120	116	95	19	9	5	15	47	21	5.28051	4.8051	5.03915	4.25873	4.01128	4.18163	5.66423	5.01692	4.75188	5.49595	5.49172	5.30476	34.174	1.15627	0.197597	5.85164	4.86757e-09	1.86453e-08	34.174	-0.213492	0.323864	-0.659203	0.509765	0.682708	34.174	-1.66239	0.218003	-7.62554	2.43007e-14	1.24817e-13	34.174	-0.292634	0.310495	-0.942475	0.345949	0.407742
TGME49_232350	lactate dehydrogenase LDH1	224	274	233	445	619	396	33	26	10	16	96	63	7.33432	7.41024	7.48976	6.20591	6.33455	6.24782	6.68702	6.61311	6.06691	6.12821	6.67309	6.89674	114.487	1.6851	0.132678	12.7007	5.8595e-37	1.15152e-35	114.487	-0.211757	0.238558	-0.887655	0.374726	0.555332	114.487	-0.596574	0.16666	-3.5796	0.00034412	0.000685209	114.487	1.30028	0.21619	6.01455	1.80389e-09	8.23595e-09
TGME49_221400	hypothetical protein	65	62	55	1040	1299	1042	7	8	4	8	28	12	5.79385	5.61229	5.73566	6.80869	6.84485	6.99307	4.92705	5.17419	4.91326	5.11452	5.13871	4.98479	64.9576	-1.54977	0.141151	-10.9795	4.7948e-28	6.56743e-27	64.9576	-0.210994	0.402276	-0.524501	0.59993	0.751159	64.9576	2.48187	0.229678	10.8059	3.22897e-27	3.94458e-26	64.9576	1.1431	0.359163	3.18267	0.00145924	0.00279482
TGME49_203030	N-methyl-D-aspartate receptor-associated protein	30	47	19	211	235	167	3	5	7	3	20	15	4.68175	5.04196	4.31191	4.8087	4.71493	4.72701	3.80324	4.32814	4.93277	3.87955	4.44431	4.82844	24.2296	-0.0155742	0.216567	-0.071914	0.94267	0.951633	24.2296	-0.203428	0.465476	-0.437031	0.662089	0.809916	24.2296	0.349124	0.286283	1.21951	0.222652	0.272364	24.2296	0.536978	0.426158	1.26004	0.207654	0.259281
TGME49_276155	hypothetical protein	1	1	2	62	79	52	11	5	4	16	25	7	2.03744	1.96208	2.32076	3.22558	3.27458	3.21339	4.52161	3.87452	3.9184	5.02976	4.32277	3.68001	16.5631	-2.91305	0.761937	-3.82322	0.000131718	0.000307258	16.5631	-0.202374	0.448257	-0.451468	0.651652	0.801511	16.5631	-1.7165	0.326073	-5.26417	1.40828e-07	4.20159e-07	16.5631	-4.42719	0.82168	-5.38797	7.1258e-08	2.58704e-07
TGME49_233460	SAG-related sequence SRS29B	552	587	400	800	1004	705	90	97	67	77	421	185	8.56436	8.51142	8.39969	7.58653	7.60557	7.60521	8.15432	8.32281	8.27573	8.11019	8.49668	8.36546	312.088	1.9617	0.164473	11.9271	8.54569e-33	1.45761e-31	312.088	-0.199622	0.192432	-1.03736	0.299568	0.481484	312.088	-1.69721	0.171924	-9.87186	5.51321e-23	5.1916e-22	312.088	0.464109	0.185806	2.49782	0.0124961	0.0205765
TGME49_243470	hypothetical protein	0	0	0	18	61	27	6	11	3	3	23	24	1.63834	1.58613	1.68402	2.09429	2.88106	2.50484	3.66513	4.4177	3.40943	3.15945	4.00971	4.69752	14.3344	-4.86089	1.27151	-3.82293	0.000131876	0.000307258	14.3344	-0.195969	0.603694	-0.324617	0.745471	0.85969	14.3344	-2.61586	0.527564	-4.95837	7.10864e-07	1.9652e-06	14.3344	-7.28078	1.30494	-5.57941	2.41332e-08	9.40364e-08
TGME49_220400	actin depolymerizing factor ADF	103	135	94	291	359	225	16	6	6	11	31	27	6.28759	6.44867	6.30877	5.40896	5.42997	5.30771	5.63409	4.89239	5.16571	5.35709	5.19826	5.73253	52.9752	1.27724	0.123144	10.3718	3.33018e-25	4.06822e-24	52.9752	-0.190649	0.334106	-0.570623	0.568255	0.734911	52.9752	-0.0194452	0.198689	-0.0978673	0.922038	0.934442	52.9752	1.44844	0.29549	4.90182	9.49517e-07	2.99715e-06
TGME49_214090	signal peptidase	25	39	28	480	541	354	6	12	9	12	34	21	4.67919	5.0097	4.91475	5.90614	5.82467	5.7417	4.60653	5.41349	5.4283	5.34462	5.20269	5.38688	41.3257	-1.22677	0.179888	-6.81962	9.12785e-12	4.43633e-11	41.3257	-0.19009	0.341922	-0.555947	0.578247	0.742522	41.3257	0.681218	0.203565	3.34644	0.00081856	0.00157108	41.3257	-0.355457	0.328377	-1.08247	0.279045	0.336342
TGME49_266070	ribosomal protein RPL31	158	181	125	553	629	368	12	15	17	22	56	31	6.882	6.89053	6.75219	6.27379	6.21173	6.02915	5.62717	5.96122	6.36469	6.25421	6.01766	6.08006	82.4959	0.939246	0.128803	7.29211	3.05146e-13	1.70279e-12	82.4959	-0.189146	0.27885	-0.678309	0.497576	0.670445	82.4959	0.13858	0.178746	0.775292	0.438167	0.492666	82.4959	1.26697	0.249795	5.07206	3.93536e-07	1.28897e-06
TGME49_235540	eukaryotic initiation factor-2 beta, putative	43	47	38	182	209	126	6	4	5	7	19	11	5.10761	5.06502	5.09217	4.66331	4.60438	4.43287	4.37871	4.18828	4.6439	4.60814	4.41753	4.53418	25.6215	0.665557	0.179396	3.70999	0.000207264	0.000468417	25.6215	-0.18291	0.455956	-0.401157	0.688305	0.826871	25.6215	0.12478	0.27049	0.461311	0.644575	0.689581	25.6215	0.973247	0.408551	2.38219	0.0172098	0.0279312
TGME49_234360	DNA topoisomerase I, putative	11	12	12	136	196	136	4	5	6	9	21	7	3.57656	3.53443	3.75678	4.21357	4.39919	4.3848	3.85612	4.16901	4.60268	4.66365	4.37125	3.94452	18.6123	-1.06422	0.288199	-3.69266	0.000221919	0.000499042	18.6123	-0.176519	0.464267	-0.38021	0.703789	0.834942	18.6123	-0.0130415	0.285609	-0.0456619	0.96358	0.974358	18.6123	-0.900745	0.465865	-1.93349	0.0531759	0.0772846
TGME49_212980	hypothetical protein	72	111	56	309	397	268	9	7	2	8	32	5	5.81039	6.16756	5.64777	5.37345	5.44281	5.39611	4.92263	4.8417	4.20913	4.90098	5.10334	4.01686	39.4803	0.635256	0.174046	3.64994	0.000262301	0.00058404	39.4803	-0.175726	0.42981	-0.408846	0.682653	0.825629	39.4803	0.793364	0.265471	2.98851	0.00280337	0.00495939	39.4803	1.60435	0.380202	4.21972	2.44607e-05	6.10841e-05
TGME49_231815	hypothetical protein	26	34	26	74	85	69	14	14	9	22	48	20	4.59355	4.74564	4.71507	3.70627	3.64797	3.80755	5.28947	5.45961	5.29159	5.90992	5.49129	5.22149	34.5339	1.26141	0.208849	6.0398	1.54308e-09	6.28355e-09	34.5339	-0.169954	0.30084	-0.564931	0.572121	0.737573	34.5339	-2.33423	0.208009	-11.2218	3.18773e-29	4.30105e-28	34.5339	-0.902867	0.301422	-2.99536	0.00274122	0.0050367
TGME49_239740	dense granule protein GRA14	161	212	167	745	1090	630	37	33	25	28	153	62	7.09839	7.23922	7.23982	6.8057	6.9832	6.80082	6.90905	6.95023	6.97692	6.74428	7.227	6.98789	129.403	0.497925	0.147473	3.37638	0.000734476	0.00154053	129.403	-0.169242	0.221425	-0.764328	0.444672	0.621303	129.403	-0.281917	0.166756	-1.6906	0.0909136	0.123217	129.403	0.38525	0.207293	1.85849	0.0631001	0.0901549
TGME49_265770	hypothetical protein	20	16	14	118	148	86	8	10	2	4	41	8	4.15697	3.80958	3.91646	4.08258	4.12081	3.92132	4.49023	4.87226	3.77466	3.9571	5.12178	4.08656	19.7615	-0.126745	0.331934	-0.381838	0.702581	0.745462	19.7615	-0.167994	0.464198	-0.361902	0.717425	0.844434	19.7615	-0.820501	0.339989	-2.41332	0.0158081	0.0249398	19.7615	-0.779252	0.458331	-1.7002	0.0890941	0.12148
TGME49_309730	thioredoxin reductase	48	66	46	299	360	226	8	6	4	8	25	11	5.32458	5.54472	5.40215	5.31477	5.30956	5.17836	4.7697	4.6589	4.59991	4.86109	4.80478	4.64498	33.5988	0.208609	0.153013	1.36334	0.172775	0.221858	33.5988	-0.166101	0.414686	-0.400546	0.688754	0.826871	33.5988	0.657098	0.241933	2.71603	0.00660698	0.0110811	33.5988	1.03181	0.369927	2.78922	0.00528351	0.00925638
TGME49_229010	rhoptry neck protein RON4	137	146	105	293	338	210	21	16	9	13	66	34	6.66322	6.59377	6.49523	5.53102	5.48325	5.36192	6.01598	5.90533	5.66187	5.64606	6.08271	6.06953	67.1935	1.55997	0.118582	13.1552	1.5881e-39	3.88011e-38	67.1935	-0.165902	0.265945	-0.623821	0.532745	0.702044	67.1935	-0.767696	0.16679	-4.60278	4.16891e-06	1.03536e-05	67.1935	0.958174	0.238683	4.01443	5.95902e-05	0.000138839
TGME49_266920	3'5'-cyclic nucleotide phosphodiesterase domain-containing protein	163	168	139	1099	1416	938	38	31	30	29	159	63	7.14561	7.05406	7.10065	7.20741	7.26768	7.21107	6.97386	6.93509	7.18215	6.81807	7.29777	7.04115	138.598	-0.197575	0.126909	-1.55683	0.11951	0.157949	138.598	-0.164208	0.203706	-0.806102	0.420184	0.598183	138.598	0.158091	0.144959	1.09059	0.275454	0.329378	138.598	0.124724	0.191283	0.652038	0.514376	0.572656
TGME49_243250	myosin H	26	41	32	293	361	231	11	10	4	12	37	12	4.64865	5.00489	4.99609	5.29389	5.31544	5.20633	5.09166	5.15661	4.60536	5.27939	5.24124	4.73552	33.6103	-0.483082	0.179015	-2.69856	0.00696411	0.0120374	33.6103	-0.160666	0.356693	-0.450431	0.6524	0.801511	33.6103	0.190648	0.214697	0.887985	0.374549	0.430411	33.6103	-0.131768	0.336425	-0.391673	0.6953	0.749167
TGME49_297745	hypothetical protein	13	11	14	126	188	134	4	8	3	4	23	10	3.71741	3.45858	3.88725	4.11874	4.33505	4.3489	3.83973	4.57955	3.9874	3.91296	4.44177	4.25085	17.5622	-0.880654	0.289442	-3.04259	0.00234555	0.00443442	17.5622	-0.158019	0.47197	-0.334808	0.73777	0.855057	17.5622	-0.0513485	0.297377	-0.172672	0.862909	0.883432	17.5622	-0.773983	0.467011	-1.65731	0.0974568	0.130714
TGME49_254620	ribosomal protein RPL39	33	31	33	266	281	166	11	5	2	10	22	11	4.83443	4.62347	4.95819	5.11897	4.96236	4.76243	5.00255	4.39578	4.0104	4.99648	4.59378	4.5592	27.1484	-0.190602	0.21436	-0.88917	0.373912	0.437279	27.1484	-0.156467	0.433796	-0.360692	0.718329	0.844434	27.1484	0.360279	0.272846	1.32045	0.186685	0.231818	27.1484	0.326144	0.399605	0.816166	0.414405	0.474806
TGME49_226730	aconitate hydratase ACN/IRP	36	45	22	246	297	209	17	7	12	14	47	26	5.05616	5.15901	4.65676	5.13812	5.13585	5.13742	5.61303	4.87974	5.72471	5.50052	5.55614	5.61602	40.1386	-0.198782	0.172419	-1.1529	0.248951	0.305362	40.1386	-0.149704	0.298522	-0.501484	0.616031	0.768293	40.1386	-0.557573	0.18445	-3.0229	0.00250363	0.00445528	40.1386	-0.606652	0.291242	-2.08298	0.0372529	0.0564097
TGME49_291930	RNA recognition motif-containing protein	22	31	20	153	190	126	9	8	5	9	28	16	4.36892	4.59866	4.38722	4.46396	4.49329	4.42851	4.76103	4.79979	4.638	4.85342	4.83091	4.92308	25.2723	-0.0101197	0.206238	-0.0490684	0.960865	0.965135	25.2723	-0.148426	0.380019	-0.390576	0.69611	0.831143	25.2723	-0.528174	0.232612	-2.27062	0.02317	0.0351438	25.2723	-0.389867	0.364472	-1.06968	0.284765	0.341869
TGME49_253290	valyl-tRNA synthetase	33	36	22	216	254	187	8	12	2	10	30	13	4.84905	4.80313	4.5285	4.89142	4.85897	4.91215	4.69568	5.28122	4.03754	5.01531	4.94897	4.74787	28.4232	-0.183442	0.187145	-0.980212	0.326981	0.384884	28.4232	-0.147004	0.379467	-0.387396	0.698463	0.831143	28.4232	-0.0337399	0.228655	-0.147558	0.882692	0.900625	28.4232	-0.0701773	0.355999	-0.197128	0.843727	0.875483
TGME49_202020	DnAK-TPR	11	13	12	1694	1939	1409	8	6	8	6	27	20	4.09578	4.11305	4.25268	7.26765	7.2049	7.24235	4.92758	4.83582	5.33953	4.77981	5.01505	5.3568	75.0928	-4.45941	0.248786	-17.9247	7.57088e-72	9.77726e-70	75.0928	-0.145191	0.371354	-0.390978	0.695813	0.831143	75.0928	2.90495	0.209094	13.893	6.98421e-44	3.00654e-42	75.0928	-1.40927	0.395067	-3.56716	0.000360876	0.000753423
TGME49_210380	hypothetical protein	11	20	5	142	160	111	7	9	1	7	25	9	3.55735	3.98662	3.05164	4.23645	4.16282	4.14897	4.30155	4.69475	3.39621	4.38437	4.52484	4.14453	17.9843	-0.857041	0.294652	-2.90865	0.0036299	0.00665604	17.9843	-0.141717	0.447388	-0.316764	0.751422	0.863133	17.9843	-0.324096	0.286137	-1.13266	0.257356	0.310614	17.9843	-1.03942	0.452882	-2.29512	0.021726	0.0348232
TGME49_244110	nucleosome assembly protein (nap) protein	48	59	59	361	438	307	17	19	15	30	61	30	5.53986	5.61813	5.86587	5.7146	5.71768	5.71494	5.77952	6.05026	6.11732	6.46167	5.97855	5.91753	60.4425	-0.0607229	0.141804	-0.428216	0.668494	0.719426	60.4425	-0.13429	0.253178	-0.530418	0.595822	0.750022	60.4425	-0.489761	0.158634	-3.08736	0.00201944	0.00362938	60.4425	-0.416194	0.242987	-1.71282	0.086745	0.118635
TGME49_212300	hypothetical protein	77	91	63	547	741	428	9	4	3	3	19	16	5.90986	5.95506	5.80764	6.05252	6.18323	5.95701	4.98028	4.46286	4.52919	4.22337	4.61538	5.1107	46.1851	-0.209359	0.141623	-1.47829	0.139331	0.18228	46.1851	-0.127761	0.442709	-0.288589	0.772896	0.878865	46.1851	1.81426	0.258403	7.02107	2.20183e-12	9.70951e-12	46.1851	1.73266	0.386363	4.48455	7.30692e-06	1.96591e-05
TGME49_228230	hypothetical protein	48	48	43	312	386	264	7	9	5	4	26	20	5.33362	5.18868	5.33422	5.37239	5.39876	5.36663	4.65982	5.05799	4.80158	4.28644	4.85822	5.28344	34.6564	-0.115254	0.154112	-0.747854	0.454548	0.518174	34.6564	-0.127008	0.384863	-0.330009	0.741393	0.857058	34.6564	0.596908	0.226089	2.64014	0.00828718	0.0136459	34.6564	0.608662	0.347496	1.75157	0.0798486	0.110372
TGME49_201680	eukaryotic initiation factor-3 subunit 10, putative	46	54	40	283	335	212	12	12	6	9	46	17	5.32418	5.36025	5.29226	5.29539	5.27076	5.15179	5.24136	5.40591	5.0293	5.04727	5.53085	5.15399	38.4481	0.109031	0.158652	0.687235	0.491934	0.553032	38.4481	-0.126522	0.327489	-0.386341	0.699244	0.831143	38.4481	-0.131813	0.200599	-0.657095	0.51112	0.564063	38.4481	0.103741	0.303611	0.341692	0.732583	0.783083
TGME49_234380	hypothetical protein	60	80	45	254	314	274	9	8	9	7	32	23	5.63136	5.81424	5.43222	5.1818	5.20621	5.45144	4.96902	5.01423	5.43198	4.82747	5.13927	5.48887	40.3265	0.465316	0.171807	2.70837	0.00676147	0.0117095	40.3265	-0.126263	0.361558	-0.349218	0.726926	0.849463	40.3265	0.107953	0.230585	0.468171	0.639662	0.685136	40.3265	0.699532	0.32722	2.13781	0.0325326	0.050016
TGME49_255220	AP2 domain transcription factor AP2VIIb-3	21	23	8	267	362	245	6	4	5	5	23	8	4.27344	4.23301	3.46858	5.05488	5.18705	5.14226	4.30823	4.10644	4.56741	4.23146	4.56755	4.16418	23.3466	-1.40038	0.240302	-5.8276	5.62317e-09	2.14487e-08	23.3466	-0.124943	0.462373	-0.270222	0.78699	0.893767	23.3466	0.942818	0.278159	3.3895	0.000700202	0.00135253	23.3466	-0.33262	0.440638	-0.75486	0.450333	0.508937
TGME49_259260	membrane protein FtsH1	82	52	45	536	675	482	16	16	12	15	52	37	6.10761	5.50635	5.60302	6.14642	6.18983	6.20668	5.73592	5.89203	5.91078	5.76363	5.82546	6.14812	61.7168	-0.566134	0.162642	-3.48086	0.000499799	0.0010732	61.7168	-0.124516	0.286421	-0.434729	0.663759	0.810863	61.7168	0.348075	0.189346	1.8383	0.0660177	0.0915338	61.7168	-0.0935438	0.269514	-0.347084	0.728529	0.78032
TGME49_231950	hypothetical protein	29	36	24	231	300	204	6	10	3	8	26	11	4.69422	4.79136	4.60978	4.958	5.04038	5.00161	4.4105	5.06848	4.26984	4.77121	4.77809	4.56254	27.1564	-0.372402	0.187173	-1.98962	0.0466333	0.0671283	27.1564	-0.119118	0.407041	-0.292645	0.769794	0.87644	27.1564	0.361178	0.242527	1.48923	0.136428	0.175186	27.1564	0.107894	0.376692	0.286426	0.774552	0.815128
TGME49_202040	hypothetical protein	19	13	5	183	211	138	11	3	3	6	28	7	4.09049	3.60527	3.06271	4.53801	4.4865	4.40808	4.79416	3.78091	4.01693	4.28068	4.68257	3.94968	19.1362	-1.17383	0.310079	-3.78557	0.000153354	0.000353654	19.1362	-0.118176	0.463441	-0.254996	0.798726	0.904823	19.1362	0.0654069	0.307903	0.212427	0.831774	0.860324	19.1362	-0.990243	0.46489	-2.13006	0.0331666	0.0509043
TGME49_252210	pentatricopeptide repeat domain-containing protein	161	175	164	1841	1985	1433	34	37	18	26	152	46	7.16367	7.12308	7.28204	7.72358	7.61214	7.63785	6.91531	7.12598	6.78209	6.77113	7.28045	6.80491	153.278	-0.71745	0.178121	-4.02788	5.62827e-05	0.000139396	153.278	-0.114124	0.249499	-0.457413	0.647374	0.800583	153.278	0.988166	0.197134	5.01265	5.36853e-07	1.50719e-06	153.278	0.38484	0.234766	1.63925	0.101161	0.135481
TGME49_294620	eukaryotic initiation factor-3, subunit 8, putative	26	46	39	191	216	132	15	14	5	10	54	18	4.65437	5.13827	5.22127	4.80748	4.73105	4.57524	5.42864	5.52256	4.79793	5.09375	5.67778	5.16547	35.2112	0.400533	0.208034	1.92532	0.0541894	0.0765425	35.2112	-0.112693	0.331938	-0.3395	0.734233	0.853145	35.2112	-0.917225	0.228646	-4.01154	6.03238e-05	0.00013015	35.2112	-0.403999	0.318091	-1.27007	0.204059	0.255497
TGME49_262400	lipase	111	120	91	534	735	505	26	11	9	15	70	24	6.47791	6.42546	6.386	6.19571	6.33024	6.30636	6.28197	5.6269	5.73044	5.84076	6.19177	5.78269	72.1163	0.212921	0.12154	1.75187	0.0797965	0.109796	72.1163	-0.107444	0.269482	-0.398707	0.690109	0.827399	72.1163	0.372087	0.168249	2.21152	0.0269998	0.0405446	72.1163	0.692453	0.243073	2.84875	0.0043892	0.00779536
TGME49_249850	GAP40 protein	223	234	169	439	405	322	12	17	10	9	56	28	7.21665	7.13022	7.03608	6.00186	5.73567	5.85609	5.5755	6.02864	5.83296	5.42319	5.97477	5.939	83.671	1.76332	0.134756	13.0852	3.99918e-39	9.03815e-38	83.671	-0.105115	0.300596	-0.349688	0.726573	0.849463	83.671	0.0118457	0.196706	0.0602204	0.95198	0.963707	83.671	1.88028	0.264243	7.11573	1.1132e-12	7.03732e-12
TGME49_262640	Cg8 family protein	51	50	44	155	198	96	7	6	2	4	12	18	5.28903	5.12024	5.24477	4.46362	4.52515	4.11102	4.49142	4.49791	3.9328	4.09084	3.9316	5.03557	25.4015	1.06808	0.232025	4.6033	4.15845e-06	1.15314e-05	25.4015	-0.103783	0.487098	-0.213063	0.831278	0.926373	25.4015	-0.00694577	0.319487	-0.0217404	0.982655	0.986023	25.4015	1.16492	0.434774	2.67937	0.00737616	0.0126289
TGME49_258810	SAG-related sequence SRS27B	0	0	0	2	3	2	7	4	8	2	25	20	1.31754	1.27698	1.35319	1.03395	1.05279	1.08189	3.44649	3.04881	3.9713	2.5018	3.75788	4.14757	12.6559	-0.983974	1.34573	-0.731181	0.464668	0.528378	12.6559	-0.10291	0.53436	-0.192585	0.847284	0.932942	12.6559	-6.36591	0.68956	-9.23185	2.66005e-20	2.02074e-19	12.6559	-7.24698	1.2732	-5.69193	1.25612e-08	5.16151e-08
TGME49_244560	heat shock protein 90, putative	203	263	212	1720	1789	1222	75	52	21	34	214	109	7.52505	7.63296	7.653	7.77164	7.6431	7.61913	7.75138	7.5787	7.12717	7.19916	7.72372	7.70425	194.886	-0.128725	0.227794	-0.565096	0.572009	0.630605	194.886	-0.0974427	0.265776	-0.366635	0.713891	0.843705	194.886	0.155616	0.237122	0.656271	0.51165	0.564063	194.886	0.124334	0.257487	0.482874	0.629185	0.685281
TGME49_203390	CRAL/TRIO domain-containing protein	24	37	19	95	150	101	16	6	4	15	26	17	4.45694	4.79225	4.32825	3.92963	4.22317	4.17685	5.38519	4.51648	4.43796	5.41089	4.7469	4.98827	26.8363	0.555853	0.246647	2.25364	0.0242189	0.0376184	26.8363	-0.0944785	0.383088	-0.246624	0.805199	0.911014	26.8363	-1.14285	0.26763	-4.27025	1.95256e-05	4.50284e-05	26.8363	-0.492517	0.368734	-1.3357	0.181649	0.230633
TGME49_297810	hypothetical protein	46	53	34	313	399	275	5	9	3	8	14	17	5.26111	5.27736	5.04425	5.35465	5.41623	5.3927	4.32987	5.02356	4.35891	4.83887	4.18881	5.07744	32.5983	-0.219692	0.164249	-1.33756	0.181042	0.23116	32.5983	-0.0932113	0.430547	-0.216495	0.828602	0.926373	32.5983	0.973	0.254794	3.81878	0.000134115	0.000283271	32.5983	0.84652	0.383965	2.20468	0.0274765	0.0428254
TGME49_269340	hypothetical protein	48	65	56	140	155	81	5	4	6	5	19	11	5.22832	5.43425	5.53592	4.35462	4.25471	3.92901	4.19803	4.15942	4.79757	4.28253	4.40128	4.51789	26.5904	1.53405	0.199536	7.68812	1.49312e-14	9.18221e-14	26.5904	-0.0923008	0.471152	-0.195905	0.844685	0.932051	26.5904	-0.255057	0.298456	-0.854588	0.392779	0.446632	26.5904	1.3713	0.415599	3.29957	0.000968329	0.00189065
TGME49_204050	subtilisin SUB1	371	402	237	1031	1501	1134	23	24	17	17	82	52	7.93016	7.88284	7.6001	7.14653	7.31765	7.38536	6.56925	6.73023	6.70515	6.41633	6.70897	6.87768	156.193	0.796279	0.170745	4.66355	3.10794e-06	8.89107e-06	156.193	-0.0919551	0.273435	-0.336296	0.736648	0.854852	156.193	0.955905	0.206388	4.6316	3.6285e-06	9.03627e-06	156.193	1.84414	0.247638	7.4469	9.556e-14	6.6966e-13
TGME49_235470	myosin A	159	204	138	691	798	534	19	19	10	19	62	30	6.92226	7.04909	6.89023	6.54044	6.49362	6.44418	6.08178	6.22894	5.94349	6.16674	6.16451	6.09987	90.2749	0.6582	0.0976838	6.73807	1.60504e-11	7.55705e-11	90.2749	-0.0861344	0.258803	-0.332819	0.739271	0.855699	90.2749	0.517992	0.156744	3.30471	0.000950751	0.00180563	90.2749	1.26233	0.227931	5.5382	3.05605e-08	1.17062e-07
TGME49_272910	T-complex protein 1 delta subunit	23	35	26	230	213	145	6	5	8	10	18	15	4.42689	4.74361	4.6797	4.93803	4.63232	4.5962	4.38707	4.37524	5.11895	4.97856	4.36727	4.86654	26.2526	-0.137246	0.235373	-0.5831	0.559826	0.618683	26.2526	-0.0839868	0.430847	-0.194934	0.845444	0.932051	26.2526	0.0668481	0.282861	0.236329	0.813178	0.843987	26.2526	0.0135887	0.401272	0.0338642	0.972985	0.974063
TGME49_263300	eukaryotic porin protein	77	101	81	331	379	231	7	2	7	4	22	11	5.88203	6.05051	6.0694	5.44651	5.38368	5.2206	4.68021	3.95744	5.12769	4.31327	4.69725	4.67741	39.8474	0.818353	0.141519	5.78266	7.35298e-09	2.74673e-08	39.8474	-0.07749	0.444152	-0.174467	0.861498	0.938503	39.8474	0.99964	0.263605	3.79218	0.000149329	0.000312485	39.8474	1.89548	0.384462	4.93022	8.2136e-07	2.63301e-06
TGME49_232410	PDI family protein	96	120	98	402	525	332	6	12	14	7	42	25	6.23912	6.3439	6.38307	5.7978	5.88013	5.76672	4.8299	5.56072	6.01322	5.02798	5.5586	5.69771	58.2184	0.675688	0.119028	5.67671	1.37312e-08	4.90634e-08	58.2184	-0.075135	0.315546	-0.238111	0.811795	0.913901	58.2184	0.419684	0.190685	2.20093	0.0277408	0.0415194	58.2184	1.17051	0.278166	4.20794	2.57709e-05	6.36527e-05
TGME49_280370	hypothetical protein	92	101	81	486	691	455	8	6	6	9	29	8	6.14753	6.10931	6.12848	5.9539	6.13541	6.06158	4.95401	4.86068	5.13627	5.14496	5.10754	4.55759	51.4404	0.104119	0.125875	0.827166	0.408143	0.471215	51.4404	-0.0725626	0.396502	-0.183007	0.854793	0.93595	51.4404	1.4802	0.233185	6.34775	2.1848e-10	8.12782e-10	51.4404	1.65688	0.344505	4.80946	1.51335e-06	4.54509e-06
TGME49_221460	phosphoglycerate mutase family protein	20	18	18	173	250	148	10	5	5	6	27	13	4.2382	3.99806	4.24595	4.57315	4.77369	4.57998	4.82672	4.31291	4.58817	4.41379	4.75561	4.66249	23.1143	-0.66397	0.236764	-2.80435	0.00504184	0.0089898	23.1143	-0.0711218	0.408187	-0.174238	0.861678	0.938503	23.1143	-0.0365463	0.256715	-0.142361	0.886795	0.902773	23.1143	-0.629394	0.395944	-1.58961	0.111924	0.149012
TGME49_225080	ribosomal protein RPS18	219	209	168	1064	1232	815	31	32	28	38	101	67	7.42527	7.26011	7.27989	7.17794	7.13682	7.08015	6.80153	6.96577	7.12073	7.05898	6.88044	7.09937	139.659	0.293735	0.112801	2.60401	0.00921411	0.0154251	139.659	-0.0703684	0.205129	-0.343045	0.731564	0.851138	139.659	0.223605	0.140918	1.58678	0.112563	0.148154	139.659	0.587708	0.186933	3.14395	0.00166686	0.00313926
TGME49_218410	ribosomal protein RPP0	212	239	148	738	948	608	9	10	13	11	36	26	7.18826	7.17981	6.92408	6.56635	6.62827	6.53399	5.41081	5.62422	6.11563	5.64312	5.6138	5.91898	90.8645	0.735603	0.109832	6.69755	2.11944e-11	9.87616e-11	90.8645	-0.0676197	0.31894	-0.212014	0.832096	0.926373	90.8645	1.29272	0.194196	6.65675	2.79951e-11	1.15035e-10	90.8645	2.09594	0.275814	7.59909	2.98215e-14	2.24655e-13
TGME49_269730	myosin-light-chain kinase	27	25	21	268	336	241	4	7	5	5	26	6	4.57734	4.35575	4.42739	5.09401	5.13592	5.15852	4.02023	4.6528	4.62161	4.28211	4.73827	3.95347	25.0151	-0.860156	0.204756	-4.20088	2.65884e-05	6.78979e-05	25.0151	-0.0673218	0.446046	-0.15093	0.880031	0.955039	25.0151	0.861963	0.267237	3.22546	0.00125769	0.00232982	25.0151	0.0691287	0.411663	0.167926	0.866642	0.889267
TGME49_238180	26s proteasome regulatory complex subunit, putative	27	36	24	184	237	174	5	7	4	7	14	15	4.57335	4.74826	4.56627	4.65881	4.73002	4.77906	4.19431	4.64703	4.42101	4.58279	4.08791	4.8353	24.011	-0.104911	0.200554	-0.523107	0.6009	0.656848	24.011	-0.0647264	0.44859	-0.144289	0.885273	0.95957	24.011	0.360939	0.273078	1.32174	0.186255	0.231602	24.011	0.320754	0.408513	0.785173	0.432352	0.49163
TGME49_246040	MIF4G domain-containing protein	6	12	7	116	177	109	7	5	4	9	18	9	3.07277	3.49718	3.27222	4.00171	4.23781	4.10235	4.26286	4.09936	4.15875	4.58904	4.15855	4.11037	17.0737	-1.32767	0.334805	-3.96552	7.32369e-05	0.000178453	17.0737	-0.0642822	0.461704	-0.139228	0.88927	0.95957	17.0737	-0.213706	0.29653	-0.720691	0.4711	0.52642	17.0737	-1.4771	0.487171	-3.03199	0.00242944	0.00448207
TGME49_207060	ribonucleoside-diphosphate reductase small subunit	59	61	48	261	311	202	14	8	10	10	41	22	5.62445	5.51828	5.51728	5.22589	5.20891	5.1211	5.42936	5.0346	5.55738	5.18178	5.4246	5.45493	41.5477	0.472076	0.144552	3.26579	0.00109158	0.00220265	41.5477	-0.0632426	0.31628	-0.199957	0.841514	0.931124	41.5477	-0.262473	0.19403	-1.35274	0.176138	0.220844	41.5477	0.272845	0.288584	0.945462	0.344423	0.406473
TGME49_208370	myosin heavy chain, putative	42	58	40	863	1165	830	20	11	9	18	54	19	5.43905	5.6274	5.50045	6.65891	6.77884	6.79329	5.96159	5.55239	5.65565	5.94857	5.87141	5.49624	68.2807	-1.68019	0.148293	-11.3302	9.29832e-30	1.37798e-28	68.2807	-0.0607897	0.286569	-0.21213	0.832006	0.926373	68.2807	1.30823	0.175074	7.47245	7.87127e-14	3.88832e-13	68.2807	-0.311172	0.271038	-1.14807	0.250938	0.30713
TGME49_229480	calcium binding protein precursor, putative	137	158	104	427	487	351	15	17	9	15	50	28	6.682	6.69807	6.50541	5.941	5.88066	5.90649	5.72309	5.99305	5.69654	5.81018	5.82704	5.90213	69.6871	1.00405	0.104381	9.61903	6.64534e-22	6.52977e-21	69.6871	-0.0593885	0.278595	-0.213172	0.831193	0.926373	69.6871	0.0978101	0.168646	0.579974	0.561932	0.611296	69.6871	1.16125	0.24509	4.73804	2.15797e-06	6.35441e-06
TGME49_202280	WD domain, G-beta repeat-containing protein	1	1	2	124	167	122	9	6	5	9	31	6	2.13341	2.05368	2.41763	3.99844	4.11147	4.15092	4.42214	4.16334	4.25182	4.50891	4.6527	3.65251	17.6451	-4.01724	0.741483	-5.41784	6.03237e-08	2.00487e-07	17.6451	-0.0545613	0.421312	-0.129503	0.896959	0.964151	17.6451	-0.47559	0.279399	-1.70219	0.0887194	0.120787	17.6451	-4.43827	0.805752	-5.50822	3.62471e-08	1.3631e-07
TGME49_271050	SAG-related sequence SRS34A	1473	1607	1294	2275	2382	1544	7	6	5	5	25	11	9.16096	9.12152	9.14321	7.93539	7.82649	7.76695	6.62161	6.62841	6.66949	6.5757	6.64628	6.61473	400.539	2.17498	0.122381	17.7722	1.16119e-70	1.16636e-68	400.539	-0.0523766	0.427236	-0.122594	0.902429	0.967729	400.539	3.57905	0.258989	13.8193	1.94939e-43	7.3427e-42	400.539	5.80641	0.361155	16.0773	3.67794e-58	3.69429e-56
TGME49_245432	hypothetical protein	7	3	4	35	48	42	6	6	4	8	20	8	3.0178	2.52289	2.77515	2.82689	2.90879	3.06453	3.80465	3.92426	3.81506	4.12322	3.95828	3.71131	12.9816	-0.49104	0.446293	-1.10026	0.271217	0.327781	12.9816	-0.0516045	0.474414	-0.108775	0.913381	0.968733	12.9816	-1.86984	0.333546	-5.60594	2.07124e-08	6.52404e-08	12.9816	-2.30927	0.559458	-4.1277	3.66411e-05	8.85657e-05
TGME49_245428	hypothetical protein	6	8	4	45	64	55	6	6	4	8	20	8	2.98146	3.07496	2.82734	3.04651	3.16734	3.3268	3.89589	4.01896	3.91178	4.22045	4.04601	3.79696	13.68	-0.526015	0.399992	-1.31506	0.188488	0.239122	13.68	-0.0512337	0.471326	-0.108701	0.91344	0.968733	13.68	-1.47784	0.323112	-4.57376	4.79058e-06	1.17363e-05	13.68	-1.95262	0.527011	-3.70508	0.000211325	0.00045056
TGME49_200010	hypothetical protein	28	24	22	58	96	79	6	6	4	8	20	8	4.48209	4.1929	4.34622	3.35984	3.66391	3.82379	4.19419	4.3346	4.23823	4.54836	4.32399	4.06623	18.6014	1.0151	0.260758	3.89289	9.90568e-05	0.000234417	18.6014	-0.0511785	0.470868	-0.10869	0.913449	0.968733	18.6014	-0.972943	0.316577	-3.07333	0.00211686	0.00378939	18.6014	0.093337	0.435305	0.214418	0.830221	0.86366
TGME49_265500	chloride transporter, chloride channel (ClC) family protein	8	10	4	45	52	49	7	5	3	10	23	1	3.11331	3.17368	2.79062	3.00833	2.97557	3.18676	3.93844	3.78201	3.61147	4.33006	4.08658	2.65612	12.9461	-0.088139	0.459177	-0.19195	0.847782	0.872887	12.9461	-0.0505304	0.557001	-0.0907187	0.927716	0.971791	12.9461	-1.53023	0.428396	-3.57199	0.000354276	0.000702336	12.9461	-1.56783	0.581009	-2.69847	0.00696591	0.0119718
TGME49_275650	hypothetical protein	33	27	16	43	43	36	8	5	5	6	18	16	4.61447	4.26848	3.97974	3.02675	2.84907	3.01669	4.40852	4.10989	4.37136	4.21623	4.1706	4.706	18.6389	1.97972	0.268543	7.3721	1.67961e-13	9.43083e-13	18.6389	-0.0484717	0.444184	-0.109125	0.913103	0.968733	18.6389	-2.07234	0.313648	-6.60722	3.91616e-11	1.55957e-10	18.6389	-0.044145	0.413569	-0.106742	0.914994	0.926265
TGME49_273660	AP2 domain transcription factor AP2VIII-3	23	28	12	125	205	134	7	5	4	3	13	19	4.32153	4.39324	3.79468	4.16279	4.49075	4.41146	4.38841	4.22715	4.29816	3.78057	3.9411	4.9902	20.0244	-0.21285	0.29926	-0.711254	0.476927	0.539345	20.0244	-0.0469697	0.494378	-0.0950077	0.924309	0.970137	20.0244	0.012805	0.343544	0.0372731	0.970267	0.977839	20.0244	-0.153075	0.464697	-0.329408	0.741848	0.789906
TGME49_314700	hypothetical protein	17	20	19	286	405	254	10	6	6	10	33	7	4.12982	4.15982	4.36189	5.20816	5.39328	5.25877	4.90758	4.56232	4.85343	5.00214	5.04592	4.13492	28.7454	-1.39401	0.230786	-6.04026	1.53867e-09	6.28355e-09	28.7454	-0.0468795	0.389983	-0.120209	0.904317	0.968494	28.7454	0.578005	0.243894	2.36991	0.0177925	0.0276484	28.7454	-0.769122	0.381922	-2.01382	0.0440285	0.0651421
TGME49_240250	macro domain-containing protein	19	17	25	226	327	213	8	7	2	11	15	11	4.19713	3.95067	4.60671	4.89051	5.09724	5.00855	4.61886	4.6423	3.93115	5.0425	4.15017	4.50746	24.6713	-0.961499	0.246488	-3.90079	9.58784e-05	0.000227491	24.6713	-0.045824	0.451968	-0.101388	0.919243	0.968733	24.6713	0.655732	0.289309	2.26655	0.0234177	0.0353982	24.6713	-0.259943	0.425831	-0.610437	0.541572	0.596323
TGME49_312420	hypothetical protein	70	61	47	457	554	396	5	8	3	6	21	9	5.77795	5.47408	5.44831	5.82606	5.82892	5.8479	4.40597	4.96589	4.44436	4.64051	4.65504	4.49614	39.1553	-0.310442	0.138424	-2.24268	0.0249172	0.0385704	39.1553	-0.0450795	0.441219	-0.10217	0.918622	0.968733	39.1553	1.62244	0.256871	6.31616	2.68148e-10	9.8941e-10	39.1553	1.35708	0.384517	3.5293	0.000416659	0.000859954
TGME49_271970	glideosome-associated protein with multiple-membrane spans GAPM3	225	247	164	656	712	478	14	7	15	11	43	27	7.25124	7.21416	7.03146	6.44477	6.33515	6.28906	5.76045	5.35693	6.24464	5.6411	5.77206	5.9519	90.6578	1.13247	0.11282	10.0379	1.03905e-23	1.20423e-22	90.6578	-0.042262	0.304218	-0.13892	0.889513	0.95957	90.6578	0.839872	0.189556	4.43074	9.39098e-06	2.23996e-05	90.6578	2.0146	0.263335	7.65034	2.00448e-14	1.53564e-13
TGME49_236210	peptidase M16 family potein, putative	37	51	33	244	326	235	6	10	5	8	24	15	5.01597	5.2347	5.01223	5.06676	5.18201	5.21098	4.48515	5.1341	4.7615	4.84061	4.74451	4.94454	31.6175	-0.0642033	0.169685	-0.378368	0.705157	0.747318	31.6175	-0.0421026	0.391381	-0.107574	0.914333	0.968733	31.6175	0.426077	0.237927	1.79079	0.0733274	0.100895	31.6175	0.403977	0.354066	1.14096	0.253885	0.310151
TGME49_201770	cullin 3, putative	15	19	10	177	281	182	9	9	7	16	34	6	3.9662	4.07012	3.69476	4.62298	4.93613	4.84104	4.75419	4.91484	4.95719	5.48266	5.04553	3.95442	27.0585	-1.18699	0.289808	-4.0958	4.20718e-05	0.000106535	27.0585	-0.0410335	0.395287	-0.103807	0.917323	0.968733	27.0585	-0.166591	0.275777	-0.60408	0.545791	0.596608	27.0585	-1.31255	0.4052	-3.23927	0.00119837	0.00231976
TGME49_261230	ankyrin repeat-containing protein	56	41	37	389	407	326	20	11	6	14	55	15	5.58939	5.11296	5.26043	5.69832	5.53541	5.68195	5.83822	5.37822	5.10836	5.55509	5.77429	5.08978	45.2597	-0.399046	0.182176	-2.19044	0.0284924	0.0430002	45.2597	-0.0408608	0.315001	-0.129716	0.896791	0.964151	45.2597	0.107931	0.210394	0.512997	0.607953	0.655835	45.2597	-0.250254	0.296898	-0.842895	0.399287	0.460991
TGME49_246060	DNA-dependent RNA polymerase	9	12	18	25	42	46	5	7	4	13	13	6	3.25473	3.3786	3.94768	2.57248	2.81352	3.18169	3.80437	4.23277	3.97748	4.79776	3.71689	3.61093	15.2613	1.13025	0.464669	2.43238	0.015	0.0239871	15.2613	-0.0395207	0.584073	-0.0676639	0.946053	0.98234	15.2613	-1.98798	0.477915	-4.15969	3.18676e-05	7.16624e-05	15.2613	-0.818206	0.573285	-1.42722	0.153516	0.197957
TGME49_228660	Sec7 domain-containing protein	19	21	18	125	134	93	8	8	2	5	29	7	4.10488	4.07632	4.16164	4.14283	4.01718	4.00478	4.48354	4.63199	3.77705	4.13784	4.72925	3.9678	18.8238	0.0720215	0.250012	0.288072	0.773291	0.807223	18.8238	-0.036635	0.4369	-0.0838521	0.933174	0.975248	18.8238	-0.533033	0.283677	-1.87901	0.0602431	0.0844338	18.8238	-0.424376	0.41583	-1.02055	0.307467	0.368134
TGME49_214980	hypothetical protein	32	42	32	270	355	240	11	9	8	11	41	11	4.89049	5.04799	5.01292	5.21324	5.30952	5.26437	5.11188	5.07029	5.2583	5.207	5.37262	4.67098	35.1711	-0.353738	0.173075	-2.04385	0.0409687	0.0602206	35.1711	-0.0345009	0.341117	-0.101141	0.919439	0.968733	35.1711	0.119517	0.210666	0.567327	0.570492	0.617685	35.1711	-0.199721	0.319274	-0.625548	0.531612	0.588221
TGME49_202200	hypothetical protein	83	104	94	99	119	78	6	5	4	5	26	3	5.88768	6.00682	6.16886	3.97403	3.96561	3.89199	4.36977	4.35701	4.44305	4.29525	4.75112	3.4622	32.9421	2.60356	0.164717	15.8062	2.81803e-56	1.41528e-54	32.9421	-0.0340213	0.463727	-0.0733649	0.941516	0.981696	32.9421	-0.525999	0.288473	-1.82339	0.068244	0.0943311	32.9421	2.11158	0.398695	5.29622	1.18222e-07	4.1747e-07
TGME49_219320	acid phosphatase GAP50	188	251	133	447	418	324	19	13	6	6	50	30	7.0114	7.18824	6.75669	5.9854	5.72718	5.8248	5.94343	5.74178	5.37517	5.071	5.82668	5.96741	77.3686	1.59123	0.176499	9.01553	1.95921e-19	1.65526e-18	77.3686	-0.0322423	0.328619	-0.0981145	0.921841	0.969854	77.3686	0.16428	0.232749	0.705826	0.480296	0.534714	77.3686	1.78776	0.291498	6.13301	8.6234e-10	4.01833e-09
TGME49_260520	hypothetical protein	15	29	22	403	419	275	9	16	5	13	40	14	4.10085	4.63396	4.60041	5.66849	5.49215	5.41209	4.89677	5.67224	4.80053	5.37142	5.33408	4.90079	36.2696	-1.38081	0.224043	-6.16312	7.13234e-10	3.04134e-09	36.2696	-0.0291158	0.345028	-0.0843868	0.932749	0.975248	36.2696	0.369811	0.226486	1.63282	0.102506	0.136919	36.2696	-0.981878	0.34343	-2.85904	0.00424928	0.00756172
TGME49_253440	cell-cycle-associated protein kinase SRPK, putative	46	69	44	458	611	445	23	14	12	21	64	24	5.49841	5.78067	5.56635	5.96811	6.07327	6.11146	6.08667	5.7483	5.89723	6.08692	6.03094	5.69323	59.845	-0.582544	0.145637	-3.99998	6.3348e-05	0.000154775	59.845	-0.0275391	0.262864	-0.104766	0.916562	0.968733	59.845	0.132769	0.166928	0.795365	0.426401	0.480632	59.845	-0.422236	0.249885	-1.68972	0.0910817	0.12363
TGME49_263690	hypothetical protein	2	1	0	22	45	14	8	6	4	1	27	15	2.22473	2.02235	1.90298	2.35867	2.6609	2.22163	3.77842	3.64915	3.52844	2.58913	3.97505	3.99791	11.918	-2.03503	0.928719	-2.19123	0.0284355	0.042986	11.918	-0.0262904	0.562853	-0.0467092	0.962745	0.991255	11.918	-2.6899	0.475333	-5.65899	1.52265e-08	4.82974e-08	11.918	-4.69865	0.976412	-4.81216	1.49311e-06	4.51429e-06
TGME49_316260	hypothetical protein	54	75	40	111	81	62	10	6	3	9	20	12	5.36146	5.59963	5.13988	4.08867	3.53592	3.63266	4.85296	4.49908	4.19276	4.83593	4.44901	4.60031	27.1294	2.06289	0.244514	8.43668	3.26472e-17	2.4391e-16	27.1294	-0.0233784	0.450528	-0.051891	0.958616	0.988128	27.1294	-1.05542	0.316737	-3.33217	0.000861713	0.00164344	27.1294	1.03084	0.403039	2.55768	0.0105373	0.0174784
TGME49_261240	histone H3	440	426	450	331	375	334	31	39	30	65	66	57	8.0666	7.90949	8.19905	6.24941	6.20462	6.36985	6.8174	7.1373	7.17448	7.53201	6.55726	6.96007	175.69	3.00968	0.3057	9.84523	7.18741e-23	7.4683e-22	175.69	-0.0215685	0.349086	-0.0617857	0.950733	0.98234	175.69	-1.44468	0.320876	-4.50231	6.72193e-06	1.6379e-05	175.69	1.58657	0.335189	4.73336	2.20835e-06	6.48164e-06
TGME49_261480	phosphatidyl serine synthase	7	9	13	110	156	132	10	1	7	9	24	7	3.16969	3.25422	3.79388	3.96263	4.12841	4.32389	4.64636	3.18284	4.7157	4.62578	4.47742	3.90407	18.4883	-1.10872	0.350115	-3.16672	0.00154166	0.00299069	18.4883	-0.0203479	0.466617	-0.0436072	0.965217	0.991519	18.4883	-0.336763	0.327027	-1.02977	0.303118	0.358663	18.4883	-1.42513	0.483079	-2.9501	0.00317669	0.00578977
TGME49_219690	hypothetical protein	125	151	89	822	1115	708	9	3	3	5	16	12	6.48847	6.55632	6.23826	6.53969	6.66693	6.5538	5.12212	4.49502	4.72698	4.75114	4.63048	4.9772	65.6925	-0.182838	0.119296	-1.53264	0.125365	0.164723	65.6925	-0.0200117	0.458786	-0.043619	0.965208	0.991519	65.6925	2.64442	0.268735	9.84025	7.55267e-23	6.96695e-22	65.6925	2.48159	0.390509	6.35477	2.08744e-10	1.06613e-09
TGME49_228170	inner membrane complex protein IMC2A	80	98	84	474	576	453	22	25	12	11	94	32	6.1407	6.21714	6.30486	6.07467	6.07935	6.19522	6.11816	6.40398	5.98731	5.56864	6.49944	6.06262	71.7305	0.147024	0.16581	0.886699	0.375241	0.438266	71.7305	-0.019963	0.266535	-0.0748981	0.940296	0.981556	71.7305	-0.130255	0.191961	-0.67855	0.497423	0.551743	71.7305	0.0367318	0.248365	0.147895	0.882426	0.898807
TGME49_242010	glucose inhibited division protein A subfamily protein	11	5	5	86	111	70	15	23	13	29	60	22	3.6788	2.93936	3.15445	3.82442	3.89294	3.77965	5.30864	5.98349	5.64175	6.1881	5.7048	5.27556	38.3276	-0.988671	0.356624	-2.77231	0.00556602	0.00980835	38.3276	-0.0176724	0.284687	-0.0620766	0.950502	0.98234	38.3276	-2.43194	0.219144	-11.0975	1.29054e-28	1.69079e-27	38.3276	-3.40294	0.400254	-8.50196	1.86419e-17	1.93704e-16
TGME49_272550	hypothetical protein	10	8	8	131	169	107	5	13	3	6	34	8	3.46642	3.16745	3.38004	4.15984	4.22863	4.11725	4.0097	5.11253	3.98153	4.25191	4.87431	4.04212	19.1615	-1.28634	0.34259	-3.75474	0.000173521	0.000398129	19.1615	-0.017315	0.423558	-0.0408799	0.967392	0.991522	19.1615	-0.538869	0.291538	-1.84837	0.0645494	0.0896354	19.1615	-1.80789	0.46019	-3.92857	8.54515e-05	0.00019312
TGME49_221380	alba 1	94	98	87	967	1315	926	14	7	3	16	23	13	6.24254	6.15255	6.27751	6.76918	6.89745	6.89911	5.61475	5.17612	4.87121	5.82598	5.05896	5.15804	72.8943	-0.847302	0.12339	-6.86685	6.56331e-12	3.22458e-11	72.8943	-0.0119865	0.366732	-0.0326846	0.973926	0.993921	72.8943	2.26156	0.21928	10.3136	6.11832e-25	6.28518e-24	72.8943	1.42624	0.3188	4.47379	7.68466e-06	2.0614e-05
TGME49_209260	cytochrome c oxidase subunit, putative	69	70	41	355	414	312	7	4	4	6	21	6	5.73568	5.60417	5.26163	5.50646	5.46402	5.54492	4.63208	4.31325	4.58472	4.58194	4.60936	4.08757	34.6884	0.078727	0.149955	0.525006	0.599579	0.656198	34.6884	-0.00886612	0.460577	-0.01925	0.984642	0.994171	34.6884	1.37505	0.274118	5.01628	5.26809e-07	1.4836e-06	34.6884	1.46265	0.399346	3.66261	0.000249663	0.000529802
TGME49_291620	hypothetical protein	19	22	8	158	169	146	4	4	7	9	19	5	4.10023	4.11804	3.42032	4.38821	4.25688	4.47753	3.87492	4.00585	4.78097	4.68648	4.28654	3.68469	19.2449	-0.620507	0.276263	-2.24607	0.0246992	0.0382986	19.2449	-0.0087853	0.482353	-0.0182134	0.985469	0.994171	19.2449	0.180312	0.314606	0.573136	0.566553	0.615582	19.2449	-0.431409	0.458267	-0.941393	0.346503	0.407863
TGME49_273460	eukaryotic translation initiation factor 3 subunit 6 interacting protein	47	57	33	231	229	156	7	6	8	3	21	22	5.26401	5.33996	4.98747	4.98169	4.75277	4.71734	4.58763	4.59905	5.17876	4.00035	4.57438	5.33877	30.3502	0.497024	0.203116	2.447	0.0144052	0.0231713	30.3502	-0.00834233	0.410534	-0.0203207	0.983788	0.994171	30.3502	0.0673661	0.270171	0.249346	0.803093	0.835439	30.3502	0.572732	0.369867	1.54848	0.121507	0.160588
TGME49_247700	AP2 domain transcription factor AP2XII-4	20	23	18	119	162	135	3	9	4	5	25	6	4.16292	4.17408	4.16905	4.09774	4.22175	4.40234	3.68996	4.762	4.2735	4.14747	4.58094	3.84551	19.1097	-0.106581	0.258994	-0.411518	0.680693	0.72736	19.1097	-0.00794533	0.468627	-0.0169545	0.986473	0.994171	19.1097	-0.094871	0.307572	-0.308451	0.757739	0.793738	19.1097	-0.193506	0.43828	-0.441514	0.658841	0.714997
TGME49_291850	ribosomal protein RPS30	46	68	49	433	447	267	5	3	12	8	16	19	5.30304	5.60146	5.49894	5.76636	5.58271	5.39484	4.41112	4.19363	5.6987	4.90486	4.38619	5.24817	38.9781	-0.136977	0.223041	-0.614133	0.539128	0.598002	38.9781	-0.00748212	0.432807	-0.0172874	0.986207	0.994171	38.9781	1.00733	0.294031	3.42592	0.000612725	0.00119376	38.9781	0.877833	0.388091	2.26192	0.0237021	0.0375248
TGME49_248340	GTP-binding nuclear protein ran/tc4	83	88	77	357	372	283	12	6	11	9	40	15	6.03669	5.95918	6.07647	5.61203	5.44713	5.53446	5.32147	4.85084	5.7002	5.13854	5.43752	5.10846	47.9734	0.640868	0.131964	4.85639	1.19546e-06	3.55492e-06	47.9734	-0.00719691	0.334899	-0.0214898	0.982855	0.994171	47.9734	0.328783	0.206053	1.59562	0.110573	0.146351	47.9734	0.976848	0.295151	3.30965	0.000934125	0.00183178
TGME49_317720	eukaryotic translation initiation factor 3 subunit 7, putative	66	56	33	224	306	187	7	7	3	8	20	9	5.65867	5.31886	4.98684	4.94561	5.08652	4.92448	4.58677	4.74193	4.31427	4.80581	4.52204	4.39771	30.1259	0.468408	0.186171	2.51601	0.0118693	0.019403	30.1259	-0.0060502	0.446011	-0.0135651	0.989177	0.994678	30.1259	0.593243	0.281028	2.11097	0.0347745	0.0507035	30.1259	1.0677	0.393203	2.71539	0.00661969	0.0114202
TGME49_222220	alveolin domain containing intermediate filament IMC7	110	136	97	827	928	624	14	5	10	9	43	12	6.42055	6.51088	6.40447	6.61236	6.53132	6.48331	5.62477	4.9471	5.75221	5.32515	5.64692	5.09894	69.7581	-0.121304	0.113126	-1.07229	0.283589	0.341364	69.7581	-0.00595758	0.333251	-0.0178772	0.985737	0.994171	69.7581	1.55786	0.200275	7.77864	7.33109e-15	3.92148e-14	69.7581	1.44252	0.289385	4.98477	6.20362e-07	2.01006e-06
TGME49_208450	protease inhibitor PI2	86	106	68	622	882	635	23	18	20	25	70	38	6.28147	6.36179	6.16102	6.41693	6.57869	6.60302	6.23578	6.1573	6.54884	6.40449	6.26167	6.30331	82.891	-0.371635	0.131338	-2.8296	0.00466057	0.00835944	82.891	-0.00464346	0.242222	-0.0191702	0.984705	0.994171	82.891	0.331798	0.159708	2.07753	0.037753	0.0545187	82.891	-0.0351931	0.224532	-0.15674	0.87545	0.89627
TGME49_215220	hypothetical protein	153	176	130	509	562	356	15	11	13	12	53	21	6.80573	6.819	6.74961	6.13354	6.03988	5.93422	5.74048	5.61242	6.0446	5.62703	5.89925	5.64516	73.9533	1.03949	0.113473	9.16064	5.15883e-20	4.48421e-19	73.9533	-0.00437484	0.292064	-0.014979	0.988049	0.994651	73.9533	0.390386	0.182725	2.13647	0.0326413	0.0478246	73.9533	1.43425	0.254537	5.63474	1.75322e-08	6.98199e-08
TGME49_260600	Pumilio-family RNA binding repeat-containing protein	54	66	48	209	237	161	10	11	6	9	34	16	5.47781	5.56074	5.46947	4.9252	4.85298	4.8161	5.01992	5.28031	4.98537	5.00817	5.16582	5.05687	35.9053	0.819347	0.149852	5.4677	4.55919e-08	1.54364e-07	35.9053	-0.00152784	0.346139	-0.00441396	0.996478	0.999277	35.9053	-0.303305	0.214648	-1.41304	0.157645	0.199596	35.9053	0.51757	0.310152	1.66876	0.095165	0.12802
TGME49_214320	facilitative glucose transporter GT1	74	98	73	982	1278	814	10	9	3	8	29	11	5.95374	6.11535	6.05601	6.76256	6.84416	6.73419	5.25481	5.30869	4.78155	5.1506	5.203	4.94719	66.0219	-0.970663	0.118377	-8.1998	2.40792e-16	1.67443e-15	66.0219	-0.00072307	0.378898	-0.00190835	0.998477	0.999277	66.0219	2.32866	0.222421	10.4696	1.1915e-25	1.29773e-24	66.0219	1.35872	0.328795	4.13242	3.58965e-05	8.69984e-05
TGME49_246550	aspartyl protease ASP3	92	100	75	291	377	281	15	26	12	15	56	44	6.23458	6.18725	6.13567	5.51515	5.58469	5.64516	5.68333	6.39376	5.91863	5.77218	5.9087	6.33556	63.8997	0.840322	0.128686	6.53001	6.57634e-11	2.97251e-10	63.8997	0.000230208	0.253961	0.000906471	0.999277	0.999277	63.8997	-0.628456	0.165467	-3.79807	0.000145826	0.000305863	63.8997	0.211636	0.231683	0.913471	0.360995	0.423267
TGME49_252380	hypothetical protein	9	5	2	96	127	82	15	12	2	18	29	13	3.33824	2.75812	2.45801	3.82075	3.91864	3.82636	5.15297	5.06308	3.69862	5.46755	4.72985	4.53945	22.9855	-1.57587	0.416443	-3.78411	0.000154259	0.000354836	22.9855	0.000475527	0.38147	0.00124656	0.999005	0.999277	22.9855	-1.38153	0.281348	-4.91041	9.08876e-07	2.45995e-06	22.9855	-2.95787	0.489681	-6.04041	1.53727e-09	7.09025e-09
TGME49_269690	hypothetical protein	40	37	35	509	742	484	12	8	5	7	36	12	5.18154	4.95892	5.15791	5.97444	6.19122	6.10374	5.25499	5.01804	4.89116	4.83275	5.26908	4.81953	42.8174	-1.27128	0.175092	-7.26066	3.85214e-13	2.11051e-12	42.8174	0.000497821	0.365777	0.00136099	0.998914	0.999277	42.8174	1.3213	0.226815	5.82543	5.69655e-09	1.87944e-08	42.8174	0.049515	0.336162	0.147295	0.882899	0.898807
TGME49_237530	hypothetical protein	4	4	4	99	117	98	7	10	3	11	24	8	2.7305	2.6346	2.81438	3.79087	3.76748	3.94457	4.19881	4.70549	3.85082	4.7428	4.39742	3.93896	17.2873	-2.04511	0.450819	-4.53643	5.72153e-06	1.56262e-05	17.2873	0.00818162	0.42191	0.0193919	0.984529	0.994171	17.2873	-0.798998	0.282933	-2.82398	0.00474314	0.00813624	17.2873	-2.85229	0.548812	-5.19721	2.02306e-07	6.92745e-07
TGME49_218240	hypothetical protein	36	31	34	146	132	112	7	5	7	6	20	15	4.88673	4.58016	4.94592	4.3955	4.07303	4.2816	4.48896	4.33207	4.93645	4.43256	4.44711	4.83141	24.2735	0.718616	0.21578	3.33031	0.00086749	0.00179453	24.2735	0.00940973	0.427227	0.0220251	0.982428	0.994171	24.2735	-0.416198	0.279961	-1.48663	0.137113	0.175816	24.2735	0.293008	0.388208	0.75477	0.450387	0.508937
TGME49_286470	AGC kinase	46	62	36	280	381	236	12	8	5	10	30	14	5.30366	5.49791	5.15365	5.2641	5.3999	5.25405	5.2149	4.96893	4.83356	5.12213	5.03492	4.92566	36.0903	0.0372017	0.160269	0.23212	0.816445	0.844469	36.0903	0.00987131	0.362969	0.027196	0.978303	0.994171	36.0903	0.377675	0.224932	1.67906	0.0931397	0.125857	36.0903	0.405006	0.326861	1.23908	0.215317	0.26774
TGME49_225150	hypothetical protein	86	118	111	287	359	238	12	20	12	9	64	25	6.13187	6.33629	6.53051	5.45875	5.49324	5.43327	5.42854	6.08576	5.87599	5.25957	6.01355	5.71449	59.908	1.19249	0.149723	7.96461	1.65748e-15	1.08577e-14	59.908	0.0107545	0.289332	0.0371702	0.970349	0.992515	59.908	-0.461327	0.196896	-2.34299	0.0191297	0.0295107	59.908	0.720404	0.259542	2.77568	0.00550872	0.00961367
TGME49_300100	rhoptry neck protein RON2	152	162	131	271	236	154	26	14	7	15	51	34	6.75961	6.68969	6.71776	5.43569	5.11383	5.04467	6.21327	5.75766	5.4274	5.75885	5.80093	6.05094	68.571	2.10396	0.166215	12.6581	1.00955e-36	1.94177e-35	68.571	0.0108839	0.29488	0.0369097	0.970557	0.992515	68.571	-0.953236	0.212466	-4.48654	7.23899e-06	1.74508e-05	68.571	1.13984	0.263515	4.32552	1.52172e-05	3.90805e-05
TGME49_233810	Sel1 repeat-containing protein	25	31	28	193	227	204	13	5	10	7	44	12	4.56158	4.65418	4.80673	4.77665	4.74441	5.02708	5.22078	4.44229	5.42056	4.68011	5.4012	4.68454	30.4127	-0.234097	0.233007	-1.00468	0.315053	0.372785	30.4127	0.0120073	0.370274	0.0324282	0.974131	0.993921	30.4127	-0.289536	0.256798	-1.12748	0.259538	0.31283	30.4127	-0.53564	0.354189	-1.5123	0.130458	0.171167
TGME49_267810	Rab 5	18	24	17	130	186	137	7	11	4	5	30	13	4.11797	4.2803	4.17484	4.24522	4.4303	4.48228	4.45371	5.07304	4.373	4.23471	4.85809	4.64745	22.6234	-0.270498	0.239058	-1.13152	0.257838	0.315407	22.6234	0.0167775	0.397016	0.042259	0.966292	0.991519	22.6234	-0.409321	0.259534	-1.57714	0.114764	0.150794	22.6234	-0.696597	0.383944	-1.81432	0.0696287	0.0981971
TGME49_232250	catalase	115	136	109	971	1341	864	16	9	10	16	41	18	6.54028	6.58123	6.5993	6.84623	6.98727	6.89433	5.86186	5.52209	5.87179	5.94632	5.71361	5.57662	84.6499	-0.461233	0.109091	-4.22797	2.3581e-05	6.07329e-05	84.6499	0.0211332	0.305383	0.0692021	0.944829	0.98234	84.6499	1.72619	0.185391	9.31104	1.26587e-20	1.00381e-19	84.6499	1.24382	0.266063	4.6749	2.94091e-06	8.43995e-06
TGME49_275470	dense granule protein GRA15	25	20	10	28	34	14	13	7	8	11	41	10	4.33056	3.95479	3.50859	2.5392	2.53363	2.09324	4.95058	4.43368	4.87197	4.85627	5.09515	4.22586	22.1617	2.21706	0.338179	6.55588	5.53159e-11	2.52553e-10	22.1617	0.0213761	0.401425	0.0532506	0.957532	0.988128	22.1617	-3.3465	0.337835	-9.90574	3.93051e-23	3.82062e-22	22.1617	-1.15082	0.401714	-2.86478	0.00417297	0.00745526
TGME49_266900	cyclin, N-terminal domain-containing protein	11	11	7	237	341	228	19	6	9	9	40	24	3.71111	3.58242	3.436	4.9909	5.19333	5.13432	5.62212	4.56392	5.27303	4.89407	5.2676	5.41448	32.0188	-2.12017	0.295512	-7.17458	7.25277e-13	3.78989e-12	32.0188	0.0223752	0.322784	0.0693194	0.944735	0.98234	32.0188	-0.203398	0.212748	-0.956052	0.339046	0.394462	32.0188	-2.34595	0.382433	-6.13427	8.55498e-10	4.0071e-09
TGME49_226020	transporter, major facilitator family protein	97	108	66	526	672	466	8	8	5	6	25	14	6.20916	6.18669	5.90336	6.04459	6.10616	6.09056	4.95754	5.10614	4.99219	4.80457	4.96222	5.0525	51.4638	0.0526371	0.118183	0.445386	0.656041	0.708555	51.4638	0.024762	0.388602	0.0637207	0.949193	0.98234	51.4638	1.53991	0.2304	6.68363	2.33098e-11	9.71061e-11	51.4638	1.56778	0.334507	4.68684	2.7745e-06	7.98772e-06
TGME49_205650	AP2 domain transcription factor AP2VIIa-3	44	48	38	261	260	193	5	9	5	3	24	14	5.1809	5.13478	5.13934	5.11638	4.89186	4.95461	4.28083	4.98264	4.71002	3.98731	4.7099	4.83367	29.1654	0.211148	0.17743	1.19003	0.234033	0.290874	29.1654	0.0257578	0.417679	0.061669	0.950826	0.98234	29.1654	0.4681	0.260415	1.79752	0.0722537	0.0995691	29.1654	0.653491	0.371646	1.75837	0.0786851	0.109265
TGME49_259950	carbonate dehydratase, eukaryotic-type domain-containing protein	9	15	7	89	101	64	7	8	8	5	30	15	3.36921	3.70536	3.2651	3.75109	3.68471	3.58145	4.30884	4.58924	4.87938	4.08323	4.7356	4.66692	19.3482	-0.361929	0.307113	-1.17849	0.238602	0.294667	19.3482	0.0262383	0.391023	0.0671016	0.946501	0.98234	19.3482	-1.30992	0.266058	-4.92344	8.50345e-07	2.32239e-06	19.3482	-1.69809	0.420036	-4.04273	5.28328e-05	0.000124377
TGME49_204340	hypothetical protein	71	91	81	744	914	561	31	30	16	15	108	47	6.1228	6.23771	6.35846	6.62244	6.63828	6.50066	6.55096	6.67503	6.36348	5.96435	6.72126	6.53833	88.7336	-0.50598	0.151655	-3.33638	0.000848762	0.00175982	88.7336	0.0277601	0.233302	0.118988	0.905285	0.968494	88.7336	0.0791772	0.16764	0.472304	0.63671	0.682782	88.7336	-0.454563	0.222094	-2.04671	0.0406861	0.0607938
TGME49_243730	rhoptry protein ROP9	184	205	144	447	578	402	13	11	9	11	39	20	6.99283	6.97146	6.84652	5.98723	6.05535	6.04456	5.59737	5.59633	5.69855	5.5363	5.58885	5.58572	75.4376	1.25116	0.0954913	13.1024	3.1909e-39	7.39635e-38	75.4376	0.0392988	0.311433	0.126187	0.899584	0.965824	75.4376	0.680595	0.188005	3.62009	0.000294506	0.000594271	75.4376	1.89246	0.266013	7.11415	1.12605e-12	7.06907e-12
TGME49_248690	hypothetical protein	10	4	1	75	94	58	8	2	5	4	19	9	3.29174	2.69847	2.39773	3.412	3.43967	3.33942	4.07116	3.22682	4.02433	3.59481	3.93386	3.83316	12.7957	-1.24149	0.43031	-2.8851	0.00391289	0.00710292	12.7957	0.0465685	0.495112	0.0940564	0.925064	0.970137	12.7957	-0.832552	0.339346	-2.4534	0.0141513	0.0224545	12.7957	-2.12061	0.561379	-3.7775	0.000158413	0.000343418
TGME49_207080	histone lysine acetyltransferase MYST-B	5	12	7	85	82	61	5	5	5	4	12	15	2.92475	3.40935	3.20318	3.59818	3.40792	3.45568	3.80922	3.92809	4.15978	3.70946	3.65824	4.41453	14.0165	-0.584525	0.369287	-1.58285	0.113456	0.15083	14.0165	0.0483365	0.497813	0.0970977	0.922649	0.969854	14.0165	-0.818955	0.343932	-2.38115	0.0172585	0.0269458	14.0165	-1.45182	0.515657	-2.81547	0.00487057	0.00856613
TGME49_228160	acid phosphatase	1	0	2	20	39	38	22	25	12	11	94	32	2.05534	1.70288	2.37039	2.1687	2.61588	2.9623	5.60879	5.949	5.37464	4.87822	6.13155	5.57754	36.6995	-2.35179	0.887905	-2.6487	0.00808019	0.0137303	36.6995	0.0505287	0.362951	0.139216	0.889279	0.95957	36.6995	-3.99977	0.342204	-11.6883	1.46325e-31	2.40505e-30	36.6995	-6.4021	0.896105	-7.14436	9.04179e-13	5.75618e-12
TGME49_270240	MAG1	266	304	281	4333	4530	2947	23	13	18	10	75	34	7.66447	7.66884	7.80287	8.50498	8.36905	8.29763	6.82913	6.61374	6.96961	6.46503	6.87886	6.80016	229.53	-1.11	0.169454	-6.55042	5.73767e-11	2.60646e-10	229.53	0.0514577	0.291163	0.176732	0.859719	0.938503	229.53	3.02112	0.215082	14.0464	8.109e-45	3.66527e-43	229.53	1.85967	0.259288	7.1722	7.38006e-13	4.79969e-12
TGME49_244380	cactin	27	51	37	172	199	125	15	10	13	19	29	28	4.7242	5.2761	5.1852	4.71622	4.66632	4.5443	5.45273	5.19179	5.78805	5.81375	5.0005	5.6781	39.1357	0.566513	0.224123	2.52769	0.0114815	0.0188372	39.1357	0.0548096	0.332621	0.164781	0.869116	0.944328	39.1357	-1.0447	0.245066	-4.26294	2.01752e-05	4.6408e-05	39.1357	-0.532998	0.317506	-1.6787	0.0932104	0.125764
TGME49_258410	photosensitized INA-labeled protein PHIL1	82	103	91	348	490	281	8	8	6	2	21	23	5.99192	6.10687	6.23711	5.5493	5.72054	5.49145	4.88888	5.04095	5.07146	4.03763	4.72778	5.50252	46.1804	0.670211	0.151994	4.40946	1.03631e-05	2.75536e-05	46.1804	0.0562176	0.393506	0.142863	0.886398	0.95957	46.1804	0.917689	0.249015	3.68528	0.000228451	0.00046724	46.1804	1.53168	0.340502	4.49831	6.84948e-06	1.85387e-05
TGME49_306660	RNA pseudouridine synthase superfamily protein	21	14	16	100	155	115	5	5	6	4	30	3	4.16167	3.65818	4.00575	3.88009	4.13098	4.18622	4.00687	4.13977	4.56735	3.90466	4.71355	3.3092	17.6497	-0.177459	0.353325	-0.502255	0.615488	0.670309	17.6497	0.0565864	0.524321	0.107923	0.914057	0.968733	17.6497	-0.218856	0.388606	-0.563184	0.57331	0.619943	17.6497	-0.452902	0.498735	-0.908102	0.363824	0.426033
TGME49_321500	RNA recognition motif-containing protein	139	144	95	898	1048	736	9	8	12	6	60	8	6.68108	6.58256	6.39541	6.70991	6.67157	6.67037	5.28085	5.32493	5.94408	5.05904	6.00017	4.83572	76.1707	-0.162237	0.392686	-0.413147	0.679499	0.726943	76.1707	0.058742	0.50718	0.115821	0.907795	0.968733	76.1707	1.75118	0.432751	4.04663	5.19594e-05	0.000113184	76.1707	1.53021	0.473456	3.23199	0.00122932	0.00237458
TGME49_318430	malate dehydrogenase MDH	75	74	61	125	135	85	7	6	5	3	24	11	5.77848	5.61243	5.66287	4.24701	4.11928	4.00001	4.5333	4.54204	4.66126	3.93115	4.67744	4.54632	29.8464	1.96091	0.165381	11.857	1.9801e-32	3.25456e-31	29.8464	0.0587705	0.42838	0.137192	0.890879	0.959898	29.8464	-0.476167	0.271752	-1.75221	0.0797374	0.109051	29.8464	1.42597	0.37015	3.85242	0.000116954	0.000258501
TGME49_320490	N-acyl-phosphatidylethanolamine-hydrolyzing phospholipase D family protein	57	68	62	699	897	626	9	10	5	12	26	12	5.64127	5.69282	5.85063	6.37467	6.44145	6.43294	5.09151	5.33704	5.0268	5.44465	5.02934	4.94103	54.3188	-0.895781	0.127927	-7.00227	2.51844e-12	1.25783e-11	54.3188	0.0604208	0.364798	0.165628	0.86845	0.944328	54.3188	1.80064	0.217297	8.28654	1.16588e-16	6.93392e-16	54.3188	0.844438	0.319726	2.64113	0.00826304	0.0139102
TGME49_227620	dense granule protein GRA2	1236	1370	1044	5794	7505	5194	134	134	90	89	409	268	9.69922	9.68135	9.65879	9.49651	9.54156	9.53128	9.11433	9.19889	9.15009	8.96299	9.13086	9.25656	697.115	0.332161	0.152135	2.18333	0.0290113	0.0436376	697.115	0.0618103	0.178071	0.34711	0.728509	0.849463	697.115	0.955252	0.160892	5.93723	2.89877e-09	9.77794e-09	697.115	1.2256	0.1702	7.20094	5.97988e-13	3.91725e-12
TGME49_203110	citrate synthase, putative	0	0	1	0	5	6	9	4	7	3	29	13	1.47415	1.43711	1.7508	1.06949	1.35162	1.53632	3.7379	3.11762	3.86709	2.85504	3.93066	3.73146	12.346	-0.685685	1.30126	-0.526937	0.598237	0.655523	12.346	0.0618362	0.526517	0.117444	0.906508	0.968657	12.346	-5.59336	0.601206	-9.30357	1.35804e-20	1.06754e-19	12.346	-6.34088	1.26849	-4.99878	5.76956e-07	1.88292e-06
TGME49_320300	SWI2/SNF2 Brahma-like putative	30	30	29	238	277	247	7	8	10	9	27	16	4.77801	4.6369	4.86351	5.03326	4.98883	5.26427	4.61546	4.89984	5.44285	4.95043	4.86689	5.00736	31.4911	-0.436674	0.202484	-2.15658	0.0310385	0.046455	31.4911	0.0686137	0.373131	0.183886	0.854103	0.93595	31.4911	0.213671	0.242709	0.880359	0.378665	0.43276	31.4911	-0.291616	0.348309	-0.837235	0.402461	0.46399
TGME49_239420	protein kinase	82	76	79	594	685	558	14	9	8	5	40	20	6.06269	5.84312	6.14251	6.21722	6.16471	6.32746	5.54396	5.28703	5.46713	4.7631	5.50014	5.46573	56.7221	-0.285972	0.136388	-2.09675	0.036016	0.0534622	56.7221	0.0690839	0.33047	0.209048	0.834411	0.927808	56.7221	1.17661	0.20747	5.67123	1.41778e-08	4.51294e-08	56.7221	0.821553	0.29115	2.82175	0.00477618	0.00843294
TGME49_297070	hypothetical protein	163	206	162	195	167	140	9	10	8	6	37	14	6.76178	6.88347	6.88031	4.97012	4.6247	4.80078	5.05764	5.30034	5.3818	4.80691	5.35263	5.05112	60.5599	2.7428	0.146259	18.753	1.83072e-78	4.13743e-76	60.5599	0.0702213	0.358876	0.19567	0.844868	0.932051	60.5599	-0.497133	0.236242	-2.10434	0.0353489	0.051458	60.5599	2.17544	0.307203	7.08146	1.42644e-12	8.8931e-12
TGME49_233220	hypothetical protein	29	27	25	174	257	178	16	7	6	7	32	21	4.72269	4.50449	4.68299	4.65843	4.88694	4.87001	5.45169	4.74552	4.89348	4.68019	5.03779	5.2881	30.112	-0.233083	0.206878	-1.12667	0.259883	0.317478	30.112	0.0716645	0.349116	0.205274	0.837358	0.929941	30.112	-0.32543	0.23049	-1.41191	0.157978	0.199737	30.112	-0.630178	0.333999	-1.88677	0.0591916	0.0853416
TGME49_214440	4'-phosphopantetheinyl transferase superfamily protein	55	68	41	300	420	294	13	11	6	7	42	14	5.53974	5.63503	5.33622	5.37666	5.54306	5.53813	5.34442	5.33621	5.05506	4.83862	5.44495	4.97567	40.7543	0.0417543	0.159201	0.262273	0.793111	0.824106	40.7543	0.0727292	0.338697	0.214732	0.829976	0.926373	40.7543	0.360406	0.217156	1.65967	0.0969812	0.130657	40.7543	0.329431	0.304802	1.0808	0.279784	0.336784
TGME49_227380	hypothetical protein	74	110	77	1572	1601	1092	12	7	6	6	31	15	6.01536	6.28819	6.16753	7.30459	7.11559	7.08239	5.51174	5.21952	5.35829	5.05648	5.36361	5.3188	82.3555	-1.3609	0.142266	-9.56591	1.11217e-21	1.08108e-20	82.3555	0.0753485	0.369769	0.203772	0.838532	0.930102	82.3555	2.69924	0.231711	11.6492	2.31743e-31	3.741e-30	82.3555	1.26299	0.32137	3.93001	8.49428e-05	0.000192452
TGME49_216650	S15 sporozoite-expressed protein	51	42	27	286	372	236	9	7	4	7	19	15	5.37459	5.0076	4.78354	5.24489	5.32981	5.20989	4.85521	4.76824	4.56234	4.70292	4.48913	4.93649	31.2358	-0.219558	0.178385	-1.2308	0.218396	0.274208	31.2358	0.0755696	0.40996	0.184334	0.853751	0.93595	31.2358	0.761311	0.256995	2.96236	0.00305295	0.00535896	31.2358	0.466184	0.365845	1.27427	0.202569	0.25469
TGME49_208030	microneme protein MIC4	258	294	233	627	926	590	23	19	7	17	66	19	7.45075	7.45363	7.46003	6.48552	6.68117	6.58442	6.31029	6.28384	5.75062	6.12782	6.27656	5.77387	110.151	1.23281	0.117268	10.5127	7.54933e-26	9.4786e-25	110.151	0.0802048	0.273028	0.293761	0.768941	0.87644	110.151	0.736947	0.180871	4.07442	4.61282e-05	0.000101956	110.151	1.88955	0.235757	8.0148	1.10312e-15	9.49735e-15
TGME49_315270	hypothetical protein	26	41	32	330	452	338	7	9	1	7	21	7	4.5887	4.95112	4.94064	5.38686	5.5337	5.60602	4.56999	4.97648	3.74353	4.65985	4.56075	4.15172	30.0799	-0.830827	0.19127	-4.34374	1.4008e-05	3.67051e-05	30.0799	0.0811336	0.444575	0.182497	0.855193	0.93595	30.0799	1.33828	0.276625	4.83788	1.31231e-06	3.42869e-06	30.0799	0.426319	0.397127	1.07351	0.283044	0.340255
TGME49_214200	WD domain, G-beta repeat-containing protein	11	8	14	49	69	45	24	22	28	44	51	41	3.81632	3.45092	4.13198	3.40146	3.53866	3.47762	5.87166	5.94453	6.56179	6.68047	5.53671	6.01063	53.1124	0.391131	0.386886	1.01097	0.312029	0.370176	53.1124	0.0830396	0.342926	0.24215	0.808664	0.91265	53.1124	-3.61763	0.320525	-11.2866	1.52832e-29	2.09333e-28	53.1124	-3.30954	0.405639	-8.15883	3.38273e-16	3.05799e-15
TGME49_240890	6-phosphofructokinase	23	23	14	297	377	258	6	7	2	3	20	8	4.3725	4.23612	3.98065	5.18087	5.23723	5.20518	4.31258	4.60831	3.88762	3.84509	4.42156	4.16804	23.4897	-1.28402	0.217669	-5.89897	3.65777e-09	1.41915e-08	23.4897	0.0844125	0.467065	0.18073	0.85658	0.936334	23.4897	1.24968	0.28518	4.38206	1.17561e-05	2.78938e-05	23.4897	-0.118758	0.429187	-0.276705	0.782007	0.822016
TGME49_203910	TBC domain-containing protein	18	27	14	222	270	171	1	8	6	8	19	4	4.0843	4.37116	3.94782	4.80979	4.81639	4.69833	3.2053	4.69275	4.693	4.62812	4.33118	3.55931	21.6165	-0.816442	0.2381	-3.42899	0.000605837	0.00128865	21.6165	0.0870927	0.474644	0.183491	0.854413	0.93595	21.6165	0.746461	0.300471	2.4843	0.0129805	0.0207321	21.6165	-0.157074	0.437831	-0.358755	0.719779	0.772779
TGME49_219130	NADPH-glutathione reductase	8	12	7	168	260	154	4	9	4	8	14	12	3.30187	3.52745	3.29531	4.44691	4.71738	4.52841	3.85813	4.74161	4.24255	4.55715	3.97223	4.46168	19.5524	-1.74663	0.328431	-5.31811	1.04852e-07	3.43429e-07	19.5524	0.0929371	0.460112	0.201988	0.839926	0.930507	19.5524	0.381728	0.304655	1.25298	0.210212	0.258547	19.5524	-1.45784	0.476188	-3.06148	0.00220247	0.00408836
TGME49_230210	alveolin domain containing intermediate filament IMC10	170	192	108	455	487	274	14	12	6	5	42	20	6.87201	6.86554	6.49436	5.94638	5.81801	5.58796	5.58162	5.58942	5.27441	4.83137	5.58459	5.50453	65.9353	1.30175	0.18036	7.21751	5.29476e-13	2.81557e-12	65.9353	0.0934189	0.355072	0.263099	0.792475	0.898867	65.9353	0.542456	0.249287	2.17603	0.0295532	0.0438687	65.9353	1.75079	0.310583	5.63711	1.72927e-08	6.9725e-08
TGME49_321440	SWI2/SNF2 ISWI-like SANT	26	41	26	326	404	302	35	28	18	52	63	25	4.96644	5.26397	5.06945	5.60895	5.63345	5.69662	6.51423	6.44225	6.29236	7.04673	6.0048	5.73007	68.4923	-0.814715	0.395334	-2.06083	0.0393194	0.05827	68.4923	0.0955334	0.416542	0.229349	0.818598	0.920414	68.4923	-1.00527	0.385891	-2.60508	0.00918541	0.0149615	68.4923	-1.91552	0.425305	-4.50388	6.67239e-06	1.81136e-05
TGME49_224190	cation-transporting atpase family protein	13	7	8	81	117	80	17	11	7	15	40	16	3.76071	3.08726	3.42611	3.69815	3.89182	3.86363	5.39461	5.06485	4.88071	5.3485	5.18187	4.8586	26.5272	-0.634465	0.310089	-2.04607	0.0407495	0.059996	26.5272	0.0964835	0.323645	0.298115	0.765616	0.873884	26.5272	-1.70347	0.229013	-7.43831	1.01985e-13	4.95668e-13	26.5272	-2.43442	0.385298	-6.31826	2.64519e-10	1.32847e-09
TGME49_215260	carbamoylphosphate synthetase	20	30	28	308	374	243	27	13	13	18	61	29	4.53031	4.79543	4.97289	5.43617	5.44038	5.35407	6.16459	5.54545	5.85794	5.81759	5.88542	5.77766	48.18	-0.890927	0.186374	-4.78031	1.75024e-06	5.12044e-06	48.18	0.0965762	0.255052	0.378652	0.704946	0.835218	48.18	-0.5712	0.167075	-3.41882	0.000628939	0.00122271	48.18	-1.5587	0.268091	-5.81407	6.09704e-09	2.57557e-08
TGME49_289650	PEP-carboxykinase I	50	61	50	420	521	319	18	15	10	15	54	19	5.52236	5.59675	5.64046	5.82933	5.85712	5.70575	5.78101	5.75634	5.65726	5.68847	5.80249	5.39665	51.7912	-0.288028	0.144655	-1.99113	0.0464667	0.066995	51.7912	0.0974582	0.2815	0.34621	0.729185	0.849463	51.7912	0.172197	0.179985	0.956732	0.338703	0.394462	51.7912	-0.213289	0.260332	-0.819294	0.412619	0.47336
TGME49_257530	transporter, major facilitator family protein	131	159	127	1111	1410	894	18	26	12	11	61	42	6.76735	6.83313	6.84758	7.06861	7.11833	7.01188	6.10084	6.57969	6.16546	5.78003	6.20941	6.47442	102.486	-0.353731	0.106286	-3.3281	0.000874405	0.00180471	102.486	0.101446	0.248541	0.408164	0.683153	0.825629	102.486	1.23247	0.158579	7.77197	7.72769e-15	4.10931e-14	102.486	0.777292	0.218912	3.55071	0.000384191	0.000798411
TGME49_219500	hypothetical protein	16	13	10	96	198	108	7	4	9	7	30	6	3.92771	3.60714	3.59868	3.85914	4.42781	4.15431	4.35243	4.00198	5.0511	4.43763	4.77076	3.82456	19.8314	-0.668109	0.354225	-1.88611	0.0592797	0.0832124	19.8314	0.105413	0.474405	0.2222	0.824158	0.925514	19.8314	-0.404488	0.35655	-1.13445	0.256605	0.310412	19.8314	-1.17801	0.472661	-2.4923	0.012692	0.0208232
TGME49_208070	inositol polyphosphate kinase	10	10	10	113	115	87	7	10	2	10	14	13	3.45664	3.34314	3.55603	3.98407	3.80879	3.88346	4.27926	4.78273	3.68178	4.71861	3.9281	4.48365	17.8646	-0.722387	0.323638	-2.23208	0.0256096	0.0393058	17.8646	0.106039	0.442772	0.239489	0.810726	0.913836	17.8646	-0.623336	0.303795	-2.05183	0.0401863	0.0577558	17.8646	-1.45176	0.456615	-3.1794	0.00147581	0.00281921
TGME49_261780	microneme protein MIC7	76	66	45	362	498	321	7	13	9	10	34	15	5.92711	5.62574	5.46726	5.61376	5.75913	5.66102	4.80069	5.54242	5.47868	5.2129	5.24544	5.08441	44.9566	0.0188309	0.150423	0.125186	0.900376	0.914539	44.9566	0.106085	0.343095	0.309198	0.757171	0.867582	44.9566	0.651823	0.218596	2.98185	0.00286508	0.0050488	44.9566	0.564569	0.304232	1.85572	0.0634935	0.0903908
TGME49_211030	hypothetical protein	25	35	28	132	138	73	4	6	5	2	19	10	4.38888	4.60932	4.62306	4.20542	4.05216	3.76154	3.88951	4.36552	4.4671	3.5197	4.29648	4.3019	19.1943	0.722964	0.250197	2.88958	0.00385758	0.00701661	19.1943	0.108396	0.492499	0.220094	0.825798	0.926205	19.1943	-0.188294	0.331938	-0.567258	0.570539	0.617685	19.1943	0.426273	0.441555	0.965391	0.334349	0.396135
TGME49_249990	hypothetical protein	135	129	88	889	1160	892	16	17	12	16	51	24	6.73421	6.55617	6.41151	6.78012	6.8594	6.95365	5.90133	6.10089	6.06922	5.98491	5.95385	5.8692	86.8196	-0.397952	0.124424	-3.19836	0.00138213	0.00270443	86.8196	0.110202	0.280882	0.392343	0.694805	0.831143	86.8196	1.35283	0.182399	7.41685	1.19941e-13	5.79822e-13	86.8196	0.844674	0.247197	3.417	0.000633152	0.0012663
TGME49_278815	hypothetical protein	15	7	11	38	45	22	16	11	10	12	43	20	3.83079	2.99967	3.63621	2.83696	2.80871	2.47319	5.25741	4.99041	5.19745	5.02008	5.21084	5.04754	26.0068	1.01522	0.317362	3.19895	0.00137929	0.00270443	26.0068	0.111602	0.321979	0.346611	0.728883	0.849463	26.0068	-3.18304	0.259242	-12.2783	1.18497e-34	2.43458e-33	26.0068	-2.27942	0.370382	-6.15424	7.54381e-10	3.55188e-09
TGME49_245490	microneme protein MIC8	91	86	75	340	485	302	4	9	10	8	32	7	6.11305	5.90338	6.01792	5.52433	5.71044	5.57338	4.34505	5.15136	5.55789	4.97708	5.15958	4.37188	45.4742	0.523168	0.144109	3.63036	0.000283023	0.000626952	45.4742	0.114722	0.382956	0.299569	0.764506	0.873884	45.4742	0.921659	0.241513	3.81619	0.000135526	0.000285583	45.4742	1.33011	0.330294	4.02703	5.64853e-05	0.000131945
TGME49_291960	rhoptry kinase family protein ROP40 (incomplete catalytic triad)	174	193	127	114	107	73	24	31	14	14	105	31	6.89295	6.86691	6.67207	4.65784	4.44368	4.42493	6.13011	6.5532	6.05307	5.70223	6.54776	5.95938	79.2769	3.41331	0.214745	15.8947	6.8946e-57	3.6663e-55	79.2769	0.115245	0.286691	0.401982	0.687697	0.826871	79.2769	-2.58156	0.242391	-10.6504	1.73657e-26	1.98717e-25	79.2769	0.716507	0.26373	2.71682	0.00659128	0.011393
TGME49_315970	hypothetical protein	0	0	0	51	71	27	10	3	8	3	29	13	1.74766	1.69743	1.79177	2.94467	3.06384	2.57035	4.20908	3.27106	4.38869	3.22647	4.27774	4.08446	14.1518	-5.36202	1.22276	-4.38518	1.1589e-05	3.06329e-05	14.1518	0.121821	0.497078	0.245075	0.806398	0.91123	14.1518	-1.89004	0.40275	-4.69283	2.69451e-06	6.78507e-06	14.1518	-7.37388	1.25699	-5.86631	4.45605e-09	1.91822e-08
TGME49_282000	hypothetical protein	3	2	0	135	162	107	12	12	4	12	34	10	2.52228	2.23554	1.93234	4.16459	4.15608	4.08658	4.84903	5.0131	4.15781	4.94398	4.86886	4.21791	21.5801	-3.66158	0.661216	-5.53764	3.06574e-08	1.0578e-07	21.5801	0.124802	0.359135	0.347508	0.72821	0.849463	21.5801	-0.814195	0.243688	-3.34114	0.000834346	0.00159799	21.5801	-4.60057	0.711899	-6.4624	1.03059e-10	5.38526e-10
TGME49_214140	hypothetical protein	34	29	27	233	277	238	11	6	10	7	30	17	4.91793	4.60212	4.78703	5.01029	4.99035	5.22254	5.06504	4.6308	5.44498	4.70768	4.98501	5.07486	31.6697	-0.391446	0.198162	-1.97538	0.0482246	0.0691985	31.6697	0.13122	0.361092	0.363398	0.716308	0.844434	31.6697	0.1394	0.236821	0.58863	0.556109	0.605804	31.6697	-0.383266	0.337004	-1.13728	0.255423	0.311609
TGME49_312150	hypothetical protein	46	39	45	90	98	75	7	7	6	9	25	6	5.15331	4.82095	5.25409	3.84688	3.73154	3.82679	4.46812	4.62152	4.76113	4.81078	4.67212	3.92057	24.9144	1.65962	0.199395	8.32326	8.55756e-17	6.18883e-16	24.9144	0.132259	0.416896	0.317248	0.751056	0.863133	24.9144	-0.940858	0.278602	-3.37707	0.000732627	0.00140914	24.9144	0.5865	0.368703	1.59071	0.111674	0.148899
TGME49_320740	hypothetical protein	29	40	26	142	163	105	8	12	2	1	18	24	4.62479	4.84101	4.6262	4.34408	4.28541	4.18947	4.58897	5.17967	3.88881	3.32178	4.3123	5.33303	24.0836	0.561865	0.276845	2.02953	0.0424046	0.0617291	24.0836	0.132427	0.444006	0.298254	0.76551	0.873884	24.0836	-0.432542	0.325968	-1.32695	0.184526	0.230068	24.0836	-0.00310388	0.409304	-0.0075833	0.993949	0.993949
TGME49_280380	poly(ADP-ribose) glycohydrolase	133	154	107	728	1086	603	13	14	11	3	57	20	6.65723	6.6772	6.54457	6.50959	6.73212	6.48202	5.6223	5.83358	5.89829	4.70862	5.97742	5.60974	77.3113	0.0710353	0.177363	0.400508	0.688783	0.732541	77.3113	0.137802	0.331184	0.416087	0.677346	0.823012	77.3113	1.31149	0.235917	5.55911	2.7115e-08	8.4524e-08	77.3113	1.24472	0.292376	4.25727	2.0694e-05	5.22551e-05
TGME49_201170	hypothetical protein	91	89	66	376	373	243	11	5	3	9	17	11	6.09185	5.91828	5.84692	5.6096	5.38265	5.29613	5.13912	4.57598	4.47273	5.03307	4.46264	4.70464	40.7882	0.662685	0.162542	4.07701	4.56185e-05	0.000114872	40.7882	0.138868	0.427965	0.324484	0.745572	0.85969	40.7882	1.05641	0.273989	3.85568	0.000115406	0.000244326	40.7882	1.58023	0.366748	4.30877	1.64164e-05	4.19222e-05
TGME49_245485	microneme protein MIC9	11	11	7	183	270	175	4	9	10	8	32	7	3.60729	3.48114	3.32502	4.60391	4.83072	4.73717	3.93019	4.83042	5.25487	4.64162	4.90974	4.00949	23.5099	-1.7581	0.318128	-5.52641	3.26851e-08	1.12347e-07	23.5099	0.140237	0.40409	0.347043	0.728559	0.849463	23.5099	0.0959259	0.277156	0.346108	0.729261	0.768359	23.5099	-1.80241	0.433219	-4.16051	3.17535e-05	7.75816e-05
TGME49_300200	histone H2AZ	460	512	495	738	830	533	18	12	17	8	35	48	8.05235	8.03081	8.24397	6.73064	6.66629	6.58763	6.24775	6.07796	6.57379	5.77981	5.92027	6.68727	160.56	2.17184	0.25586	8.48839	2.09515e-17	1.61882e-16	160.56	0.140379	0.363895	0.385769	0.699668	0.831143	160.56	0.803207	0.298594	2.68996	0.00714605	0.0118751	160.56	2.83467	0.329735	8.5968	8.19667e-18	8.82118e-17
TGME49_214270	translation initiation factor IF-2, putative	37	36	17	266	278	208	6	16	9	10	31	20	5.03051	4.8576	4.3242	5.17905	5.01087	5.0826	4.50807	5.66416	5.35442	5.08393	5.04005	5.27269	34.3048	-0.3999	0.202848	-1.97143	0.0486749	0.0697339	34.3048	0.146171	0.342767	0.426445	0.669784	0.814919	34.3048	-0.0473438	0.230723	-0.205198	0.837418	0.863203	34.3048	-0.593415	0.324659	-1.82781	0.0675782	0.0957534
TGME49_206510	toxolysin TLN4	69	73	46	332	438	343	13	5	11	10	30	17	5.81308	5.73288	5.48505	5.511	5.6088	5.73085	5.37191	4.66393	5.67451	5.20419	5.1057	5.20227	44.2863	0.0981199	0.152098	0.645109	0.518857	0.57907	44.2863	0.147349	0.34548	0.426505	0.66974	0.814919	44.2863	0.621006	0.222353	2.79288	0.00522416	0.0088605	44.2863	0.571777	0.30504	1.87443	0.060871	0.087484
TGME49_262920	trypsin domain-containing protein	38	58	44	285	289	211	15	5	7	12	31	10	5.07802	5.4108	5.36731	5.27403	5.07143	5.11498	5.43996	4.53224	5.1233	5.2965	5.05832	4.57698	35.4106	0.180677	0.173909	1.03892	0.298841	0.357345	35.4106	0.148377	0.361396	0.410568	0.681389	0.825629	35.4106	0.2245	0.236338	0.949909	0.342158	0.397572	35.4106	0.256799	0.32403	0.792517	0.428059	0.487362
TGME49_209950	thioredoxin, putative	59	82	64	314	387	237	13	6	5	7	25	15	5.6023	5.83353	5.82153	5.41197	5.43349	5.27632	5.32206	4.73877	4.86761	4.81021	4.86316	5.02207	39.6254	0.485112	0.142226	3.41086	0.000647577	0.00137098	39.6254	0.15049	0.373965	0.402417	0.687377	0.826871	39.6254	0.642594	0.234777	2.73704	0.00619946	0.0104169	39.6254	0.977216	0.323972	3.01636	0.00255828	0.00471016
TGME49_236160	hypothetical protein	13	10	7	59	120	78	8	6	3	8	19	6	3.63234	3.31692	3.24379	3.3311	3.79455	3.72248	4.2983	4.17178	3.85002	4.3781	4.13576	3.69624	15.2657	-0.416742	0.360981	-1.15447	0.248307	0.305362	15.2657	0.15252	0.493367	0.30914	0.757215	0.867582	15.2657	-0.722314	0.357475	-2.0206	0.043321	0.0619655	15.2657	-1.29158	0.495914	-2.60444	0.00920258	0.0154058
TGME49_270510	asparaginyl-tRNA synthetase (NOB+tRNA synthase)	90	113	91	181	184	112	7	7	5	8	18	11	6.04659	6.16583	6.18955	4.7392	4.54495	4.38846	4.64444	4.79771	4.78295	4.85877	4.46236	4.64521	38.6416	1.97938	0.154225	12.8344	1.0527e-37	2.11475e-36	38.6416	0.152928	0.423182	0.361376	0.717818	0.844434	38.6416	0.00587419	0.271698	0.0216203	0.982751	0.986023	38.6416	1.83233	0.359234	5.10065	3.38481e-07	1.12449e-06
TGME49_264450	DNA topoisomerase III beta-1, putative	11	17	24	109	188	134	6	9	12	10	31	13	3.65452	3.94209	4.55878	4.06459	4.4614	4.47743	4.33972	4.8941	5.52917	4.938	4.92451	4.67648	25.9443	-0.363086	0.303883	-1.19482	0.232156	0.289409	25.9443	0.158616	0.407279	0.389452	0.696942	0.831143	25.9443	-0.667943	0.307619	-2.17133	0.029906	0.0443196	25.9443	-1.18965	0.404465	-2.94128	0.00326854	0.00593326
TGME49_258240	chromodomain helicase DNA binding protein CHD1/SWI2/SNF2	21	24	26	236	220	147	11	4	3	7	22	6	4.2777	4.28195	4.62181	4.91188	4.6185	4.56166	4.91172	4.11303	4.15114	4.54282	4.52192	3.91691	22.4404	-0.407023	0.248871	-1.63548	0.101949	0.13735	22.4404	0.167435	0.456821	0.366521	0.713976	0.843705	22.4404	0.451025	0.308765	1.46074	0.144087	0.183716	22.4404	-0.123432	0.418673	-0.294819	0.768132	0.81118
TGME49_286750	MA3 domain-containing protein	19	14	11	222	304	210	8	8	4	3	23	13	4.16698	3.73444	3.74685	4.83918	4.98109	4.96031	4.57736	4.7323	4.36524	3.83644	4.56369	4.64257	22.9117	-1.38874	0.252989	-5.48933	4.03452e-08	1.37113e-07	22.9117	0.169303	0.416327	0.406657	0.68426	0.825862	22.9117	0.578329	0.267993	2.158	0.0309277	0.0455352	22.9117	-0.979715	0.406832	-2.40816	0.0160332	0.0261154
TGME49_216670	FUSE-binding protein 2 / KH-type splicing regulatory protein	48	51	42	317	427	307	9	10	2	5	29	7	5.3173	5.24087	5.29088	5.37614	5.50211	5.52799	4.87399	5.14286	4.1302	4.4288	4.95853	4.21697	33.7318	-0.224842	0.163479	-1.37536	0.16902	0.217346	33.7318	0.172317	0.402306	0.428323	0.668416	0.814919	33.7318	1.02943	0.253688	4.05787	4.95218e-05	0.00010866	33.7318	0.632276	0.352446	1.79396	0.0728188	0.101744
TGME49_235930	domain K- type RNA binding proteins family protein	88	103	59	707	845	651	24	18	18	10	68	39	6.27002	6.29947	5.98399	6.51798	6.50555	6.60117	6.23893	6.11646	6.41085	5.54192	6.19746	6.29362	78.0776	-0.47757	0.129113	-3.69885	0.000216576	0.000488241	78.0776	0.175852	0.24648	0.713455	0.475564	0.651415	78.0776	0.586466	0.164164	3.57243	0.000353683	0.000702336	78.0776	-0.0669557	0.224661	-0.29803	0.76568	0.810509
TGME49_277550	UvrD/REP helicase domain-containing protein	3	3	1	31	21	11	4	5	6	5	11	12	2.47876	2.43308	2.27148	2.63348	2.39371	2.30489	3.20691	3.44977	3.79203	3.40787	3.19369	3.7079	10.7363	-0.497258	0.662204	-0.750914	0.452704	0.516723	10.7363	0.181392	0.56712	0.319847	0.749085	0.86264	10.7363	-2.57131	0.466491	-5.51204	3.54703e-08	1.1019e-07	10.7363	-3.24996	0.736563	-4.41233	1.02262e-05	2.68734e-05
TGME49_234950	protein kinase (incomplete catalytic triad)	17	16	18	191	204	134	15	4	3	6	17	18	4.0545	3.87484	4.22259	4.66117	4.52272	4.44737	5.22642	4.09697	4.13225	4.38068	4.24073	4.9786	22.4715	-0.694211	0.265812	-2.61166	0.00901037	0.0151683	22.4715	0.184583	0.417124	0.442512	0.658119	0.806151	22.4715	-0.00820642	0.28648	-0.0286457	0.977147	0.983676	22.4715	-0.887	0.403209	-2.19985	0.0278176	0.0432824
TGME49_312630	anonymous antigen-1, putative	70	94	59	504	618	480	35	28	25	43	73	46	6.10914	6.26508	6.05574	6.22894	6.24199	6.33971	6.6643	6.60024	6.78612	6.95772	6.32457	6.51125	89.2323	-0.184324	0.155893	-1.18237	0.237057	0.293177	89.2323	0.188727	0.2252	0.838041	0.402008	0.58333	89.2323	-0.413355	0.168067	-2.45947	0.0139143	0.0221453	89.2323	-0.786406	0.216266	-3.63629	0.000276592	0.000584203
TGME49_300260	threonyl-tRNA synthetase family protein	20	41	18	167	216	156	9	9	11	7	32	17	4.30781	4.94886	4.31717	4.59665	4.67277	4.70407	4.81244	4.97345	5.50588	4.65678	5.02129	5.03508	29.1883	-0.10678	0.213019	-0.501272	0.61618	0.670309	29.1883	0.189164	0.354067	0.53426	0.593162	0.750022	29.1883	-0.392592	0.240037	-1.63555	0.101934	0.136719	29.1883	-0.688536	0.336337	-2.04716	0.0406421	0.0607938
TGME49_219860	replication licensing factor, putative	41	53	44	286	354	278	8	7	4	8	16	12	5.13221	5.2793	5.33845	5.25135	5.27832	5.40717	4.75004	4.77926	4.57552	4.84159	4.32283	4.7138	32.261	-0.0663464	0.162927	-0.407217	0.683849	0.728639	32.261	0.189548	0.42102	0.450212	0.652558	0.801511	32.261	0.998804	0.26417	3.78091	0.000156256	0.000323981	32.261	0.74291	0.366083	2.02934	0.0424232	0.0628698
TGME49_200290	rhomboid protease ROM1	43	52	33	222	343	221	4	9	3	4	22	5	5.12259	5.19517	4.94692	4.89982	5.18409	5.08209	4.05442	4.93945	4.2436	4.13597	4.58136	3.8361	27.1526	0.0579324	0.195239	0.296726	0.766676	0.801386	27.1526	0.194301	0.468559	0.414678	0.678378	0.823159	27.1526	1.01217	0.303216	3.33811	0.000843515	0.00161213	27.1526	0.875798	0.407095	2.15134	0.0314496	0.0486822
TGME49_230180	hypothetical protein	129	146	110	698	1097	765	13	7	7	10	26	15	6.59581	6.59163	6.54375	6.43497	6.71602	6.70716	5.57301	5.20547	5.46566	5.43017	5.19296	5.30607	73.3206	-0.0587167	0.138441	-0.424128	0.671472	0.720278	73.3206	0.196383	0.363475	0.540293	0.588995	0.750022	73.3206	1.97001	0.235753	8.35627	6.47315e-17	3.98077e-16	73.3206	1.71491	0.309355	5.54351	2.96463e-08	1.14043e-07
TGME49_226830	DnaK family protein	48	65	38	275	318	218	12	8	4	3	36	8	5.31222	5.51544	5.17195	5.20621	5.15416	5.12499	5.16303	4.90903	4.57665	4.04775	5.1943	4.32555	32.7726	0.242014	0.184639	1.31074	0.189946	0.240492	32.7726	0.196625	0.390363	0.503698	0.614474	0.768293	32.7726	0.487758	0.260128	1.87507	0.0607832	0.0849274	32.7726	0.533147	0.344686	1.54676	0.121921	0.1609
TGME49_228330	NLI interacting factor family phosphatase	12	15	9	90	158	86	33	23	19	28	70	42	3.96661	4.03822	3.83498	4.05141	4.42902	4.17035	6.29917	6.06024	6.17263	6.21165	5.95201	6.09853	51.2996	-0.528552	0.280896	-1.88166	0.0598818	0.0837974	51.2996	0.197839	0.241514	0.819165	0.412692	0.593122	51.2996	-2.45131	0.19158	-12.7952	1.74367e-37	4.04175e-36	51.2996	-3.1777	0.317062	-10.0223	1.21599e-23	1.96295e-22
TGME49_268760	hypothetical protein	65	76	63	141	162	132	10	7	2	2	20	14	5.61722	5.65251	5.70972	4.39192	4.33324	4.50131	4.90339	4.70267	4.00796	3.71433	4.49126	4.80961	30.2049	1.57504	0.156931	10.0365	1.05321e-23	1.20519e-22	30.2049	0.202471	0.422616	0.47909	0.631875	0.785715	30.2049	-0.0624697	0.270976	-0.230536	0.817676	0.847682	30.2049	1.3101	0.360282	3.63632	0.00027656	0.000584203
TGME49_286450	dense granule protein GRA5	1561	1748	1392	4294	5084	3321	72	58	44	38	217	90	9.65698	9.64465	9.65418	9.03284	9.01835	8.96947	8.46938	8.44338	8.45864	8.24417	8.47728	8.37486	587.116	1.24522	0.125502	9.92197	3.34082e-23	3.63868e-22	587.116	0.204525	0.18549	1.10262	0.270194	0.447354	587.116	1.5978	0.149799	10.6663	1.46369e-26	1.71841e-25	587.116	2.6385	0.166486	15.8482	1.44608e-56	1.30725e-54
TGME49_219550	dihydrolipoyllysine-residue succinyltransferase component of oxoglutarate dehydrogenase	24	28	25	190	235	167	5	7	6	3	16	15	4.43032	4.45752	4.59302	4.67959	4.70489	4.71683	4.17146	4.6241	4.76261	3.86694	4.20433	4.81552	23.173	-0.269071	0.203763	-1.32051	0.186666	0.23767	23.173	0.204831	0.434384	0.471543	0.637253	0.791314	23.173	0.450018	0.27689	1.62526	0.104108	0.13881	23.173	-0.0238834	0.391842	-0.0609516	0.951398	0.956689
TGME49_263180	myosin D	33	42	24	128	185	112	12	7	5	4	30	12	4.80378	4.93136	4.57609	4.26028	4.4588	4.29273	5.05789	4.66053	4.63025	4.10979	4.90252	4.61212	25.1324	0.574858	0.205999	2.79058	0.00526132	0.00932595	25.1324	0.205102	0.388684	0.527682	0.59772	0.750022	25.1324	-0.445629	0.262427	-1.69811	0.0894874	0.121588	25.1324	-0.0758728	0.353049	-0.214907	0.82984	0.86366
TGME49_319640	hypothetical protein	41	37	38	375	487	281	13	6	6	4	33	11	5.15487	4.89791	5.19406	5.58596	5.66942	5.43846	5.27563	4.67412	4.96472	4.28629	5.11926	4.65815	35.1122	-0.610217	0.186588	-3.27039	0.00107399	0.002172	35.1122	0.208454	0.37997	0.548606	0.583276	0.747917	35.1122	0.921298	0.250175	3.68261	0.000230855	0.000471091	35.1122	0.102627	0.341475	0.30054	0.763765	0.80943
TGME49_290660	RNA recognition motif-containing protein	81	109	62	404	474	323	9	10	7	12	29	8	6.00079	6.1929	5.82516	5.74097	5.70689	5.67202	5.03542	5.28885	5.25003	5.40087	5.08847	4.5264	47.5001	0.416034	0.129436	3.21421	0.00130803	0.00260454	47.5001	0.210117	0.360546	0.582775	0.560045	0.726371	47.5001	0.945738	0.227235	4.16194	3.15553e-05	7.11372e-05	47.5001	1.15166	0.308402	3.73427	0.00018826	0.000404245
TGME49_316250	hypothetical protein	72	86	68	340	445	296	7	7	2	4	14	12	5.79815	5.8573	5.85963	5.47012	5.56181	5.49728	4.66319	4.81668	4.17291	4.29206	4.23041	4.74741	37.9823	0.418057	0.130474	3.20414	0.00135467	0.00267385	37.9823	0.211771	0.453883	0.466577	0.640803	0.79463	37.9823	1.49616	0.278681	5.36871	7.93016e-08	2.38962e-07	37.9823	1.70244	0.381275	4.46513	8.00184e-06	2.13382e-05
TGME49_316620	WD domain, G-beta repeat-containing protein	7	10	8	108	147	110	7	6	5	4	26	5	3.16965	3.33119	3.35608	3.90151	4.01653	4.07758	4.21765	4.2137	4.30316	3.82531	4.48211	3.58648	16.0498	-1.19796	0.344403	-3.47837	0.000504467	0.00108066	16.0498	0.212793	0.457788	0.464828	0.642054	0.795092	16.0498	-0.235994	0.315256	-0.748578	0.454112	0.509959	16.0498	-1.64675	0.478327	-3.44273	0.000575883	0.00116465
TGME49_263060	Proteasome/cyclosome repeat-containing protein	37	22	19	212	282	196	13	11	10	16	30	17	5.03118	4.33394	4.43776	4.91926	5.02787	5.01506	5.26509	5.25317	5.46759	5.59211	5.0045	5.09591	34.6443	-0.468738	0.209511	-2.2373	0.0252668	0.0389781	34.6443	0.213041	0.330629	0.64435	0.519349	0.691889	34.6443	-0.239481	0.225918	-1.06003	0.289129	0.344818	34.6443	-0.921259	0.319642	-2.88216	0.00394963	0.00707024
TGME49_246160	hypothetical protein	5	8	1	72	72	52	5	8	4	4	17	11	2.86267	3.05506	2.36694	3.38517	3.23668	3.25843	3.7062	4.22225	3.86276	3.60673	3.85698	4.02234	13.1594	-1.14391	0.436557	-2.62031	0.00878502	0.0148165	13.1594	0.214295	0.470085	0.455866	0.648487	0.800863	13.1594	-1.04979	0.330148	-3.17976	0.00147395	0.00269727	13.1594	-2.408	0.550058	-4.37772	1.19926e-05	3.1243e-05
TGME49_204380	hypothetical protein	7	9	9	92	126	72	6	8	7	4	25	11	3.15814	3.24168	3.44806	3.75791	3.8812	3.67714	4.10771	4.5208	4.66395	3.84578	4.47835	4.28752	17.2748	-0.851053	0.335353	-2.53778	0.0111558	0.0183581	17.2748	0.220948	0.419255	0.527001	0.598193	0.750022	17.2748	-0.800131	0.289939	-2.75965	0.00578631	0.009759	17.2748	-1.87213	0.451853	-4.14323	3.42449e-05	8.32188e-05
TGME49_278510	protein phosphatase 2C domain-containing protein	65	70	55	246	335	227	17	11	9	6	47	17	5.74154	5.68127	5.67813	5.17088	5.30257	5.26197	5.64643	5.35758	5.46313	4.73666	5.58531	5.19501	43.3675	0.587272	0.146548	4.00737	6.13999e-05	0.00015083	43.3675	0.223129	0.308658	0.722901	0.469741	0.646341	43.3675	-0.121452	0.203609	-0.596497	0.550844	0.601404	43.3675	0.242691	0.27439	0.884477	0.376439	0.437967
TGME49_214790	glycoprotein	54	60	39	231	219	188	8	7	9	6	25	14	5.45158	5.42632	5.20534	5.00843	4.72967	4.95826	4.75659	4.78605	5.34282	4.58083	4.79453	4.87822	32.7331	0.597249	0.176029	3.39289	0.000691583	0.00146073	32.7331	0.22484	0.385263	0.583601	0.559489	0.726371	32.7331	0.172789	0.255068	0.677422	0.498138	0.551859	32.7331	0.545197	0.338163	1.61223	0.106911	0.142759
TGME49_209108	hypothetical protein	6	11	5	47	62	37	10	6	8	15	17	10	2.95038	3.32882	2.91323	3.03966	3.12004	2.9705	4.56299	4.19111	4.76747	5.10496	4.04542	4.14868	18.507	-0.0558259	0.396262	-0.140881	0.887964	0.907027	18.507	0.233399	0.429449	0.543483	0.586797	0.750022	18.507	-1.96858	0.334616	-5.88311	4.02617e-09	1.34802e-08	18.507	-2.25781	0.479044	-4.71315	2.43916e-06	7.1129e-06
TGME49_306000	AP2 domain transcription factor AP2IX-8	24	26	24	215	279	208	6	7	5	4	13	16	4.44525	4.39285	4.5648	4.83461	4.91525	4.98208	4.34992	4.64521	4.61329	4.09415	4.01298	4.90398	24.2734	-0.574049	0.210749	-2.72385	0.00645262	0.0112176	24.2734	0.236242	0.43912	0.53799	0.590584	0.750022	24.2734	0.731049	0.28302	2.58302	0.00979383	0.0158952	24.2734	-0.0792427	0.39641	-0.199901	0.841558	0.874447
TGME49_264040	hypothetical protein	30	36	42	177	196	150	4	9	5	4	24	6	4.68167	4.7421	5.18273	4.60924	4.50973	4.6055	4.00579	4.89217	4.60537	4.08607	4.63959	3.9413	24.1702	0.399152	0.206285	1.93495	0.0529964	0.0749746	24.1702	0.237017	0.446284	0.53109	0.595357	0.750022	24.1702	0.307085	0.295968	1.03756	0.299473	0.354815	24.1702	0.469221	0.392589	1.1952	0.23201	0.286526
TGME49_246340	DnaJ domain-containing protein	60	62	55	359	485	328	7	9	7	4	36	4	5.6029	5.49482	5.6295	5.54803	5.67632	5.63104	4.69052	5.0832	5.13907	4.32445	5.23471	3.86447	38.8061	-0.0478832	0.17224	-0.278003	0.78101	0.81434	38.8061	0.239503	0.396333	0.604298	0.545645	0.714875	38.8061	1.1116	0.261485	4.25111	2.12715e-05	4.86822e-05	38.8061	0.824215	0.344052	2.39561	0.0165928	0.0269782
TGME49_213660	zinc finger (CCCH type) motif-containing protein	83	103	66	885	982	652	11	8	4	3	32	8	6.04165	6.13795	5.91352	6.62868	6.53188	6.46758	5.27651	5.14201	4.87295	4.40175	5.23994	4.61358	58.9286	-0.649715	0.133472	-4.8678	1.12846e-06	3.37791e-06	58.9286	0.240056	0.386647	0.620867	0.534687	0.703576	58.9286	2.22281	0.244043	9.1083	8.36836e-20	5.95669e-19	58.9286	1.33304	0.328259	4.06095	4.88731e-05	0.000115658
TGME49_237140	ethylene inducible protein, putative	9	6	4	52	88	60	13	10	5	7	31	14	3.31292	2.881	2.80901	3.1663	3.49971	3.47115	4.90363	4.7737	4.34336	4.33798	4.73156	4.54761	19.3327	-0.719448	0.381179	-1.88743	0.0591025	0.0830927	19.3327	0.240692	0.377902	0.636915	0.52418	0.694807	19.3327	-1.71187	0.279852	-6.11706	9.53168e-10	3.35278e-09	19.3327	-2.67201	0.458028	-5.83373	5.42031e-09	2.30045e-08
TGME49_289700	hypothetical protein	7	16	20	143	200	114	7	6	3	4	13	12	3.21495	3.78629	4.22864	4.24918	4.40041	4.18275	4.30928	4.30801	3.98814	3.91356	3.88886	4.42821	17.6029	-0.71523	0.297018	-2.40803	0.0160387	0.0254367	17.6029	0.243435	0.490276	0.496526	0.619524	0.771418	17.6029	0.277342	0.337707	0.821248	0.411505	0.465695	17.6029	-0.681323	0.463189	-1.47094	0.141308	0.183802
TGME49_209200	hypothetical protein	13	16	7	142	160	126	6	9	2	3	14	14	3.696	3.76464	3.2888	4.21866	4.14654	4.26209	4.13998	4.66601	3.69256	3.6787	3.93335	4.55331	17.1268	-0.909934	0.29047	-3.13263	0.0017325	0.00332523	17.1268	0.244101	0.461794	0.528593	0.597088	0.750022	17.1268	0.116342	0.308395	0.377249	0.705989	0.748199	17.1268	-1.03769	0.450021	-2.30588	0.0211175	0.0339081
TGME49_253150	hypothetical protein	0	0	1	19	23	20	6	10	5	7	30	4	1.70379	1.66379	1.97163	2.17076	2.1671	2.30188	3.55512	4.17203	3.74173	3.76664	4.13975	2.93521	12.8593	-3.17975	1.22522	-2.59526	0.00945195	0.015794	12.8593	0.244802	0.48834	0.501294	0.616164	0.768293	12.8593	-2.98211	0.41537	-7.17942	7.00085e-13	3.21258e-12	12.8593	-6.40667	1.25184	-5.11781	3.09104e-07	1.04655e-06
TGME49_313910	RNA recognition motif 2 protein	203	203	167	1853	2298	1512	48	39	38	26	144	66	7.46183	7.35198	7.38972	7.79039	7.81327	7.75283	7.31523	7.27594	7.51064	6.91131	7.32723	7.22242	177.956	-0.625147	0.119468	-5.23277	1.6699e-07	5.3914e-07	177.956	0.250478	0.191758	1.30622	0.191479	0.358027	177.956	0.949016	0.142932	6.63961	3.14508e-11	1.27496e-10	177.956	0.073391	0.174969	0.419451	0.674886	0.730656
TGME49_308020	SAG-related sequence SRS57	128	137	99	305	443	301	18	14	14	10	52	23	6.57268	6.5104	6.42028	5.56825	5.7492	5.71523	5.85487	5.76853	6.06325	5.41765	5.8298	5.67404	64.5673	1.14757	0.123123	9.32055	1.15742e-20	1.06766e-19	64.5673	0.251868	0.27954	0.901011	0.367582	0.547858	64.5673	-0.0337873	0.186678	-0.180992	0.856374	0.879727	64.5673	0.861915	0.24177	3.56502	0.000363834	0.000757848
TGME49_256760	pyruvate kinase PyK1	75	71	80	872	972	750	14	14	6	10	32	20	6.00885	5.81993	6.19279	6.66589	6.57675	6.67836	5.60842	5.7601	5.30676	5.39362	5.34547	5.53055	66.0191	-0.849288	0.127187	-6.67747	2.43098e-11	1.12698e-10	66.0191	0.252048	0.318902	0.790362	0.429317	0.60358	66.0191	1.72182	0.202796	8.49042	2.05892e-17	1.31075e-16	66.0191	0.620485	0.277036	2.23973	0.0251085	0.0395437
TGME49_247600	hypothetical protein	17	17	10	137	166	111	7	7	2	3	13	13	3.95042	3.83101	3.58313	4.18899	4.19092	4.14023	4.28779	4.4277	3.70859	3.69368	3.87617	4.4852	16.9162	-0.560749	0.264748	-2.11805	0.034171	0.0508069	16.9162	0.25321	0.470532	0.538136	0.590483	0.750022	16.9162	0.156195	0.309505	0.504661	0.613797	0.660986	16.9162	-0.657764	0.442378	-1.48688	0.137046	0.17929
TGME49_253940	CAM Kinase family, incomplete catalytic triad	17	18	17	219	322	237	5	8	3	4	13	12	4.04416	3.97009	4.15804	4.81067	5.03264	5.08416	4.12932	4.71539	4.12154	4.02897	3.96816	4.54489	22.055	-1.22967	0.250707	-4.90481	9.3517e-07	2.8274e-06	22.055	0.253482	0.472995	0.535908	0.592022	0.750022	22.055	1.06692	0.309859	3.44325	0.000574777	0.00112467	22.055	-0.416231	0.436538	-0.953483	0.340346	0.402713
TGME49_294870	universal stress family protein	72	74	72	514	667	526	4	8	3	4	8	15	5.81433	5.70092	5.94007	5.96389	6.04537	6.17816	4.28157	4.99033	4.48289	4.36111	3.81694	5.01571	44.7645	-0.298784	0.151857	-1.96753	0.0491219	0.070152	44.7645	0.255624	0.478011	0.534767	0.592811	0.750022	44.7645	2.30091	0.301371	7.63483	2.26125e-14	1.1681e-13	44.7645	1.7465	0.400912	4.35633	1.32264e-05	3.42598e-05
TGME49_297150	MORN repeat-containing protein	11	16	17	303	389	265	11	14	10	4	32	28	3.76019	3.97969	4.28974	5.30553	5.37532	5.33818	5.05226	5.48197	5.4311	4.22062	5.04661	5.6251	34.2172	-1.76621	0.245371	-7.19812	6.1048e-13	3.20857e-12	34.2172	0.256376	0.322186	0.79574	0.426183	0.602926	34.2172	0.232438	0.215635	1.07792	0.281067	0.335647	34.2172	-1.79015	0.342801	-5.22212	1.76884e-07	6.12656e-07
TGME49_260500	COPI associated protein, putative	121	130	84	358	389	270	17	4	3	5	30	9	6.43271	6.36877	6.1402	5.57976	5.46055	5.44651	5.63249	4.48944	4.55625	4.59136	5.09378	4.58888	48.3682	1.06618	0.135884	7.84624	4.28708e-15	2.7486e-14	48.3682	0.258565	0.382556	0.675887	0.499112	0.671425	48.3682	0.879244	0.247207	3.55671	0.000375523	0.00074283	48.3682	1.68686	0.322029	5.23822	1.62136e-07	5.63733e-07
TGME49_214840	AP2 domain transcription factor AP2X-7	80	94	73	654	852	779	11	8	3	4	22	14	5.99753	6.03434	6.01823	6.28876	6.37199	6.66832	5.26464	5.12845	4.67239	4.54842	4.8639	5.07478	56.5043	-0.557122	0.167682	-3.32249	0.000892174	0.00183719	56.5043	0.260486	0.41002	0.635302	0.525231	0.695182	56.5043	2.19345	0.271494	8.07919	6.52009e-16	3.75424e-15	56.5043	1.37584	0.350035	3.93057	8.47451e-05	0.000192452
TGME49_203320	zinc finger in N-recognin protein	52	39	39	189	225	176	77	46	68	98	140	74	5.87953	5.54107	5.73513	5.41583	5.40258	5.48801	7.45512	7.08823	7.80733	7.80613	6.96979	6.98078	131.964	0.492833	0.318552	1.5471	0.121838	0.160791	131.964	0.261351	0.316081	0.826848	0.408323	0.589655	131.964	-2.93369	0.304238	-9.64275	5.27556e-22	4.49916e-21	131.964	-2.70221	0.329882	-8.19143	2.58132e-16	2.38887e-15
TGME49_247360	PAP2 superfamily protein	14	23	19	212	296	176	6	6	7	4	28	4	3.8581	4.22439	4.27681	4.77987	4.94311	4.75258	4.29549	4.44255	4.88114	4.03589	4.77052	3.58746	22.4376	-0.925187	0.265167	-3.48907	0.000484702	0.00104326	22.4376	0.266443	0.449632	0.59258	0.553462	0.720937	22.4376	0.623839	0.309702	2.01432	0.0439758	0.0627036	22.4376	-0.567791	0.420199	-1.35124	0.176618	0.225194
TGME49_238150	hypothetical protein	57	54	35	237	357	223	7	6	8	3	27	9	5.49927	5.28953	5.06665	5.02292	5.2778	5.14009	4.60649	4.61881	5.1967	4.02426	4.86042	4.41621	31.5965	0.19496	0.188988	1.0316	0.302261	0.360956	31.5965	0.267023	0.41727	0.63993	0.522218	0.694243	31.5965	0.741499	0.278785	2.65975	0.00781993	0.0129473	31.5965	0.669435	0.363468	1.8418	0.0655046	0.0931072
TGME49_259630	hypothetical protein	85	81	76	444	520	366	6	9	7	4	25	11	6.03512	5.83564	6.03315	5.82613	5.78959	5.79074	4.64373	5.15127	5.21051	4.42392	4.90248	4.76156	45.4024	0.216516	0.123058	1.75946	0.0784992	0.108176	45.4024	0.267461	0.390275	0.685316	0.493145	0.666372	45.4024	1.39225	0.243531	5.71693	1.08467e-08	3.47709e-08	45.4024	1.3413	0.328862	4.07861	4.53057e-05	0.00010778
TGME49_221200	CW-type Zinc Finger protein	160	237	202	340	365	268	12	11	15	8	43	19	6.82067	7.11029	7.19673	5.69101	5.57292	5.61634	5.50263	5.57075	6.14137	5.25164	5.65949	5.51534	76.9417	1.9714	0.137377	14.3503	1.06029e-46	3.42321e-45	76.9417	0.269008	0.314991	0.854019	0.393095	0.575944	76.9417	0.150618	0.216178	0.696731	0.485971	0.540367	76.9417	1.85301	0.26713	6.93673	4.0128e-12	2.40236e-11
TGME49_308580	Lon protease family protein	15	14	6	99	127	62	3	8	5	9	12	7	3.77019	3.59656	3.14074	3.80737	3.86351	3.52346	3.54279	4.46674	4.28677	4.52202	3.73831	3.83836	15.8791	-0.353498	0.349281	-1.01207	0.311503	0.370038	15.8791	0.269288	0.509938	0.528079	0.597444	0.750022	15.8791	-0.388032	0.371269	-1.04515	0.295952	0.352027	15.8791	-1.01082	0.494159	-2.04553	0.0408026	0.0608673
TGME49_293360	hypothetical protein	226	238	217	1713	1900	1184	5	4	7	4	16	9	7.20609	7.12558	7.28064	7.40541	7.31252	7.18397	5.01174	5.00237	5.57853	4.95642	4.9564	5.05741	113.852	-0.130678	0.118676	-1.10114	0.270838	0.327761	113.852	0.270144	0.462009	0.584716	0.558739	0.726371	113.852	3.69496	0.289786	12.7506	3.09173e-37	6.81689e-36	113.852	3.29414	0.378894	8.69409	3.49616e-18	3.95066e-17
TGME49_289920	hypothetical protein	63	53	34	589	858	545	7	7	2	1	17	11	5.63921	5.29946	5.0729	6.1047	6.32376	6.20368	4.67009	4.82191	4.18483	3.63998	4.42972	4.66872	41.9095	-1.05171	0.175369	-5.99711	2.00866e-09	8.07035e-09	41.9095	0.272978	0.469393	0.581557	0.560865	0.726393	41.9095	2.43548	0.301251	8.08454	6.23991e-16	3.61595e-15	41.9095	1.11079	0.400414	2.77411	0.00553537	0.00964156
TGME49_234190	serine hydroxymethyltransferase 2, putative	39	44	27	154	191	122	9	15	10	12	20	27	5.07912	5.07078	4.79588	4.54699	4.57448	4.46873	4.87037	5.57988	5.45391	5.26289	4.55654	5.60077	34.1564	0.587603	0.220291	2.6674	0.00764417	0.0131126	34.1564	0.273036	0.349236	0.78181	0.434326	0.60873	34.1564	-0.753318	0.255537	-2.94798	0.00319861	0.00559293	34.1564	-0.438751	0.324337	-1.35276	0.176132	0.224891
TGME49_204040	hypothetical protein	4	3	2	56	58	41	11	8	2	5	31	4	2.64815	2.4456	2.41985	3.119	2.99821	3.00446	4.34505	4.17413	3.31484	3.70788	4.37011	3.17919	13.4448	-1.43559	0.571814	-2.5106	0.0120528	0.0196319	13.4448	0.279439	0.495468	0.56399	0.572761	0.737573	13.4448	-1.59903	0.396293	-4.03497	5.46087e-05	0.000118101	13.4448	-3.31406	0.644524	-5.14188	2.72007e-07	9.27903e-07
TGME49_211440	hypothetical protein	14	19	12	175	224	142	5	11	2	8	16	8	3.82161	3.9896	3.78555	4.51822	4.58045	4.46704	4.07743	4.99078	3.79662	4.59409	4.13365	4.10227	19.967	-0.910892	0.256187	-3.55558	0.000377146	0.000819566	19.967	0.281088	0.444379	0.63254	0.527034	0.696548	19.967	0.394539	0.29221	1.35019	0.176954	0.22156	19.967	-0.79744	0.421566	-1.89161	0.0585426	0.0845408
TGME49_211150	hypothetical protein	10	15	15	161	236	216	17	8	10	22	19	13	3.61619	3.863	4.11235	4.54	4.75993	5.06535	5.48603	4.83166	5.38003	5.89093	4.43417	4.72827	31.3058	-1.27897	0.393184	-3.25285	0.00114255	0.00230037	31.3058	0.283292	0.44452	0.637299	0.52393	0.694807	31.3058	-0.355604	0.374814	-0.948747	0.342749	0.397748	31.3058	-1.91786	0.460115	-4.16823	3.06979e-05	7.541e-05
TGME49_292920	heat shock protein 75, putative	38	37	30	303	296	181	10	14	2	8	24	14	5.03419	4.8607	4.89419	5.30798	5.05972	4.89905	4.9556	5.4852	4.09089	4.82421	4.7316	4.85766	31.0497	-0.213325	0.213891	-0.997355	0.318592	0.375989	31.0497	0.285274	0.388791	0.733746	0.463104	0.63818	31.0497	0.402832	0.270208	1.49082	0.136008	0.174895	31.0497	-0.0957664	0.351988	-0.272073	0.785566	0.824798
TGME49_264900	hypothetical protein	20	27	13	241	275	201	6	3	6	3	17	7	4.19424	4.37231	3.88153	4.89981	4.83477	4.87769	4.26801	3.85415	4.6929	3.80064	4.21899	4.00981	21.0354	-0.912787	0.22464	-4.06332	4.83788e-05	0.000121484	21.0354	0.286764	0.479907	0.59754	0.550147	0.718689	21.0354	1.07388	0.30746	3.49274	0.000478096	0.00094161	21.0354	-0.125673	0.431558	-0.291208	0.770893	0.812223
TGME49_262970	hypothetical protein	36	35	34	724	841	549	10	12	2	3	27	13	5.04733	4.87972	5.10585	6.36383	6.31681	6.22983	5.04823	5.3921	4.25207	4.17573	4.94064	4.87347	44.3379	-1.65276	0.167126	-9.8893	4.63249e-23	4.86951e-22	44.3379	0.288513	0.37893	0.76139	0.446424	0.622289	44.3379	1.95623	0.239964	8.15216	3.57486e-16	2.09849e-15	44.3379	0.0149515	0.337544	0.0442949	0.964669	0.966808
TGME49_280460	AP2 domain transcription factor AP2VIIa-2	62	47	47	389	506	341	6	7	5	4	27	2	5.60574	5.14137	5.41257	5.60895	5.69473	5.64447	4.48731	4.77962	4.76299	4.24578	4.87346	3.40286	35.2098	-0.303889	0.180342	-1.68507	0.0919748	0.125408	35.2098	0.289363	0.446946	0.647422	0.517359	0.69083	35.2098	1.59365	0.292783	5.44311	5.23589e-08	1.59369e-07	35.2098	1.0004	0.382834	2.61314	0.00897149	0.0150468
TGME49_232800	hypothetical protein	8	9	9	107	113	86	6	5	4	7	10	9	3.25616	3.24269	3.4254	3.85049	3.72804	3.79944	4.01997	3.99448	4.04546	4.22768	3.56446	4.01311	14.6121	-0.887362	0.333379	-2.66172	0.00777431	0.0132603	14.6121	0.298888	0.493996	0.605041	0.545152	0.714875	14.6121	-0.137945	0.334376	-0.412544	0.67994	0.725698	14.6121	-1.32419	0.493322	-2.68424	0.00726952	0.0124699
TGME49_254710	serine esterase (DUF676) protein	25	23	17	143	216	141	10	11	7	6	36	9	4.5021	4.27502	4.21523	4.38529	4.63611	4.55233	4.8671	5.13253	4.96066	4.45451	5.11176	4.32796	25.7403	-0.264617	0.239363	-1.10551	0.268941	0.326339	25.7403	0.299804	0.373379	0.802948	0.422005	0.59983	25.7403	-0.341127	0.262809	-1.298	0.194286	0.240266	25.7403	-0.905548	0.357265	-2.53467	0.0112555	0.0186014
TGME49_211680	protein disulfide isomerase	307	354	277	1101	1202	751	55	39	26	32	127	54	7.80667	7.82014	7.81437	7.29325	7.20444	7.10442	7.39346	7.23519	7.15451	7.01807	7.18124	7.01504	169.7	0.976322	0.11879	8.21887	2.0543e-16	1.4396e-15	169.7	0.311094	0.198751	1.56524	0.117527	0.259132	169.7	0.189008	0.150409	1.25663	0.208888	0.257268	169.7	0.854236	0.176041	4.85248	1.21927e-06	3.77474e-06
TGME49_236890	hypothetical protein	24	32	29	213	295	222	18	9	14	8	45	20	4.59329	4.75885	4.9135	4.94917	5.10259	5.18045	5.64938	5.07932	5.86777	4.8983	5.48316	5.29966	37.555	-0.430932	0.199333	-2.16187	0.0306281	0.0459704	37.555	0.312927	0.305349	1.02482	0.30545	0.486996	37.555	-0.324816	0.212769	-1.52661	0.126858	0.164533	37.555	-1.06868	0.296144	-3.60864	0.000307807	0.000648619
TGME49_294280	E3 ubiquitin-protein ligase, putative	71	54	64	191	206	163	23	9	8	18	32	18	5.82956	5.38021	5.83697	4.88054	4.75527	4.88515	5.96533	5.14447	5.33058	5.79248	5.15375	5.23979	43.5762	1.10906	0.182931	6.06273	1.33829e-09	5.5496e-09	43.5762	0.314658	0.320833	0.980755	0.326713	0.507472	43.5762	-0.652453	0.232426	-2.80715	0.00499819	0.00852521	43.5762	0.141952	0.287012	0.494587	0.620892	0.677064
TGME49_300040	ubiquitin-conjugating enzyme subfamily protein	47	71	45	333	427	315	27	24	24	29	67	34	5.57155	5.85216	5.6385	5.6776	5.73642	5.78588	6.28662	6.32708	6.64017	6.45501	6.11356	6.08559	68.4927	-0.0531536	0.143535	-0.370318	0.711146	0.752782	68.4927	0.32287	0.223736	1.44308	0.148997	0.297337	68.4927	-0.629362	0.155699	-4.04217	5.29598e-05	0.000115086	68.4927	-1.00539	0.215449	-4.66647	3.06412e-06	8.76571e-06
TGME49_209600	hypothetical protein	60	85	62	349	419	279	10	11	9	5	25	22	5.65234	5.90107	5.81321	5.56327	5.55488	5.49386	5.10695	5.35927	5.46468	4.59654	4.91129	5.46693	44.0506	0.335285	0.134496	2.49291	0.0126703	0.0205267	44.0506	0.328395	0.340555	0.964295	0.334898	0.511399	44.0506	0.657799	0.220428	2.98419	0.00284335	0.00502028	44.0506	0.664688	0.292366	2.27348	0.0229975	0.0365373
TGME49_258462	hypothetical protein	11	12	9	66	102	56	8	7	6	4	28	6	3.50081	3.46265	3.43178	3.42702	3.65384	3.42631	4.33229	4.34543	4.46212	3.81085	4.5515	3.71203	16.2257	-0.11981	0.333604	-0.359139	0.719491	0.759837	16.2257	0.329787	0.442992	0.744455	0.456602	0.633079	16.2257	-1.06513	0.326058	-3.26667	0.00108819	0.00202829	16.2257	-1.51472	0.448574	-3.37675	0.000733474	0.00146049
TGME49_218550	PIK3R4 kinase-related protein	73	79	52	407	511	361	12	6	8	4	26	15	5.86409	5.80907	5.60645	5.72858	5.77127	5.77666	5.2726	4.78527	5.33518	4.41722	4.9392	5.05737	43.6655	0.0227539	0.130712	0.174076	0.861805	0.884304	43.6655	0.335724	0.363686	0.923113	0.355948	0.534514	43.6655	1.16401	0.231924	5.01892	5.19632e-07	1.46796e-06	43.6655	0.851037	0.309136	2.75296	0.005906	0.0102674
TGME49_203170	OB-fold nucleic acid binding domain-containing protein	17	33	21	208	255	169	6	8	3	6	12	11	4.06037	4.6192	4.39155	4.76598	4.78142	4.71468	4.30935	4.73486	4.14686	4.39432	3.90904	4.47403	22.2264	-0.481321	0.216824	-2.21987	0.0264275	0.0402875	22.2264	0.336184	0.457659	0.734574	0.462599	0.63818	22.2264	0.758428	0.300086	2.52737	0.0114921	0.0185185	22.2264	-0.0590771	0.407937	-0.144819	0.884854	0.899784
TGME49_222840	Ser/Thr phosphatase family protein	40	64	41	527	699	455	13	13	5	9	27	17	5.22714	5.5962	5.37258	6.04153	6.14688	6.05879	5.387	5.54864	4.96127	5.12262	5.01349	5.21839	46.877	-0.859831	0.148443	-5.79232	6.94222e-09	2.60525e-08	46.877	0.344145	0.336969	1.0213	0.307114	0.487934	46.877	1.30987	0.217895	6.01146	1.83859e-09	6.29578e-09	46.877	0.105894	0.296825	0.356754	0.721276	0.773468
TGME49_258458	hypothetical protein	15	15	5	74	124	72	8	7	6	4	28	6	3.79511	3.67712	3.02361	3.54927	3.8646	3.67877	4.37008	4.38419	4.50368	3.84467	4.5889	3.74075	16.9092	-0.269835	0.346669	-0.778366	0.436353	0.501224	16.9092	0.347562	0.462167	0.752027	0.452035	0.627711	16.9092	-0.778936	0.349217	-2.23052	0.0257129	0.0386764	16.9092	-1.39633	0.460245	-3.03389	0.00241421	0.00446308
TGME49_206430	formin FRM1	50	79	50	364	405	268	28	12	19	22	64	16	5.55799	5.90153	5.67298	5.70272	5.61423	5.55111	6.27341	5.57446	6.34437	6.11357	6.01077	5.2754	58.3146	0.13531	0.17092	0.791661	0.428558	0.493525	58.3146	0.350159	0.269811	1.2978	0.194358	0.359303	58.3146	-0.31085	0.198471	-1.56622	0.117297	0.153233	58.3146	-0.525698	0.250241	-2.10077	0.0356611	0.0542722
TGME49_214080	toxofilin	111	116	85	356	383	233	10	10	8	12	30	6	6.35516	6.26038	6.17727	5.60084	5.47184	5.31441	5.1387	5.29328	5.37752	5.40431	5.12899	4.31732	49.81	1.03865	0.144981	7.16403	7.83382e-13	4.06999e-12	49.81	0.352099	0.362314	0.971807	0.331147	0.508245	49.81	0.669187	0.242948	2.75445	0.00587911	0.00989705	49.81	1.35574	0.305397	4.43927	9.02635e-06	2.38591e-05
TGME49_288360	tryptophanyl-tRNA synthetase (TrpRS2)	118	120	89	1006	1403	846	23	14	15	15	60	15	6.60002	6.48734	6.42765	6.91264	7.06291	6.90105	6.2381	5.93567	6.27654	5.93546	6.1146	5.47893	89.2802	-0.631113	0.131813	-4.78793	1.68508e-06	4.94581e-06	89.2802	0.355681	0.273784	1.29913	0.1939	0.359303	89.2802	1.51902	0.188267	8.06844	7.12009e-16	4.07377e-15	89.2802	0.532227	0.238512	2.23145	0.0256516	0.040189
TGME49_237880	hypothetical protein	220	237	201	367	294	204	7	6	7	1	23	11	7.08032	7.0202	7.10302	5.62976	5.20524	5.19273	4.8647	4.88187	5.27104	3.97606	4.90308	4.85358	68.7173	2.27847	0.183198	12.4372	1.64216e-35	3.02962e-34	68.7173	0.359704	0.442277	0.813301	0.416045	0.596046	68.7173	0.999605	0.306604	3.26025	0.00111315	0.00207055	68.7173	2.91837	0.367647	7.93795	2.05543e-15	1.70469e-14
TGME49_227810	rhoptry kinase family protein ROP11 (incomplete catalytic triad)	112	103	75	87	77	53	12	5	1	3	22	6	6.22762	5.97278	5.8738	3.80136	3.45935	3.44401	5.0343	4.30993	3.58647	3.85174	4.53595	3.91626	32.4639	3.08786	0.211041	14.6316	1.76561e-48	6.13887e-47	32.4639	0.359987	0.465182	0.773864	0.439011	0.614344	32.4639	-0.822965	0.329827	-2.49514	0.0125907	0.0201451	32.4639	1.90491	0.39006	4.88364	1.04146e-06	3.24649e-06
TGME49_294200	glucose-6-phosphate 1-dehydrogenase	203	258	192	633	852	547	90	47	50	15	225	120	7.41757	7.517	7.46676	6.82732	6.91164	6.84016	7.82869	7.38493	7.71208	6.47291	7.67777	7.69806	173.865	1.03977	0.358987	2.8964	0.00377473	0.00687974	173.865	0.364566	0.379783	0.959931	0.33709	0.513013	173.865	-0.985419	0.365704	-2.69458	0.00704767	0.0117331	173.865	-0.310216	0.37332	-0.830965	0.405993	0.466944
TGME49_269010	AP2 domain transcription factor AP2VIII-7	65	81	65	854	1047	623	6	8	2	7	16	4	5.72064	5.82253	5.84214	6.55368	6.56944	6.37797	4.65831	5.04588	4.34374	4.86742	4.48702	4.01118	52.876	-0.896662	0.13865	-6.46708	9.99133e-11	4.47137e-10	52.876	0.366789	0.465662	0.787673	0.430888	0.604849	52.876	2.86703	0.295526	9.70145	2.97254e-22	2.63448e-21	52.876	1.60358	0.385654	4.15807	3.20951e-05	7.82047e-05
TGME49_275860	hypothetical protein	93	130	109	442	674	429	10	12	12	5	25	27	6.2128	6.43836	6.50634	5.91075	6.15982	6.05249	5.26484	5.57838	5.87313	4.80807	5.07012	5.79012	61.2512	0.465086	0.157369	2.95539	0.00312278	0.00578483	61.2512	0.37274	0.340532	1.09458	0.2737	0.451505	61.2512	1.06927	0.237103	4.50972	6.49125e-06	1.58597e-05	61.2512	1.16162	0.290705	3.99586	6.44595e-05	0.000149798
TGME49_318410	TCP-1 chaperonin, putative	59	86	85	117	162	117	63	51	58	79	114	68	5.96534	6.1891	6.40263	5.01458	5.11146	5.13445	7.24682	7.19045	7.64107	7.58003	6.75949	6.89123	121.986	1.89796	0.276183	6.87209	6.32668e-12	3.12531e-11	121.986	0.380402	0.287166	1.32468	0.185278	0.349669	121.986	-3.24159	0.275097	-11.7834	4.75132e-32	7.95406e-31	121.986	-1.72403	0.288207	-5.98194	2.20498e-09	9.86783e-09
TGME49_229290	kelch repeat-containing protein	2	1	0	30	30	33	49	29	30	59	60	30	2.67269	2.40195	2.33002	2.87771	2.71407	3.10192	6.57088	6.12786	6.50653	6.89903	5.59445	5.52663	62.8279	-2.3124	0.917828	-2.51943	0.0117545	0.0192501	62.8279	0.387627	0.397598	0.974922	0.329599	0.508037	62.8279	-4.59244	0.400707	-11.4608	2.07475e-30	3.12595e-29	62.8279	-7.29247	0.916475	-7.95709	1.76135e-15	1.47432e-14
TGME49_288840	hypothetical protein	34	22	19	157	239	174	7	4	6	2	19	8	4.76651	4.16873	4.26572	4.43196	4.68629	4.72473	4.42259	4.07854	4.70579	3.57553	4.34231	4.14152	21.1693	-0.250436	0.251614	-0.995318	0.319581	0.376664	21.1693	0.388321	0.480284	0.808524	0.418789	0.597138	21.1693	0.659914	0.334421	1.9733	0.0484609	0.0687734	21.1693	0.0211564	0.426785	0.0495716	0.960464	0.964732
TGME49_247460	proliferating cell nuclear antigen PCNA1	48	67	30	135	175	112	4	6	6	3	17	7	5.19553	5.43577	4.78743	4.29099	4.36793	4.26413	3.97983	4.46814	4.75458	3.85178	4.25691	4.05185	24.0621	1.12457	0.200141	5.61887	1.92209e-08	6.78738e-08	24.0621	0.388753	0.47983	0.81019	0.417831	0.596738	24.0621	0.306082	0.324686	0.942703	0.345833	0.400298	24.0621	1.04189	0.406045	2.56596	0.0102892	0.0170981
TGME49_277080	microneme protein MIC5	424	463	349	1214	1816	1222	20	14	9	3	50	21	7.9812	7.94032	7.89569	7.20273	7.4062	7.36395	6.34618	6.20512	6.12698	5.37492	6.20171	6.05573	160.314	0.894033	0.148342	6.02684	1.67198e-09	6.77788e-09	160.314	0.389722	0.315588	1.2349	0.216866	0.387539	160.314	2.22576	0.226313	9.83486	7.96754e-23	7.27541e-22	160.314	2.73007	0.2653	10.2905	7.77585e-25	1.34158e-23
TGME49_205380	fructose-bisphospatase I	33	27	18	157	161	120	10	4	2	4	20	3	4.67016	4.32719	4.15911	4.38071	4.20632	4.26784	4.70325	4.00923	3.7732	3.95459	4.33884	3.34729	18.7768	0.176986	0.245644	0.720497	0.471219	0.534482	18.7768	0.392014	0.491864	0.796997	0.425453	0.602836	18.7768	0.39043	0.339477	1.15009	0.250105	0.303077	18.7768	0.175402	0.432466	0.405586	0.685047	0.739883
TGME49_251500	eukaryotic initiation factor-3, subunit 3, putative	22	32	24	107	144	135	5	10	6	2	30	6	4.29199	4.55395	4.50022	4.00821	4.12222	4.43606	4.10834	4.92555	4.69348	3.55804	4.82142	3.87597	21.2646	0.342939	0.310645	1.10396	0.269612	0.326715	21.2646	0.400047	0.477017	0.838643	0.401669	0.58333	21.2646	-0.184463	0.365924	-0.504101	0.61419	0.660986	21.2646	-0.241571	0.436056	-0.553991	0.579585	0.634316
TGME49_289750	ribosomal-ubiquitin protein RPL40	6749	7168	6729	9569	11269	9269	6483	4759	4996	6421	9583	7501	13.044	13.0234	13.0786	12.7612	12.7586	12.7747	13.5786	13.4965	13.6973	13.6255	13.2387	13.4268	11060	2.12563	0.268806	7.90766	2.62265e-15	1.70566e-14	11060	0.40127	0.268908	1.49222	0.135641	0.280594	11060	-3.51458	0.268795	-13.0753	4.55853e-39	1.21203e-37	11060	-1.79022	0.268919	-6.65711	2.79267e-11	1.53005e-10
TGME49_217530	hypothetical protein	37	33	26	176	230	159	7	6	3	4	9	13	4.88932	4.62302	4.6226	4.58232	4.66907	4.65	4.45634	4.46098	4.15217	4.05642	3.65131	4.64946	22.5079	0.117705	0.198351	0.593419	0.552901	0.6119	22.5079	0.403464	0.474231	0.850777	0.394893	0.577644	22.5079	0.754014	0.313307	2.40663	0.0161005	0.025357	22.5079	0.468255	0.407525	1.14902	0.250547	0.30713
TGME49_203010	aurora kinase	14	21	16	84	84	67	9	7	1	4	17	7	3.71615	3.95746	3.92724	3.66284	3.5007	3.608	4.41188	4.32025	3.32885	3.81313	4.0473	3.83999	15.1659	0.461028	0.269635	1.70982	0.0872983	0.119572	15.1659	0.404342	0.47284	0.855134	0.392477	0.575944	15.1659	-0.582283	0.33001	-1.76444	0.0776584	0.10653	15.1659	-0.525597	0.432867	-1.21422	0.224663	0.278342
TGME49_213050	hypothetical protein	48	44	46	184	252	176	11	6	6	5	23	10	5.28545	5.04025	5.36324	4.7179	4.86015	4.85284	5.03537	4.59501	4.88644	4.37332	4.66892	4.49649	29.5224	0.529502	0.170041	3.11397	0.00184589	0.00352787	29.5224	0.404966	0.396525	1.02129	0.307118	0.487934	29.5224	0.346558	0.264501	1.31023	0.190118	0.235433	29.5224	0.471094	0.340859	1.38208	0.166948	0.214376
TGME49_258580	rhoptry protein ROP17	218	242	173	233	253	168	14	5	6	3	20	18	7.07808	7.05195	6.9406	5.16464	5.05564	4.99989	5.47457	4.75017	5.1464	4.38306	4.77703	5.2997	66.7488	2.62467	0.111569	23.5251	2.25571e-122	2.03917e-119	66.7488	0.406749	0.375139	1.08426	0.278249	0.456049	66.7488	0.32454	0.245976	1.3194	0.187036	0.231935	66.7488	2.54246	0.304422	8.35175	6.7257e-17	6.7556e-16
TGME49_304880	hypothetical protein	23	31	27	217	270	201	15	11	4	3	34	13	4.45435	4.63679	4.7491	4.89598	4.92864	4.99474	5.3594	5.18529	4.50641	3.9738	5.08909	4.74671	28.8365	-0.415598	0.203471	-2.04254	0.0410983	0.0603131	28.8365	0.40688	0.355149	1.14566	0.251937	0.426499	28.8365	0.143332	0.243565	0.588474	0.556214	0.605804	28.8365	-0.679145	0.328949	-2.06459	0.0389617	0.0587023
TGME49_226910	Amylo-alpha-1,6-glucosidase	11	11	10	118	159	79	8	6	7	5	22	8	3.55605	3.44082	3.57453	4.04312	4.15437	3.80191	4.42601	4.297	4.71849	4.07877	4.39027	4.0341	17.9176	-0.782264	0.313299	-2.49686	0.0125298	0.0203356	17.9176	0.409571	0.434779	0.942022	0.346181	0.52158	17.9176	-0.322562	0.309567	-1.04197	0.297423	0.353312	17.9176	-1.5144	0.437443	-3.46193	0.000536325	0.00109692
TGME49_243960	nuclear transport factor 2 (ntf2) domain-containing protein	40	43	46	332	405	305	5	6	6	8	19	1	5.07031	5.00753	5.35714	5.39617	5.40648	5.4869	4.27663	4.58426	4.87586	4.79319	4.45758	3.08998	31.2385	-0.340752	0.168791	-2.01878	0.0435102	0.0630339	31.2385	0.411206	0.456535	0.900712	0.367742	0.547858	31.2385	1.55824	0.296772	5.25061	1.51594e-07	4.46388e-07	31.2385	0.806278	0.385799	2.08989	0.0366273	0.0555556
TGME49_248710	hypothetical protein	16	14	21	430	629	428	3	8	4	3	18	4	4.00598	3.73961	4.40961	5.64781	5.8757	5.83564	3.78322	4.76822	4.40025	3.86093	4.32504	3.6068	28.7681	-2.18158	0.248754	-8.77	1.7866e-18	1.41674e-17	28.7681	0.412631	0.495039	0.833532	0.404545	0.585134	28.7681	2.24423	0.3283	6.8359	8.14931e-12	3.49146e-11	28.7681	-0.34998	0.446275	-0.784225	0.432908	0.491645
TGME49_226950	IgA-specific metalloendopeptidase	36	44	32	259	321	243	37	18	14	28	52	30	5.18818	5.25904	5.18347	5.31001	5.33518	5.41363	6.55086	5.93947	5.99016	6.34188	5.75854	5.86394	56.3148	-0.209055	0.172869	-1.20933	0.226537	0.282859	56.3148	0.418861	0.241945	1.73123	0.0834111	0.202155	56.3148	-0.786433	0.175087	-4.49167	7.06669e-06	1.71268e-05	56.3148	-1.41435	0.240344	-5.88468	3.9883e-09	1.72508e-08
TGME49_276850	hypothetical protein	0	0	0	1	2	0	8	5	7	4	23	7	1.591	1.56744	1.6123	1.41817	1.44129	1.37706	3.45468	3.16903	3.68558	2.95492	3.52163	3.03222	10.9447	0.243718	1.46805	0.166014	0.868146	0.8898	10.9447	0.428299	0.493103	0.868579	0.385078	0.569264	10.9447	-7.11754	0.914664	-7.78158	7.16216e-15	3.85392e-14	10.9447	-7.30212	1.24969	-5.84315	5.12234e-09	2.1946e-08
TGME49_246540	cytochrome c1, heme protein	28	33	24	128	130	92	12	3	4	2	20	9	4.51889	4.55865	4.47232	4.18101	3.99621	4.00428	4.92328	3.82204	4.28609	3.52955	4.35937	4.2124	19.7672	0.627968	0.222899	2.81728	0.00484325	0.0086699	19.7672	0.431166	0.446532	0.965589	0.33425	0.511273	19.7672	-0.14962	0.308388	-0.485167	0.627558	0.673767	19.7672	0.0471819	0.392392	0.120242	0.904292	0.916519
TGME49_249900	adenine nucleotide translocator, putative	82	102	79	418	470	291	15	12	6	11	28	14	6.03698	6.13811	6.1185	5.80359	5.72293	5.58361	5.56829	5.50526	5.162	5.35483	5.0916	5.07072	50.6149	0.513633	0.131632	3.90203	9.53908e-05	0.000227389	50.6149	0.433338	0.332922	1.30162	0.193047	0.359083	50.6149	0.79706	0.22212	3.58843	0.000332675	0.000665351	50.6149	0.877356	0.280762	3.12491	0.00177859	0.00334271
TGME49_304460	zinc finger, C3HC4 type (RING finger) domain-containing protein	23	38	15	117	175	126	7	5	4	6	9	10	4.31303	4.7079	3.99941	4.08721	4.31162	4.33708	4.37742	4.21663	4.28626	4.31871	3.607	4.31329	19.4022	0.198194	0.262438	0.755202	0.450128	0.515083	19.4022	0.434189	0.500872	0.866865	0.386016	0.569264	19.4022	0.350694	0.353827	0.991144	0.321615	0.376606	19.4022	0.114699	0.441082	0.26004	0.794833	0.833561
TGME49_250710	microneme protein MIC10	441	502	343	1174	1739	1159	66	45	42	22	175	72	8.21777	8.21897	8.09675	7.5173	7.67118	7.63013	7.69492	7.52716	7.70546	7.02153	7.6122	7.43928	221.988	1.00923	0.200245	5.04	4.65523e-07	1.45115e-06	221.988	0.43566	0.248249	1.75493	0.0792714	0.194732	221.988	0.369823	0.219727	1.6831	0.0923549	0.124983	221.988	0.943397	0.231184	4.08072	4.48958e-05	0.000107087
TGME49_246510	protein phosphatase 2a regulatory b subunit (b56 family) protein	46	54	58	176	231	167	39	29	17	30	63	41	5.49054	5.52136	5.83713	4.98722	5.06525	5.09411	6.6301	6.47756	6.22945	6.44378	5.99974	6.22939	65.5241	0.815347	0.159186	5.12199	3.02336e-07	9.52305e-07	65.5241	0.436112	0.221885	1.96549	0.0493575	0.13814	65.5241	-1.59432	0.167918	-9.49465	2.2095e-21	1.83247e-20	65.5241	-1.21509	0.215352	-5.64234	1.67759e-08	6.80064e-08
TGME49_316635	hypothetical protein	1	2	7	28	41	36	4	5	6	3	16	6	2.4012	2.47518	2.96361	2.69791	2.77645	2.87984	3.2674	3.4946	3.81879	3.15992	3.49019	3.26504	10.3669	-0.716595	0.543698	-1.318	0.187503	0.2384	10.3669	0.442401	0.546066	0.810159	0.417849	0.596738	10.3669	-1.55015	0.424509	-3.65164	0.000260573	0.000530537	10.3669	-2.70915	0.643108	-4.21259	2.52458e-05	6.26983e-05
TGME49_231630	alveolin domain containing intermediate filament IMC4	199	190	133	323	351	215	28	11	7	11	46	17	7.05627	6.86439	6.73476	5.62078	5.51353	5.37869	6.29401	5.54758	5.4394	5.48665	5.70585	5.39147	71.6751	1.90845	0.153275	12.4512	1.37803e-35	2.59529e-34	71.6751	0.443721	0.305078	1.45445	0.145822	0.293348	71.6751	-0.0679445	0.222501	-0.305367	0.760086	0.795276	71.6751	1.39678	0.258958	5.39386	6.89602e-08	2.51371e-07
TGME49_310900	AP2 domain transcription factor AP2XI-2	28	31	23	351	460	360	11	9	4	9	18	11	4.70458	4.67432	4.61423	5.48656	5.58105	5.70695	5.0648	5.02026	4.56796	4.95253	4.43727	4.62099	32.746	-1.16971	0.195946	-5.96954	2.37919e-09	9.39208e-09	32.746	0.446055	0.3921	1.13761	0.255285	0.430555	32.746	1.27177	0.261648	4.86059	1.17035e-06	3.08455e-06	32.746	-0.343996	0.351677	-0.978157	0.327997	0.390144
TGME49_231850	serine-threonine phosophatase 2C (PP2C)	112	123	109	600	717	491	16	13	9	9	43	9	6.43573	6.39906	6.52596	6.26269	6.24977	6.22167	5.73552	5.69218	5.64369	5.30581	5.63337	4.84816	65.6044	0.281788	0.106467	2.64672	0.00812767	0.0137592	65.6044	0.450275	0.306227	1.47039	0.141455	0.287414	65.6044	1.22992	0.200217	6.14295	8.10038e-10	2.86045e-09	65.6044	1.06143	0.254997	4.16253	3.14743e-05	7.71077e-05
TGME49_229990	T-complex protein 1 subunit alpha, putative	31	35	30	229	245	193	5	6	5	4	7	14	4.71384	4.70702	4.79953	4.89853	4.75871	4.88815	4.17834	4.48598	4.59944	4.08012	3.45302	4.74998	24.0549	-0.129879	0.201853	-0.643437	0.519941	0.579564	24.0549	0.456231	0.478963	0.952539	0.340824	0.515496	24.0549	1.05064	0.320087	3.28237	0.00102939	0.00193065	24.0549	0.464532	0.409505	1.13438	0.256637	0.312668
TGME49_278130	hypothetical protein	13	16	18	69	74	40	12	4	4	6	25	2	3.62143	3.68984	4.01654	3.45066	3.34141	3.1173	4.70589	3.83258	4.06607	4.11642	4.4084	3.00188	15.8385	0.734147	0.360883	2.03431	0.0419207	0.0612219	15.8385	0.458324	0.502694	0.911737	0.361907	0.542561	15.8385	-1.13442	0.397485	-2.85399	0.00431733	0.00747676	15.8385	-0.858596	0.474282	-1.81031	0.0702483	0.0989166
TGME49_313180	cell-cycle-associated protein kinase PRP4, putative	82	81	74	794	1018	686	24	12	18	11	53	22	6.1696	6.02785	6.17825	6.61555	6.67752	6.63247	6.20776	5.71199	6.3804	5.57756	5.91952	5.71069	74.8319	-0.720424	0.117128	-6.15075	7.71181e-10	3.273e-09	74.8319	0.46025	0.259656	1.77254	0.0763057	0.188716	74.8319	1.19615	0.172299	6.9423	3.85756e-12	1.68465e-11	74.8319	0.0154774	0.226834	0.0682324	0.945601	0.951919
TGME49_267080	26S protease regulatory subunit 4, putative	33	36	39	243	274	191	8	7	4	5	16	9	4.82469	4.77917	5.13731	5.00517	4.92441	4.91445	4.66358	4.68904	4.46896	4.32038	4.25095	4.35063	26.3293	-0.0363938	0.179117	-0.203184	0.838991	0.864821	26.3293	0.462055	0.435882	1.06005	0.289123	0.4684	26.3293	0.89103	0.288432	3.08922	0.0020068	0.00361385	26.3293	0.392581	0.37267	1.05343	0.292145	0.350264
TGME49_263100	hypothetical protein	98	111	127	195	206	181	20	12	16	19	45	12	6.24337	6.24006	6.65396	5.0245	4.88788	5.11403	5.88681	5.53697	6.12922	5.92785	5.60925	4.97718	58.6081	1.87986	0.183584	10.2398	1.31527e-24	1.54416e-23	58.6081	0.4648	0.310934	1.49485	0.134953	0.279811	58.6081	-0.718886	0.23829	-3.01685	0.00255416	0.00453628	58.6081	0.696171	0.271294	2.56611	0.0102846	0.0170981
TGME49_220900	hypothetical protein	85	114	71	275	341	222	10	16	7	3	38	12	6.03748	6.22816	5.95815	5.29075	5.31818	5.23357	5.10012	5.74112	5.21535	4.24994	5.34689	4.84781	45.6903	1.03753	0.142341	7.28903	3.12197e-13	1.73145e-12	45.6903	0.467831	0.337944	1.38435	0.166253	0.323209	45.6903	0.337598	0.231364	1.45916	0.144521	0.183877	45.6903	0.907291	0.284495	3.18912	0.00142705	0.00273896
TGME49_290700	hypothetical protein	103	109	66	542	765	535	15	12	4	6	30	13	6.30193	6.22366	5.93694	6.10607	6.27665	6.27068	5.59803	5.53755	4.90485	4.8787	5.19892	5.04577	56.9088	-0.0586133	0.137771	-0.425439	0.670517	0.720278	56.9088	0.467886	0.348781	1.34149	0.179762	0.342837	56.9088	1.57219	0.235078	6.68796	2.26306e-11	9.47134e-11	56.9088	1.04569	0.292178	3.57895	0.000344981	0.000721904
TGME49_202370	T-complex protein 1, epsilon subunit (TCP-1-epsilon), putative	117	144	127	163	197	160	6	8	6	11	11	9	6.35721	6.45155	6.5822	4.66621	4.66465	4.82194	4.56896	4.97151	4.99655	5.21574	4.0638	4.51303	46.5278	2.24684	0.137422	16.35	4.3509e-60	2.45826e-58	46.5278	0.471821	0.425134	1.10982	0.267078	0.445318	46.5278	0.38476	0.284052	1.35454	0.175564	0.220431	46.5278	2.15978	0.344873	6.26254	3.78754e-10	1.88128e-09
TGME49_257680	myosin light chain MLC1	107	138	76	259	289	192	14	20	10	7	49	15	6.33438	6.47687	6.07751	5.29408	5.20876	5.15062	5.50991	6.03813	5.63823	4.97023	5.68261	5.15238	54.3274	1.45953	0.158681	9.19788	3.65076e-20	3.23557e-19	54.3274	0.475144	0.307922	1.54307	0.122814	0.265608	54.3274	-0.248647	0.224028	-1.1099	0.267044	0.320594	54.3274	0.735739	0.26421	2.78467	0.00535816	0.00936901
TGME49_233100	SPFH domain / Band 7 family protein	22	34	30	101	125	105	6	9	1	4	14	7	4.23582	4.55352	4.67022	3.91085	3.93371	4.11715	4.19668	4.73051	3.44289	3.93849	3.97611	3.95111	18.4225	0.720804	0.228293	3.15736	0.00159205	0.00308182	18.4225	0.475955	0.487828	0.975663	0.329231	0.508037	18.4225	0.0690993	0.336752	0.205193	0.837421	0.863203	18.4225	0.313948	0.420347	0.746878	0.455137	0.513663
TGME49_294630	hypothetical protein	39	41	34	205	238	174	25	16	12	20	50	13	5.16668	5.08187	5.13961	4.95928	4.91398	4.95786	6.0587	5.73497	5.74481	5.90855	5.64193	4.91323	44.1886	0.235296	0.169126	1.39125	0.16415	0.211686	44.1886	0.47602	0.268644	1.77194	0.076405	0.188716	44.1886	-0.770494	0.190084	-4.05345	5.04682e-05	0.000110201	44.1886	-1.01122	0.254247	-3.97731	6.96981e-05	0.000161143
TGME49_221590	dual specificity phosphatase, catalytic domain-containing protein	38	49	36	376	539	324	13	14	10	9	33	16	5.15069	5.28497	5.21205	5.64506	5.83621	5.66003	5.36331	5.6045	5.56768	5.0955	5.19905	5.13306	43.0068	-0.650041	0.166028	-3.91525	9.03107e-05	0.000217709	43.0068	0.479314	0.319504	1.50018	0.133567	0.279071	43.0068	0.740947	0.217859	3.40104	0.000671295	0.00130225	43.0068	-0.388408	0.28668	-1.35485	0.175466	0.224358
TGME49_289320	casein kinase I, putative	59	65	51	287	392	252	10	10	15	14	23	17	5.63564	5.60107	5.59679	5.34598	5.4819	5.38196	5.10998	5.26781	6.00506	5.5406	4.82936	5.19965	44.1728	0.267038	0.149814	1.78247	0.0746729	0.103534	44.1728	0.486002	0.326331	1.48929	0.136411	0.281345	44.1728	0.415436	0.222335	1.86851	0.0616906	0.0859296	44.1728	0.196472	0.281963	0.6968	0.485928	0.542319
TGME49_214940	MIC2-associated protein M2AP	282	310	191	1110	1697	1047	27	24	18	8	67	36	7.62049	7.58673	7.34159	7.15291	7.38286	7.25411	6.59827	6.63564	6.65546	5.77562	6.43906	6.47156	136.361	0.376082	0.164301	2.28898	0.0220803	0.0344742	136.361	0.486826	0.274301	1.77479	0.0759331	0.188716	136.361	1.48426	0.213001	6.96835	3.20669e-12	1.40721e-11	136.361	1.37352	0.238467	5.75979	8.42188e-09	3.52471e-08
TGME49_204540	DUF367 domain-containing protein	3	4	1	35	42	24	11	3	6	8	19	4	2.45822	2.51541	2.19063	2.71493	2.70815	2.58136	4.22209	3.2718	4.02904	3.99949	3.79917	3.08604	12.6531	-0.981479	0.574613	-1.70807	0.0876235	0.119836	12.6531	0.491097	0.473698	1.03673	0.299862	0.481484	12.6531	-1.9694	0.374657	-5.25654	1.46794e-07	4.35088e-07	12.6531	-3.44197	0.643585	-5.34813	8.88699e-08	3.20073e-07
TGME49_249720	ATP synthase F0 subunit 9, putative	51	63	45	211	218	171	10	5	10	3	23	13	5.36902	5.4667	5.35159	4.88787	4.70732	4.833	4.95428	4.45812	5.43304	4.02186	4.68463	4.77906	31.8436	0.74906	0.163638	4.57756	4.70441e-06	1.29658e-05	31.8436	0.493135	0.384821	1.28147	0.200029	0.36457	31.8436	0.289042	0.26146	1.10549	0.268945	0.322449	31.8436	0.544967	0.326348	1.66989	0.0949402	0.127908
TGME49_312280	pre-mRNA-splicing factor ATP-dependent RNA helicase, putative	24	20	16	181	223	136	14	16	10	11	35	16	4.52087	4.19289	4.21972	4.70578	4.72653	4.56588	5.30523	5.62734	5.42378	5.14016	5.14147	4.99048	32.195	-0.490666	0.218937	-2.24113	0.0250177	0.0386599	32.195	0.493387	0.309806	1.59257	0.111257	0.250191	32.195	-0.550547	0.218515	-2.51949	0.0117524	0.0189042	32.195	-1.5346	0.310104	-4.94866	7.47245e-07	2.40395e-06
TGME49_314240	general transcription factor IIIC polypeptide 3 GTF3C3	18	22	22	294	371	249	33	23	25	40	60	14	4.52092	4.57772	4.80412	5.42072	5.46506	5.4168	6.39251	6.16797	6.58269	6.70687	5.88414	5.08318	60.2132	-1.19566	0.434792	-2.74997	0.00596014	0.0104015	60.2132	0.493697	0.445953	1.10706	0.268267	0.445797	60.2132	-0.82479	0.418498	-1.97083	0.0487429	0.0690652	60.2132	-2.51415	0.461278	-5.4504	5.02559e-08	1.86194e-07
TGME49_244250	hypothetical protein	55	52	45	129	135	74	7	8	6	6	13	13	5.3913	5.17915	5.28508	4.26708	4.10485	3.8355	4.5076	4.79533	4.80475	4.45157	4.02005	4.69692	26.788	1.53253	0.205367	7.46243	8.49419e-14	4.89092e-13	26.788	0.494328	0.433033	1.14155	0.253642	0.428584	26.788	-0.301875	0.307498	-0.981712	0.326242	0.381037	26.788	0.736331	0.367611	2.00302	0.0451753	0.0665121
TGME49_306290	DNA-directed RNA polymerase III RPC1	16	20	19	140	140	105	27	28	22	40	49	15	4.24993	4.33041	4.51821	4.52737	4.3305	4.39949	6.09023	6.30538	6.36231	6.64482	5.57423	5.01404	51.6122	-0.133916	0.451587	-0.296546	0.766813	0.801386	51.6122	0.495192	0.456759	1.08414	0.278302	0.456049	51.6122	-1.98832	0.432114	-4.60138	4.19699e-06	1.03947e-05	51.6122	-2.61743	0.475224	-5.50778	3.63393e-08	1.3631e-07
TGME49_258080	hypothetical protein	4	12	7	215	237	162	10	10	10	11	16	18	2.84022	3.57389	3.33799	4.81153	4.70467	4.67203	4.81391	4.97682	5.29137	5.01224	4.18066	5.00575	26.1253	-2.06788	0.34103	-6.06364	1.33072e-09	5.54366e-09	26.1253	0.49612	0.371731	1.33462	0.182	0.346095	26.1253	0.0518649	0.268795	0.192953	0.846995	0.872077	26.1253	-2.51214	0.426889	-5.88475	3.98646e-09	1.72508e-08
TGME49_235140	hypothetical protein	41	49	42	209	266	166	12	8	6	7	20	13	5.12366	5.18127	5.27696	4.88119	4.9396	4.80339	5.15167	4.89592	4.91546	4.7011	4.54147	4.78474	30.9834	0.399407	0.165158	2.41833	0.0155919	0.0248152	30.9834	0.496179	0.375746	1.32052	0.186663	0.351548	30.9834	0.323764	0.253439	1.27748	0.201432	0.248424	30.9834	0.226992	0.322848	0.703094	0.481997	0.538597
TGME49_271270	hypothetical protein	39	33	33	60	87	56	8	11	8	4	24	14	4.94609	4.61581	4.88085	3.39902	3.58715	3.49947	4.57417	5.07114	5.03246	4.03472	4.60802	4.71997	24.4683	1.72975	0.212086	8.15588	3.46661e-16	2.3741e-15	24.4683	0.498152	0.378439	1.31633	0.188062	0.353447	24.4683	-1.39117	0.27654	-5.03063	4.88859e-07	1.38535e-06	24.4683	-0.159575	0.334249	-0.477413	0.633068	0.68868
TGME49_299110	cleft lip and palate transmembrane protein 1 (clptm1) protein	11	11	6	37	36	19	22	17	19	18	44	26	3.57639	3.44686	3.16255	2.8529	2.62831	2.3857	5.68791	5.55424	6.03059	5.5489	5.28077	5.4029	35.4066	0.958713	0.333357	2.87594	0.00402829	0.00729774	35.4066	0.511085	0.27279	1.87355	0.0609925	0.16075	35.4066	-3.6245	0.247511	-14.6438	1.47616e-48	8.34031e-47	35.4066	-3.17687	0.352533	-9.01156	2.03146e-19	2.41637e-18
TGME49_310530	SNF2 family N-terminal domain-containing protein	17	4	9	138	239	158	21	14	16	17	48	14	4.14628	2.8661	3.66521	4.38453	4.78992	4.72021	5.74476	5.45225	5.93761	5.60108	5.48486	4.82683	36.2715	-1.4651	0.339304	-4.31797	1.57472e-05	4.10243e-05	36.2715	0.511752	0.335384	1.52587	0.127042	0.270864	36.2715	-0.904865	0.274573	-3.29553	0.000982359	0.00185011	36.2715	-2.88172	0.390153	-7.38614	1.51153e-13	1.04307e-12
TGME49_288650	dense granule protein GRA12	570	686	525	2543	3389	2294	55	31	24	16	95	58	8.4787	8.5273	8.50322	8.19317	8.27107	8.24059	7.66556	7.41248	7.44456	7.05744	7.33639	7.42959	279.858	0.467594	0.118736	3.93811	8.21247e-05	0.000198505	279.858	0.515889	0.212928	2.42284	0.0153999	0.0527329	279.858	1.95438	0.16243	12.0321	2.40893e-33	4.44423e-32	279.858	1.90608	0.181805	10.4842	1.02078e-25	2.00605e-24
TGME49_203220	DEAD/DEAH box helicase domain-containing protein	5	9	6	139	153	139	30	21	40	40	51	35	3.39982	3.6735	3.59808	4.51739	4.42164	4.68292	6.17145	5.94452	7.01791	6.60072	5.59039	5.87948	59.3151	-1.78292	0.51639	-3.45265	0.000555109	0.00118633	59.3151	0.518481	0.443094	1.17014	0.241946	0.415026	59.3151	-2.0889	0.422988	-4.93844	7.87504e-07	2.15728e-06	59.3151	-4.3903	0.532985	-8.23719	1.76304e-16	1.73238e-15
TGME49_275440	dense granule protein GRA6	1107	1319	979	4315	5241	3461	114	91	58	43	245	125	9.40307	9.43907	9.39412	9.0523	9.05511	9.0127	8.72231	8.68485	8.60704	8.30077	8.54859	8.5389	532.475	0.739776	0.131761	5.61454	1.97091e-08	6.93269e-08	532.475	0.522008	0.175248	2.97868	0.00289495	0.0127041	532.475	1.36548	0.150849	9.05197	1.40406e-19	9.76365e-19	532.475	1.58325	0.159115	9.95037	2.5125e-23	3.98474e-22
TGME49_256910	hypothetical protein	13	9	14	63	99	77	10	2	4	1	11	12	3.56926	3.20752	3.7167	3.35199	3.56267	3.6474	4.38816	3.32878	3.96244	3.02584	3.58427	4.18866	13.6252	-0.0490615	0.362534	-0.13533	0.892351	0.909454	13.6252	0.523316	0.537629	0.973378	0.330366	0.508037	13.6252	-0.351702	0.407261	-0.863577	0.38782	0.441549	13.6252	-0.924079	0.504593	-1.83134	0.0670502	0.0951545
TGME49_256920	phosphatidylinositol-4-phosphate 5-Kinase	4	8	2	111	127	101	10	2	4	1	11	12	2.76415	3.0646	2.55361	3.74682	3.69976	3.80477	4.29606	3.23895	3.86651	2.93698	3.50787	4.10043	13.0689	-1.9404	0.44368	-4.37342	1.22315e-05	3.2237e-05	13.0689	0.526373	0.512526	1.02702	0.304412	0.486996	13.0689	0.155426	0.370797	0.419168	0.675093	0.721376	13.0689	-2.31135	0.56749	-4.07293	4.64253e-05	0.000110153
TGME49_233110	IMP dehydrogenas	22	29	27	266	296	223	11	19	9	10	26	22	4.48669	4.63851	4.82206	5.1905	5.09483	5.17429	5.10426	5.87287	5.37112	5.10097	4.86224	5.39179	36.0736	-0.661157	0.195968	-3.37381	0.000741354	0.00155135	36.0736	0.539623	0.314576	1.7154	0.0862727	0.207975	36.0736	0.0813105	0.219516	0.370408	0.711079	0.752711	36.0736	-1.11947	0.29862	-3.74881	0.000177677	0.000382429
TGME49_233470	hypothetical protein	8	24	11	294	319	195	2	10	7	9	18	2	3.31727	4.24213	3.70568	5.13798	5.01284	4.85116	3.46543	4.93013	4.85077	4.75004	4.27065	3.13342	23.2279	-1.57037	0.384298	-4.08633	4.38249e-05	0.000110664	23.2279	0.539912	0.530597	1.01756	0.308889	0.489029	23.2279	1.11276	0.419795	2.65071	0.00803222	0.0132745	23.2279	-0.997525	0.502981	-1.98323	0.0473421	0.0692512
TGME49_237480	BRCA1 C Terminus (BRCT) domain-containing protein	10	7	5	72	111	53	22	13	14	20	24	23	3.51388	3.08421	3.05679	3.56904	3.83421	3.41681	5.71418	5.26596	5.68344	5.7026	4.60666	5.28365	31.5704	-0.725446	0.39592	-1.83231	0.0669059	0.0933378	31.5704	0.542463	0.356934	1.51979	0.128565	0.273465	31.5704	-2.00753	0.305772	-6.56545	5.18767e-11	2.03898e-10	31.5704	-3.27544	0.436644	-7.50139	6.31422e-14	4.56645e-13
TGME49_270140	splicing factor DIM1, putative	18	26	26	56	67	60	23	10	15	13	23	31	4.16189	4.41202	4.6746	3.36769	3.35149	3.61506	5.82296	5.04301	5.82896	5.26139	4.62168	5.6902	33.6238	1.27853	0.302994	4.21967	2.44662e-05	6.26555e-05	33.6238	0.54542	0.355809	1.5329	0.125301	0.269054	33.6238	-2.30464	0.306894	-7.50955	5.9329e-14	2.96317e-13	33.6238	-1.57152	0.352451	-4.45884	8.2405e-06	2.191e-05
TGME49_243930	hypothetical protein	44	64	41	265	339	244	11	4	7	6	22	5	5.20161	5.48707	5.24696	5.15298	5.21824	5.2454	5.05634	4.28406	5.06197	4.55647	4.63953	3.91728	31.9742	0.160025	0.159579	1.00279	0.315961	0.373371	31.9742	0.546311	0.409971	1.33256	0.182677	0.346095	31.9742	1.0237	0.27534	3.71795	0.000200847	0.000412648	31.9742	0.637412	0.343119	1.8577	0.0632112	0.0901549
TGME49_220560	hypothetical protein	2	3	4	148	193	152	13	10	11	3	37	13	2.38268	2.46366	2.83186	4.31376	4.39933	4.52804	5.00653	4.87577	5.29951	3.69733	5.02454	4.55599	23.7255	-3.10751	0.512118	-6.06797	1.29539e-09	5.42146e-09	23.7255	0.546494	0.362484	1.50763	0.131648	0.276768	23.7255	-0.386985	0.272626	-1.41947	0.155761	0.197487	23.7255	-4.04099	0.565097	-7.15097	8.61676e-13	5.56396e-12
TGME49_285250	hypothetical protein	39	48	26	359	442	348	19	15	8	9	40	14	5.17094	5.2564	4.86187	5.5886	5.60882	5.73781	5.7602	5.67242	5.33803	5.08534	5.40069	4.99012	42.7126	-0.683093	0.169727	-4.02467	5.70564e-05	0.000140926	42.7126	0.547558	0.30405	1.80088	0.0717219	0.179107	42.7126	0.538808	0.210912	2.55466	0.0106292	0.0171892	42.7126	-0.691843	0.277074	-2.49696	0.0125262	0.0205885
TGME49_243240	WD domain, G-beta repeat-containing protein	12	4	7	73	97	81	10	6	2	5	18	4	3.49314	2.73315	3.19302	3.4557	3.53249	3.67728	4.37595	4.04947	3.48665	3.8512	3.97768	3.33127	13.6043	-0.776838	0.381085	-2.03849	0.0415009	0.0607069	13.6043	0.549082	0.496931	1.10495	0.269183	0.446498	13.6043	-0.415197	0.371082	-1.11888	0.26319	0.316389	13.6043	-1.74112	0.504445	-3.45155	0.00055737	0.00113228
TGME49_261520	nucleolar GTP-binding protein 1, putative	18	28	9	100	96	54	3	5	8	2	19	5	3.92159	4.21858	3.42933	3.80564	3.59192	3.39513	3.52995	4.02235	4.71586	3.36031	4.14224	3.56229	15.4588	0.473741	0.374341	1.26554	0.20568	0.259963	15.4588	0.554967	0.559136	0.992544	0.320932	0.503686	15.4588	-0.323062	0.439957	-0.734302	0.462765	0.519031	15.4588	-0.404288	0.509118	-0.794094	0.427141	0.48693
TGME49_313050	oxidoreductase, short chain dehydrogenase/reductase family protein	7	3	3	290	491	352	7	7	4	4	18	5	3.13424	2.46314	2.66057	5.07914	5.47427	5.49605	4.33325	4.48532	4.22761	3.90818	4.21286	3.6302	23.1114	-3.76948	0.445351	-8.46406	2.58236e-17	1.96172e-16	23.1114	0.563518	0.484313	1.16354	0.244609	0.417221	23.1114	1.74758	0.346638	5.04151	4.6187e-07	1.31713e-06	23.1114	-2.58542	0.55923	-4.62317	3.77918e-06	1.0577e-05
TGME49_313410	proteasome 26S regulatory subunit	27	24	16	146	162	114	8	7	4	6	17	5	4.48754	4.23323	4.0692	4.3284	4.23627	4.23763	4.51522	4.53412	4.29763	4.32894	4.20285	3.71862	19.654	0.0160243	0.224954	0.0712339	0.943212	0.951633	19.654	0.565843	0.44762	1.26411	0.206189	0.370567	19.654	0.249281	0.308989	0.806764	0.419803	0.473785	19.654	-0.300537	0.394327	-0.762152	0.445969	0.505208
TGME49_282055	protein phosphatase PP2C-hn	75	102	73	208	285	173	23	14	8	9	35	22	5.92154	6.12344	6.01475	5.02344	5.15673	5.00056	5.99872	5.63642	5.3871	5.13864	5.29583	5.49589	48.7096	1.26421	0.136242	9.27921	1.70738e-20	1.55906e-19	48.7096	0.566232	0.292863	1.93344	0.0531825	0.145688	48.7096	-0.341002	0.20603	-1.65511	0.0979028	0.131703	48.7096	0.35698	0.248761	1.43503	0.151278	0.195644
TGME49_306310	RecF/RecN/SMC N terminal domain-containing protein	146	155	111	279	321	257	4	8	5	8	15	2	6.61423	6.53577	6.42299	5.26461	5.20948	5.35306	4.28898	4.98812	4.85869	4.92451	4.36469	3.57596	49.2942	1.60828	0.118177	13.6091	3.53611e-42	9.6868e-41	49.2942	0.56728	0.461267	1.22983	0.218761	0.388828	49.2942	1.43585	0.304634	4.71336	2.43665e-06	6.15288e-06	49.2942	2.47685	0.365966	6.76797	1.30599e-11	7.37884e-11
TGME49_321620	dynamin-related protein DRPB	68	70	49	376	485	304	19	17	10	6	50	13	5.82832	5.7198	5.59239	5.6842	5.75541	5.62869	5.81011	5.85828	5.62445	4.81867	5.69439	4.995	49.471	0.0392514	0.153562	0.255606	0.798255	0.828499	49.471	0.571671	0.29662	1.92728	0.0539443	0.146792	49.471	0.436885	0.210572	2.07475	0.0380097	0.0548018	49.471	-0.0955343	0.259276	-0.368466	0.712526	0.765902
TGME49_289310	cullin family protein	17	20	11	106	129	93	167	120	162	170	296	147	5.83703	5.84491	5.75142	5.81367	5.81492	5.82428	8.17424	8.0118	8.59359	8.2787	7.71029	7.66588	255.069	-0.110017	0.355753	-0.309251	0.757131	0.794021	255.069	0.575461	0.290989	1.97761	0.0479733	0.135525	255.069	-4.71978	0.294118	-16.0472	5.97694e-58	4.15627e-56	255.069	-5.40526	0.353171	-15.3049	7.08592e-53	5.33806e-51
TGME49_237560	iron-sulfur cluster protein ISCU	80	86	78	704	776	543	15	11	12	1	34	21	6.03884	5.97938	6.13062	6.40472	6.30255	6.2973	5.61962	5.47955	5.8568	4.07685	5.34679	5.52329	60.1235	-0.377168	0.125387	-3.00802	0.00262956	0.00492272	60.1235	0.576107	0.314728	1.83049	0.0671765	0.170716	60.1235	1.51779	0.21279	7.1328	9.83447e-13	4.44518e-12	60.1235	0.564518	0.263621	2.1414	0.0322415	0.0497378
TGME49_225120	hypothetical protein	142	178	163	711	1006	724	10	6	9	3	25	9	6.67123	6.77775	6.94155	6.42733	6.59528	6.62039	5.3152	5.05746	5.63938	4.5936	5.12814	4.86424	76.0452	0.339644	0.127224	2.66965	0.00759305	0.0130692	76.0452	0.576807	0.390282	1.47792	0.139429	0.285167	76.0452	2.39201	0.264407	9.04667	1.474e-19	1.01717e-18	76.0452	2.15484	0.313999	6.86258	6.76261e-12	4.02198e-11
TGME49_270250	dense granule protein GRA1	3061	3466	2617	8203	10190	6586	286	241	175	124	635	315	10.7309	10.728	10.699	10.1896	10.2043	10.1587	10.0625	10.0567	10.0502	9.7561	9.93044	9.90987	1315.23	1.22766	0.134098	9.15494	5.43885e-20	4.68259e-19	1315.23	0.58388	0.152193	3.83644	0.00012483	0.000835896	1315.23	0.940344	0.142117	6.61667	3.6737e-11	1.47601e-10	1315.23	1.58413	0.144734	10.9451	7.01176e-28	1.54601e-26
TGME49_217890	alkyl hydroperoxide reductase/ Thiol specific antioxidant/ Mal allergen, putative	262	326	284	500	651	421	13	6	10	9	23	10	7.36205	7.4614	7.57185	6.11473	6.18823	6.10508	5.62966	5.17643	5.81573	5.41226	5.16634	5.0652	97.2869	1.83062	0.0980686	18.6667	9.23803e-78	1.67024e-75	97.2869	0.58821	0.357535	1.64518	0.0999317	0.231562	97.2869	1.55066	0.239498	6.47464	9.50377e-11	3.64043e-10	97.2869	2.79307	0.283	9.86949	5.64524e-23	8.64965e-22
TGME49_221670	transcriptional elongation factor FACT140	29	25	21	231	296	161	15	20	13	11	40	19	4.79482	4.50209	4.57633	5.04225	5.10749	4.81912	5.44848	5.94211	5.7841	5.216	5.35051	5.24479	38.6147	-0.509974	0.208887	-2.44139	0.0146308	0.0234508	38.6147	0.588291	0.295362	1.99176	0.046397	0.131896	38.6147	-0.379654	0.216556	-1.75315	0.0795765	0.108996	38.6147	-1.47792	0.289786	-5.10004	3.39587e-07	1.12449e-06
TGME49_247220	nudix -type motif 9 isoform a family protein	82	81	70	490	702	484	10	14	6	1	29	14	6.01437	5.85905	5.96116	5.95851	6.1492	6.12695	5.14429	5.63095	5.12631	3.89237	5.09952	5.04046	50.758	-0.168869	0.142334	-1.18643	0.235454	0.291976	50.758	0.589507	0.358559	1.6441	0.100156	0.231562	50.758	1.59906	0.245516	6.51307	7.36289e-11	2.85668e-10	50.758	0.840688	0.297566	2.82521	0.00472493	0.00835877
TGME49_261600	creatinase domain-containing protein	15	16	20	163	212	141	10	13	7	11	21	11	3.96644	3.89748	4.37743	4.52751	4.60987	4.54717	4.86048	5.31229	4.95329	5.05709	4.50902	4.51909	26.0511	-0.659497	0.237805	-2.77327	0.00554968	0.00979866	26.0511	0.592128	0.361104	1.63977	0.101053	0.231857	26.0511	-0.0992553	0.254872	-0.389432	0.696957	0.741234	26.0511	-1.35088	0.349267	-3.86775	0.000109842	0.000244574
TGME49_240960	AIG2 family protein	16	19	14	129	184	136	10	4	4	2	14	10	3.91448	3.95422	3.89528	4.15031	4.32067	4.37244	4.66481	3.97707	4.22172	3.48265	3.96503	4.26039	17.7128	-0.525306	0.259458	-2.02463	0.0429054	0.0623577	17.7128	0.592914	0.467588	1.26803	0.204788	0.369518	17.7128	0.447313	0.327201	1.36709	0.171596	0.215748	17.7128	-0.670907	0.422962	-1.58621	0.112691	0.149813
TGME49_310780	dense granule protein GRA4	323	371	265	879	1039	670	14	9	4	4	24	11	7.6078	7.61952	7.5132	6.723	6.69954	6.61182	5.75813	5.54298	5.24576	4.98526	5.28173	5.22008	112.188	1.24256	0.0908836	13.672	1.49204e-42	4.21502e-41	112.188	0.595216	0.369702	1.60999	0.1074	0.244558	112.188	2.38363	0.245355	9.71502	2.60194e-22	2.32887e-21	112.188	3.03098	0.291101	10.4121	2.18353e-25	4.02838e-24
TGME49_216730	MCM2/3/5 family protein	48	54	58	320	367	272	11	20	11	19	32	9	5.41884	5.40723	5.74855	5.47757	5.41837	5.47728	5.21754	6.00519	5.68386	5.87745	5.18488	4.61601	46.1762	0.0912882	0.163212	0.559322	0.575942	0.633396	46.1762	0.598379	0.310644	1.92625	0.0540726	0.146792	46.1762	0.319049	0.221591	1.43981	0.149921	0.19035	46.1762	-0.188042	0.272094	-0.691091	0.489509	0.545642
TGME49_231640	alveolin domain containing intermediate filament IMC1	238	251	183	621	606	476	32	15	21	16	36	42	7.37034	7.29216	7.2117	6.4751	6.26805	6.37466	6.61638	6.07645	6.65722	6.07242	5.73735	6.46511	105.001	1.31884	0.16798	7.85119	4.12099e-15	2.66098e-14	105.001	0.598412	0.278777	2.14656	0.0318281	0.0978661	105.001	0.460619	0.219286	2.10054	0.0356815	0.0518586	105.001	1.18105	0.240515	4.9105	9.0846e-07	2.89172e-06
TGME49_211290	rhoptry protein ROP15	108	140	101	177	146	116	12	14	5	7	29	9	6.27952	6.4339	6.32943	4.77095	4.36224	4.49367	5.23119	5.55429	4.86412	4.80906	5.01828	4.53443	45.9777	2.32961	0.168013	13.8657	1.02292e-43	2.98297e-42	45.9777	0.599377	0.365401	1.64033	0.100937	0.231857	45.9777	-0.355958	0.265912	-1.33863	0.18069	0.225613	45.9777	1.37428	0.301724	4.55476	5.24457e-06	1.45432e-05
TGME49_243800	long-chain fatty acid CoA ligase, putative	31	29	21	194	245	137	7	7	3	2	23	1	4.636	4.42862	4.33992	4.63826	4.68638	4.4342	4.38584	4.53395	4.06826	3.53278	4.51247	2.89658	20.3819	-0.142833	0.281205	-0.507931	0.611502	0.666825	20.3819	0.600688	0.512915	1.17113	0.241548	0.415026	20.3819	0.881255	0.378382	2.32901	0.0198587	0.0304793	20.3819	0.137735	0.446077	0.308769	0.757497	0.80373
TGME49_277740	zinc finger, C3HC4 type (RING finger) domain-containing protein	51	51	34	207	277	195	8	8	4	4	21	4	5.32531	5.17873	4.98673	4.82473	4.94132	4.94269	4.66887	4.82677	4.475	4.14562	4.53786	3.68196	27.4898	0.351828	0.173308	2.03008	0.0423485	0.0617291	27.4898	0.601581	0.435507	1.38134	0.167176	0.323612	27.4898	0.895429	0.29739	3.01096	0.00260423	0.00461612	27.4898	0.645676	0.362299	1.78216	0.0747228	0.104082
TGME49_297120	hypothetical protein	31	38	20	84	95	53	6	5	4	2	16	4	4.50244	4.58216	4.17496	3.67947	3.61548	3.4054	4.10779	4.08347	4.14123	3.41331	4.03226	3.45201	16.4394	1.29227	0.249532	5.17874	2.23384e-07	7.16095e-07	16.4394	0.603188	0.517986	1.16449	0.244227	0.417221	16.4394	-0.247913	0.371885	-0.666638	0.505003	0.558097	16.4394	0.441164	0.438495	1.00609	0.314373	0.375421
TGME49_294970	hypothetical protein	66	61	43	480	651	429	9	10	6	2	22	12	5.73076	5.49781	5.37428	5.90042	6.03323	5.95787	4.96195	5.22226	5.03512	3.98003	4.74047	4.80868	42.5459	-0.521089	0.146205	-3.5641	0.0003651	0.000795303	42.5459	0.605277	0.387387	1.56246	0.118179	0.259936	42.5459	1.77181	0.260885	6.79156	1.10927e-11	4.73008e-11	42.5459	0.645447	0.321533	2.00741	0.0447065	0.0660371
TGME49_233190	SKIP/SNW domain-containing protein	10	21	18	143	148	140	8	11	7	7	19	11	3.54491	4.12712	4.21799	4.33741	4.16568	4.49385	4.56523	5.0566	4.87782	4.52262	4.35142	4.4594	22.5199	-0.481758	0.266486	-1.80782	0.0706353	0.0980864	22.5199	0.60948	0.40242	1.51454	0.12989	0.274989	22.5199	-0.117201	0.294262	-0.398289	0.690417	0.735143	22.5199	-1.20844	0.382579	-3.15867	0.00158493	0.00300373
TGME49_220240	hypothetical protein	114	159	108	286	460	292	52	35	26	8	125	48	6.58327	6.79053	6.64047	5.69744	5.96042	5.86563	7.06854	6.82344	6.82819	5.47389	6.8647	6.55446	95.9871	1.22953	0.265427	4.63228	3.61668e-06	1.01537e-05	95.9871	0.611894	0.311668	1.96329	0.0496127	0.138425	95.9871	-0.976574	0.283132	-3.44918	0.0005623	0.00110265	95.9871	-0.358935	0.295676	-1.21395	0.224767	0.278342
TGME49_210370	hypothetical protein	64	74	54	62	82	50	10	7	6	3	21	9	5.54573	5.56842	5.47362	3.43333	3.52551	3.38134	4.8281	4.61879	4.75936	3.84417	4.47962	4.28345	27.6405	2.6605	0.178653	14.892	3.71356e-50	1.39877e-48	27.6405	0.612292	0.406789	1.50518	0.132277	0.277444	27.6405	-1.10687	0.292627	-3.78252	0.000155247	0.000323371	27.6405	0.941339	0.33431	2.81576	0.00486616	0.00856613
TGME49_208830	hypothetical protein	71	82	59	24	37	33	12	10	5	1	25	13	5.64247	5.66439	5.55077	2.43269	2.65288	2.90707	4.98427	4.94656	4.52363	3.22978	4.63385	4.61792	29.4628	3.83942	0.219658	17.4791	2.06723e-68	1.69888e-66	29.4628	0.612755	0.386731	1.58445	0.113092	0.251566	29.4628	-2.37127	0.306962	-7.72495	1.11897e-14	5.84708e-14	29.4628	0.855404	0.321846	2.6578	0.00786521	0.0133399
TGME49_297460	hypothetical protein	6	4	2	67	72	48	9	4	2	7	13	1	2.90262	2.69716	2.58888	3.19205	3.12189	3.09178	3.90033	3.43475	3.21575	3.77356	3.42927	2.66046	10.7354	-1.28903	0.494543	-2.60651	0.00914708	0.0153413	10.7354	0.614902	0.551863	1.11423	0.265181	0.443933	10.7354	-0.521527	0.417846	-1.24813	0.211983	0.26037	10.7354	-2.42546	0.61199	-3.96324	7.39407e-05	0.000170082
TGME49_246130	serpin (serine proteinase inhibitor) superfamily protein	50	54	41	309	493	310	18	17	13	14	37	17	5.49252	5.43712	5.39992	5.46657	5.77248	5.64872	5.75152	5.85703	5.89014	5.58607	5.37042	5.25024	48.6437	-0.257095	0.168592	-1.52495	0.127271	0.166985	48.6437	0.618116	0.295412	2.09239	0.0364041	0.110008	48.6437	0.348985	0.21375	1.63267	0.102537	0.136919	48.6437	-0.526226	0.26458	-1.98891	0.0467107	0.0685495
TGME49_215950	hypothetical protein	18	8	13	137	185	131	6	7	3	4	7	11	3.98456	3.18952	3.78934	4.17081	4.28268	4.28945	4.12641	4.40338	3.94023	3.87102	3.34668	4.30033	16.6813	-0.855138	0.305037	-2.80339	0.00505686	0.00899882	16.6813	0.620656	0.511267	1.21396	0.224765	0.394635	16.6813	0.654033	0.367742	1.77851	0.0753203	0.10348	16.6813	-0.821761	0.468196	-1.75516	0.0792312	0.109854
TGME49_283780	glucose-6-phosphate isomerase GPI	94	112	98	923	1160	759	30	13	24	11	63	22	6.37718	6.42386	6.53001	6.82792	6.86787	6.79314	6.49995	5.87937	6.73609	5.68451	6.16752	5.80659	88.8217	-0.545305	0.117634	-4.6356	3.55905e-06	1.0023e-05	88.8217	0.625602	0.244774	2.55583	0.0105934	0.0389286	88.8217	1.23264	0.171929	7.1695	7.52703e-13	3.43658e-12	88.8217	0.0617366	0.210221	0.293675	0.769006	0.81118
TGME49_277270	NTPase II	182	187	182	625	684	464	198	153	116	49	495	209	7.64999	7.58702	7.72146	7.3016	7.25206	7.2353	8.66714	8.58231	8.60602	7.68327	8.52809	8.35444	301.07	0.999644	0.296432	3.37225	0.000745556	0.00155654	301.07	0.632358	0.302385	2.09123	0.0365071	0.110008	301.07	-2.2304	0.296663	-7.51829	5.54975e-14	2.80278e-13	301.07	-1.86311	0.302158	-6.16602	7.00288e-10	3.34953e-09
TGME49_205250	rhoptry protein ROP18	0	1	0	3	6	4	56	60	35	18	136	71	2.19678	2.34021	2.25689	1.62229	1.7437	1.79577	6.62526	6.88921	6.58568	5.40951	6.43544	6.41843	77.1013	-0.915322	1.25866	-0.727217	0.467093	0.530467	77.1013	0.633024	0.247935	2.55319	0.0106742	0.0389314	77.1013	-7.69679	0.45605	-16.8771	6.63657e-64	5.99946e-62	77.1013	-9.24513	1.19905	-7.71037	1.25449e-14	9.69284e-14
TGME49_277240	NTPase I	9	12	12	49	59	45	198	153	116	49	495	209	5.45125	5.48553	5.5588	5.38623	5.3841	5.40453	8.27141	8.17245	8.19787	7.07715	8.11381	7.90866	244.586	0.460279	0.413477	1.11319	0.265626	0.32362	244.586	0.634654	0.320408	1.98077	0.0476174	0.134941	244.586	-5.75584	0.334377	-17.2136	2.09865e-66	2.71025e-64	244.586	-5.93022	0.402264	-14.7421	3.45944e-49	1.95458e-47
TGME49_301270	Tyrosine kinase-like (TKL) protein	74	59	58	178	258	208	38	36	24	31	69	35	6.02226	5.66844	5.88902	5.07659	5.24483	5.37693	6.637	6.74564	6.63192	6.51769	6.13998	6.11125	73.3499	0.918213	0.170283	5.39228	6.95707e-08	2.29533e-07	73.3499	0.635812	0.229244	2.77352	0.0055453	0.0229952	73.3499	-1.4332	0.185436	-7.72881	1.08556e-14	5.70553e-14	73.3499	-1.1508	0.217169	-5.29911	1.16371e-07	4.12545e-07
TGME49_201260	sugar transporter ST3	82	106	73	839	1061	743	7	10	3	4	18	6	6.00835	6.1499	6.00203	6.55084	6.60123	6.59653	4.8581	5.31199	4.65491	4.53357	4.66869	4.37041	58.9533	-0.668228	0.111852	-5.97424	2.31168e-09	9.16562e-09	58.9533	0.639902	0.42752	1.49678	0.134452	0.279811	58.9533	2.89401	0.281794	10.2699	9.62562e-25	9.77703e-24	58.9533	1.58588	0.340407	4.65877	3.18098e-06	9.07131e-06
TGME49_252360	rhoptry kinase family protein ROP24 (incomplete catalytic triad)	65	90	72	57	81	42	7	6	2	1	12	8	5.50526	5.74467	5.75823	3.28364	3.45284	3.13827	4.37472	4.37515	3.76325	3.18255	3.82632	4.0855	25.7543	3.01775	0.192466	15.6794	2.09156e-55	9.95141e-54	25.7543	0.640843	0.506661	1.26484	0.20593	0.370567	25.7543	-0.57298	0.359299	-1.59471	0.110776	0.146406	25.7543	1.80393	0.405774	4.44566	8.76232e-06	2.32292e-05
TGME49_295070	helicase associated domain (ha2) protein	21	22	13	91	129	90	9	10	9	11	28	1	4.22769	4.14134	3.85656	3.81484	3.98561	3.97871	4.6451	4.91601	5.10736	4.95211	4.73772	2.86885	22.5411	0.201119	0.293011	0.686389	0.492468	0.553032	22.5411	0.645411	0.415164	1.55459	0.120043	0.261491	22.5411	-0.690075	0.323778	-2.13132	0.0330629	0.0483639	22.5411	-1.13437	0.391642	-2.89643	0.00377431	0.00678325
TGME49_312950	hypothetical protein	17	15	13	21	33	17	9	6	2	2	16	6	3.62915	3.44065	3.50919	2.59741	2.72438	2.57832	4.09404	3.87592	3.33525	3.1425	3.72368	3.4665	12.1206	2.02796	0.337165	6.01472	1.80198e-09	7.27228e-09	12.1206	0.645598	0.503702	1.28171	0.199946	0.36457	12.1206	-2.08349	0.399399	-5.21657	1.82267e-07	5.33234e-07	12.1206	-0.701133	0.455935	-1.53779	0.1241	0.163299
TGME49_222240	hypothetical protein	20	22	12	121	130	89	5	5	5	2	12	7	4.0592	4.0295	3.70725	4.02411	3.91175	3.88712	3.94713	4.0725	4.31588	3.42109	3.77081	3.87137	15.5089	0.0149773	0.254236	0.058911	0.953023	0.958323	15.5089	0.6468	0.509931	1.26841	0.204653	0.369518	15.5089	0.353964	0.357034	0.9914	0.32149	0.376606	15.5089	-0.277859	0.444063	-0.625718	0.5315	0.588221
TGME49_304660	prostaglandin-E synthase	0	4	1	24	47	25	6	6	4	3	11	8	2.30032	2.61132	2.41922	2.61269	2.78422	2.67995	3.39912	3.49239	3.40553	3.06508	3.1492	3.32919	9.68374	-1.57941	0.706856	-2.23442	0.0254554	0.0392022	9.68374	0.657442	0.537701	1.22269	0.221446	0.391756	9.68374	-1.56768	0.42485	-3.68995	0.000224297	0.000459783	9.68374	-3.80453	0.779916	-4.87813	1.07098e-06	3.32703e-06
TGME49_225010	hypothetical protein	40	48	47	164	169	120	4	9	5	6	17	2	4.99163	5.05519	5.30235	4.51154	4.33127	4.34312	3.98338	4.87645	4.58543	4.40973	4.25966	3.20625	24.5446	0.928606	0.191176	4.85734	1.18974e-06	3.54958e-06	24.5446	0.662411	0.466459	1.42008	0.155583	0.30709	24.5446	0.522174	0.32655	1.59906	0.109806	0.14555	24.5446	0.788369	0.384054	2.05275	0.0400964	0.0602113
TGME49_262730	rhoptry protein ROP16	57	71	51	72	81	56	10	10	3	3	23	6	5.39346	5.50398	5.39081	3.58406	3.50365	3.49188	4.81021	4.97319	4.13192	3.82292	4.56473	3.89334	26.211	2.44735	0.184338	13.2764	3.17206e-40	7.9654e-39	26.211	0.662595	0.412775	1.60522	0.108446	0.246319	26.211	-0.94185	0.29917	-3.14821	0.00164274	0.00298201	26.211	0.8429	0.338912	2.48708	0.0128796	0.0210546
TGME49_260200	helicase associated domain (ha2) protein	12	12	5	121	160	113	18	9	3	10	18	12	3.65607	3.53039	3.04249	4.11144	4.20894	4.21422	5.39186	4.78122	4.04506	4.82722	4.24488	4.49319	21.7824	-1.09402	0.312466	-3.50124	0.000463099	0.000999143	21.7824	0.668864	0.379057	1.76455	0.0776398	0.191244	21.7824	-0.394146	0.280487	-1.40522	0.159956	0.201956	21.7824	-2.15703	0.403294	-5.34853	8.86734e-08	3.20073e-07
TGME49_297340	hypothetical protein	57	71	55	1169	1466	915	18	11	3	4	30	10	5.67576	5.76902	5.75271	6.9447	6.98527	6.85226	5.79097	5.47678	4.77355	4.65325	5.2289	4.86426	68.3909	-1.5973	0.134862	-11.844	2.31146e-32	3.73135e-31	68.3909	0.670444	0.34625	1.9363	0.0528309	0.145165	68.3909	2.6688	0.234802	11.3662	6.16345e-30	8.70587e-29	68.3909	0.401056	0.288001	1.39255	0.163756	0.210576
TGME49_218720	calcium-dependent protein kinase CDPK6	11	27	14	108	195	130	4	10	6	6	18	4	3.58304	4.32373	3.90893	3.98274	4.40697	4.34964	3.86988	4.85683	4.62215	4.28858	4.2282	3.51694	19.2265	-0.390489	0.321052	-1.21628	0.223879	0.279926	19.2265	0.672606	0.491419	1.3687	0.171093	0.329782	19.2265	0.294541	0.377674	0.779882	0.43546	0.490232	19.2265	-0.768554	0.449366	-1.71031	0.0872089	0.119089
TGME49_258870	hypothetical protein	142	134	124	1468	2038	1438	29	19	11	11	50	20	6.85634	6.67359	6.83206	7.35971	7.50385	7.50771	6.54634	6.30982	6.11695	5.81018	6.05209	5.84393	114.68	-0.949145	0.123014	-7.71573	1.20295e-14	7.55185e-14	114.68	0.674694	0.268189	2.51574	0.0118783	0.0424428	114.68	2.27655	0.191808	11.8689	1.717e-32	2.92862e-31	114.68	0.652709	0.224205	2.91121	0.00360029	0.00649633
TGME49_321690	hypothetical protein	18	23	15	121	182	139	3	8	5	3	19	1	3.99281	4.10575	3.92623	4.05478	4.27704	4.36201	3.60797	4.54694	4.36849	3.67608	4.22338	2.83863	17.1416	-0.316091	0.299333	-1.05599	0.290974	0.349324	17.1416	0.67737	0.525479	1.28905	0.19738	0.363046	17.1416	0.665493	0.388852	1.71143	0.0870017	0.118627	17.1416	-0.327968	0.463166	-0.7081	0.478883	0.53578
TGME49_239890	SCP family extracellular subfamily protein	56	53	35	120	183	118	15	11	6	3	27	14	5.46135	5.25021	5.04758	4.23242	4.49163	4.39569	5.37008	5.19673	4.88123	3.98898	4.84023	4.83521	30.6249	1.12883	0.188691	5.98243	2.19838e-09	8.75478e-09	30.6249	0.677484	0.361972	1.87165	0.0612557	0.160974	30.6249	-0.398178	0.265614	-1.49909	0.133851	0.172613	30.6249	0.0531707	0.309964	0.171538	0.8638	0.888368
TGME49_312270	rhoptry protein ROP13	57	49	45	89	100	39	24	16	15	11	45	20	5.52059	5.20674	5.37803	3.98578	3.90612	3.32744	5.95009	5.66283	5.91748	5.18988	5.46097	5.27683	41.5624	2.10611	0.227378	9.26259	1.99534e-20	1.80378e-19	41.5624	0.677831	0.310899	2.18023	0.0292406	0.091783	41.5624	-2.0853	0.26047	-8.0059	1.18597e-15	6.61798e-15	41.5624	-0.657018	0.283751	-2.31548	0.0205868	0.0331738
TGME49_257080	3'5'-cyclic nucleotide phosphodiesterase domain-containing protein	9	16	13	185	273	184	10	3	6	7	17	2	3.40153	3.79858	3.83513	4.5606	4.78108	4.73329	4.70797	3.78598	4.62711	4.43607	4.17122	3.10648	19.953	-1.40146	0.287624	-4.87254	1.10173e-06	3.30886e-06	19.953	0.677838	0.46628	1.45372	0.146025	0.293348	19.953	0.960584	0.332794	2.88643	0.00389645	0.00676082	19.953	-1.11871	0.435193	-2.57062	0.0101517	0.016932
TGME49_210440	polynucleotide adenylyltransferase	5	13	8	118	131	81	8	6	4	3	9	12	2.94342	3.51349	3.33135	3.94231	3.86248	3.74465	4.27674	4.15091	4.04787	3.5748	3.47785	4.27745	14.905	-0.990729	0.344731	-2.87392	0.00405413	0.00732988	14.905	0.679774	0.486446	1.39743	0.162284	0.316857	14.905	0.081115	0.355973	0.227869	0.819748	0.848858	14.905	-1.58939	0.478281	-3.32313	0.000890137	0.00176282
TGME49_201860	hypothetical protein	291	302	240	445	439	292	25	29	17	12	60	26	7.56545	7.46887	7.47821	6.13935	5.9507	5.90122	6.36542	6.6553	6.4409	5.81884	6.16798	6.01004	109.764	2.17724	0.126532	17.2069	2.35514e-66	1.52075e-64	109.764	0.680137	0.252487	2.69375	0.00706532	0.0285136	109.764	-0.0640785	0.18997	-0.337308	0.735885	0.773535	109.764	1.43302	0.208977	6.85732	7.01648e-12	4.14568e-11
TGME49_301216	endonuclease/exonuclease/phosphatase family protein	1	3	3	36	61	42	16	7	9	12	19	11	1.99572	2.31153	2.49592	2.71143	3.03489	3.01874	5.04532	4.28022	4.84719	4.80703	4.10932	4.18958	19.1667	-1.63483	0.590774	-2.76727	0.00565278	0.00992255	19.1667	0.681102	0.391257	1.74081	0.0817175	0.199117	19.1667	-1.9925	0.320317	-6.2204	4.95877e-10	1.79309e-09	19.1667	-4.30843	0.632054	-6.81656	9.32478e-12	5.33519e-11
TGME49_269420	hypothetical protein	16	22	16	378	437	313	11	6	3	1	17	9	4.00885	4.20164	4.12511	5.48697	5.43411	5.45519	4.93993	4.48263	4.17316	3.34011	4.26571	4.29641	26.0965	-1.71393	0.222613	-7.69914	1.36982e-14	8.48163e-14	26.0965	0.695602	0.438264	1.58718	0.112473	0.25131	26.0965	1.72612	0.299151	5.77005	7.92491e-09	2.57702e-08	26.0965	-0.683411	0.390051	-1.75211	0.0797557	0.110372
TGME49_212270	hypothetical protein	120	135	101	546	879	584	18	14	12	8	40	12	6.5324	6.52174	6.46673	6.18871	6.49141	6.43107	5.88588	5.80108	5.94634	5.26236	5.60153	5.13032	70.5524	0.181613	0.145803	1.24561	0.212908	0.268436	70.5524	0.701827	0.313785	2.23665	0.0253093	0.0814222	70.5524	1.41522	0.2281	6.20437	5.49153e-10	1.95447e-09	70.5524	0.895006	0.260173	3.44004	0.000581619	0.00117101
TGME49_293170	hypothetical protein	21	25	26	92	89	55	8	14	14	17	21	8	4.28688	4.33496	4.64077	3.8667	3.62038	3.48815	4.60651	5.37988	5.71025	5.53355	4.48773	4.17984	28.2893	0.973389	0.319977	3.04206	0.00234965	0.00443442	28.2893	0.707567	0.409981	1.72585	0.0843736	0.20394	28.2893	-1.41291	0.346379	-4.0791	4.52104e-05	0.000100486	28.2893	-1.14709	0.387932	-2.95694	0.00310709	0.00567436
TGME49_227990	hypothetical protein	4	1	3	45	64	31	4	4	7	5	15	1	2.65979	2.34715	2.60932	2.87965	2.96269	2.78072	3.23403	3.32005	3.90635	3.42133	3.41453	2.56935	10.2896	-1.42425	0.605911	-2.3506	0.0187433	0.0294678	10.2896	0.709232	0.582361	1.21786	0.223279	0.393458	10.2896	-0.914125	0.466323	-1.96028	0.049963	0.0705728	10.2896	-3.04761	0.699153	-4.359	1.30658e-05	3.39411e-05
TGME49_244500	Tubulin-tyrosine ligase family protein	16	26	20	59	61	50	5	7	6	6	14	4	3.82952	4.16755	4.14189	3.33049	3.19113	3.32915	3.91546	4.34404	4.46044	4.14603	3.87663	3.41651	16.0546	1.2099	0.26198	4.61828	3.86929e-06	1.07958e-05	16.0546	0.712984	0.476581	1.49604	0.134643	0.279811	16.0546	-0.838397	0.352004	-2.38178	0.0172291	0.0269458	16.0546	-0.341483	0.414555	-0.823735	0.41009	0.471057
TGME49_242090	zinc finger (CCCH type) motif-containing protein	105	136	94	1094	1380	918	19	22	21	9	59	16	6.49664	6.6277	6.4971	7.01129	7.05544	6.99742	6.08144	6.36443	6.61258	5.54858	6.11692	5.55658	93.8265	-0.66581	0.11551	-5.76409	8.20974e-09	3.04164e-08	93.8265	0.713453	0.256623	2.78016	0.00543326	0.0226344	93.8265	1.68613	0.181465	9.29178	1.51728e-20	1.18243e-19	93.8265	0.306868	0.215101	1.42662	0.15369	0.197957
TGME49_275480	Myb family DNA-binding domain-containing protein	42	47	51	331	375	290	25	27	25	26	49	26	5.40883	5.39178	5.71482	5.62441	5.55675	5.65559	6.16775	6.41349	6.65119	6.30384	5.74999	5.77102	63.1983	-0.159477	0.158034	-1.00913	0.312913	0.370738	63.1983	0.718486	0.236921	3.0326	0.00242455	0.0109045	63.1983	-0.380961	0.176657	-2.15649	0.0310451	0.0456338	63.1983	-1.25892	0.22338	-5.6358	1.74243e-08	6.9725e-08
TGME49_261950	ATP synthase beta subunit ATP-B	48	42	29	199	217	163	14	10	12	6	29	13	5.31856	5.02247	4.87791	4.84042	4.7222	4.79822	5.3377	5.1445	5.6607	4.58551	4.95982	4.80504	33.493	0.385716	0.175339	2.19983	0.0278186	0.0421947	33.493	0.719218	0.334714	2.14875	0.0316539	0.0976625	33.493	-0.0641437	0.240423	-0.266796	0.789626	0.822376	33.493	-0.397646	0.291503	-1.36412	0.17253	0.220916
TGME49_293770	chitinase-like protein CLP1	34	52	28	155	203	128	5	8	3	6	11	4	4.77731	5.1118	4.68473	4.42504	4.51329	4.39286	4.13047	4.7164	4.12288	4.37458	3.81151	3.58353	22.0625	0.580125	0.195979	2.96014	0.00307501	0.00570803	22.0625	0.723918	0.496297	1.45864	0.144665	0.291912	22.0625	0.850932	0.346863	2.45322	0.0141583	0.0224545	22.0625	0.707139	0.405468	1.74401	0.0811579	0.111795
TGME49_297900	hypothetical protein	17	24	19	407	448	339	8	6	4	4	19	1	4.06768	4.29198	4.30119	5.57535	5.4642	5.55037	4.6062	4.48051	4.39681	4.06927	4.38067	2.95421	26.6548	-1.64735	0.219604	-7.50145	6.31168e-14	3.65754e-13	26.6548	0.723972	0.465439	1.55546	0.119836	0.261491	26.6548	1.99017	0.320136	6.21663	5.07938e-10	1.82213e-09	26.6548	-0.381155	0.402955	-0.945901	0.344199	0.406473
TGME49_275430	hypothetical protein	4	5	8	86	88	67	21	22	17	19	34	24	2.85301	2.88014	3.46117	3.78881	3.60479	3.69583	5.67324	5.90758	5.93562	5.65657	5.01974	5.34982	35.8957	-1.15408	0.38133	-3.02647	0.0024743	0.00465025	35.8957	0.733651	0.277304	2.64566	0.00815328	0.031701	35.8957	-2.05275	0.225392	-9.10745	8.43445e-20	5.95683e-19	35.8957	-3.94048	0.414135	-9.51495	1.81798e-21	2.45292e-20
TGME49_255190	myosin C	61	54	51	293	400	274	14	8	6	4	26	7	5.61487	5.32938	5.53565	5.30608	5.44611	5.41585	5.365	4.95326	4.978	4.30251	4.86784	4.25875	36.4387	0.136059	0.155741	0.873622	0.382324	0.445962	36.4387	0.734323	0.376837	1.94865	0.0513372	0.141801	36.4387	1.05248	0.263781	3.98997	6.60823e-05	0.000142234	36.4387	0.454212	0.310936	1.46079	0.144074	0.187039
TGME49_204530	microneme protein MIC11	410	465	308	1360	1844	1161	22	17	13	7	44	18	7.96945	7.9673	7.79272	7.33657	7.44608	7.34039	6.45408	6.38267	6.41983	5.77429	6.14204	5.98983	160.391	0.791688	0.115372	6.86204	6.78826e-12	3.31708e-11	160.391	0.735165	0.287963	2.55299	0.0106803	0.0389314	160.391	2.32617	0.207837	11.1923	4.44986e-29	5.9157e-28	160.391	2.38269	0.230297	10.3462	4.35648e-25	7.72207e-24
TGME49_227350	hypothetical protein	2	10	1	41	63	30	11	15	4	4	20	15	2.25538	3.16221	2.11054	2.85311	3.07118	2.72378	4.54832	5.05313	3.9446	3.65176	4.11301	4.46018	16.9797	-0.687869	0.48604	-1.41525	0.156995	0.202747	16.9797	0.735563	0.431898	1.70309	0.0885505	0.212898	16.9797	-1.90645	0.363075	-5.25083	1.51414e-07	4.46388e-07	16.9797	-3.32988	0.539395	-6.17336	6.6854e-10	3.21468e-09
TGME49_308860	hypothetical protein	71	95	62	453	531	360	4	6	6	2	13	6	5.77518	5.96653	5.74551	5.7977	5.76138	5.71867	4.20835	4.67383	4.96144	3.87662	4.16037	4.1233	39.9106	0.112129	0.128806	0.870531	0.38401	0.447352	39.9106	0.735862	0.485643	1.51523	0.129714	0.274989	39.9106	2.3329	0.327735	7.11827	1.09294e-12	4.8808e-12	39.9106	1.70917	0.380828	4.48803	7.18836e-06	1.93978e-05
TGME49_219850	prolyl-tRNA synthetase (ProRS)	39	56	38	204	209	139	15	13	7	11	30	5	5.07706	5.34352	5.17263	4.86301	4.67374	4.61218	5.40669	5.41836	5.08012	5.16764	4.99089	3.93886	33.3896	0.617462	0.186845	3.30467	0.000950879	0.00194919	33.3896	0.736269	0.34965	2.10573	0.0352278	0.106866	33.3896	-0.0743632	0.257387	-0.288916	0.772645	0.807481	33.3896	-0.19317	0.301527	-0.64064	0.521756	0.578829
TGME49_300030	hypothetical protein	8	12	11	187	211	158	7	8	5	5	13	8	3.31001	3.53289	3.67879	4.55762	4.48286	4.55038	4.33665	4.61393	4.43575	4.11562	3.90198	4.06604	18.9512	-1.49503	0.290289	-5.15013	2.60304e-07	8.25667e-07	18.9512	0.740125	0.445764	1.66035	0.0968439	0.225636	18.9512	0.748292	0.313463	2.38718	0.0169782	0.0266463	18.9512	-1.48686	0.429785	-3.45955	0.000541083	0.00110166
TGME49_266640	Acetyl-coenzyme A synthetase 2, putative	94	124	82	402	509	382	17	12	8	6	31	11	6.19649	6.36301	6.16761	5.77246	5.82236	5.89392	5.71222	5.52464	5.43753	4.85754	5.21642	4.87912	54.2809	0.559069	0.11927	4.68742	2.76668e-06	7.99066e-06	54.2809	0.754085	0.325924	2.31368	0.0206851	0.0679974	54.2809	1.09368	0.226837	4.82145	1.42517e-06	3.69155e-06	54.2809	0.898667	0.262672	3.42125	0.000623347	0.00124946
TGME49_295360	hypothetical protein	75	80	67	378	542	343	3	7	7	2	14	6	5.83729	5.76467	5.83384	5.58541	5.78386	5.66074	4.01172	4.80712	5.10256	3.86794	4.22403	4.11628	39.1955	0.173523	0.141388	1.22728	0.219716	0.275484	39.1955	0.761451	0.476566	1.59779	0.11009	0.249427	39.1955	2.17287	0.326459	6.65586	2.81639e-11	1.15204e-10	39.1955	1.58494	0.374874	4.22793	2.35851e-05	5.90607e-05
TGME49_224350	aminopeptidase N, putative	44	44	27	269	321	221	30	29	13	3	64	30	5.33752	5.20236	4.95229	5.29829	5.28348	5.26158	6.28422	6.41961	5.86445	4.32428	5.94251	5.82011	51.3282	-0.148696	0.218095	-0.681794	0.495369	0.5556	51.3282	0.762059	0.284199	2.68142	0.00733097	0.0292437	51.3282	-0.526627	0.232243	-2.26758	0.0233551	0.0353652	51.3282	-1.43738	0.27276	-5.26977	1.36598e-07	4.80486e-07
TGME49_260310	ATP-binding cassette transporter ABC.B1	2	7	6	126	214	123	15	8	13	15	20	9	2.42035	3.04974	3.15375	4.16201	4.54891	4.31836	5.21548	4.68069	5.54615	5.31492	4.36899	4.21428	25.6952	-2.25792	0.44003	-5.13128	2.87781e-07	9.09631e-07	25.6952	0.772807	0.395674	1.95314	0.0508026	0.141309	25.6952	-0.364383	0.321359	-1.13388	0.256845	0.310412	25.6952	-3.39511	0.496903	-6.83254	8.34234e-12	4.86547e-11
TGME49_224460	aminopeptidase n, putative	190	250	136	858	1056	764	30	29	13	3	64	30	7.13683	7.28926	6.90819	6.79673	6.81423	6.8433	6.55607	6.67558	6.22502	5.01629	6.24679	6.15608	105.725	0.436684	0.199287	2.19123	0.0284351	0.042986	105.725	0.775305	0.300023	2.58415	0.00976186	0.0366171	105.725	1.2156	0.24748	4.9119	9.01958e-07	2.44856e-06	105.725	0.876977	0.261692	3.35118	0.000804694	0.00159878
TGME49_280570	SAG-related sequence SRS35A	18	17	19	3793	3701	2328	7	3	6	2	17	2	4.54945	4.40441	4.68279	8.09283	7.84602	7.7198	4.85776	4.45072	5.1134	4.22952	4.6562	3.91345	123.318	-4.82273	0.261116	-18.4697	3.62157e-76	5.45651e-74	123.318	0.776767	0.514385	1.51009	0.131021	0.276091	123.318	5.23688	0.36693	14.2722	3.26347e-46	1.7354e-44	123.318	-0.362622	0.445125	-0.814653	0.415271	0.475196
TGME49_227280	dense granule protein GRA3	1687	2067	1561	5015	5707	3621	20	18	13	2	48	18	9.52031	9.58597	9.54963	8.89858	8.85196	8.77517	7.62413	7.64127	7.64058	7.33319	7.56163	7.49481	573.118	1.24516	0.155601	8.00227	1.22144e-15	8.11901e-15	573.118	0.778945	0.31445	2.47717	0.0132429	0.0464016	573.118	4.11483	0.240661	17.098	1.53555e-65	1.73517e-63	573.118	4.58104	0.255289	17.9446	5.29317e-72	6.83576e-70
TGME49_243490	BCS1 family isoform 9, putative	5	7	3	44	67	46	5	4	6	4	10	5	2.86287	2.94662	2.73073	2.99045	3.11349	3.10086	3.51639	3.46985	3.94014	3.43215	3.29766	3.27059	10.7695	-0.715756	0.434351	-1.64787	0.0993784	0.13419	10.7695	0.784195	0.535679	1.46393	0.143214	0.289632	10.7695	-0.631577	0.40241	-1.56949	0.116534	0.152456	10.7695	-2.13153	0.56007	-3.80582	0.000141335	0.000308616
TGME49_217520	hypothetical protein	63	59	38	122	131	64	14	5	9	5	23	8	5.56621	5.3406	5.10496	4.21506	4.08111	3.68758	5.25011	4.37076	5.24643	4.30901	4.62522	4.22907	28.9057	1.69877	0.23421	7.25322	4.06971e-13	2.21627e-12	28.9057	0.787986	0.414407	1.90148	0.0572394	0.152638	28.9057	-0.52072	0.322012	-1.61709	0.10586	0.140939	28.9057	0.390068	0.350565	1.11268	0.265845	0.3221
TGME49_297880	dense granule protein DG32	69	80	50	168	199	134	5	3	8	1	13	6	5.65344	5.67926	5.40183	4.55618	4.53215	4.48341	4.18843	3.93768	5.08776	3.35995	4.0055	3.94088	28.0859	1.33849	0.157897	8.47697	2.31139e-17	1.77076e-16	28.0859	0.813771	0.495791	1.64136	0.100723	0.231857	28.0859	0.984409	0.34666	2.8397	0.0045156	0.00776066	28.0859	1.50912	0.38803	3.8892	0.000100576	0.000225052
TGME49_313130	hypothetical protein	6	4	3	39	68	45	81	59	64	76	112	39	3.76799	3.50005	3.53436	3.63848	3.89272	3.85596	7.24655	7.06303	7.49252	7.27595	6.4308	5.99517	106.932	-0.866793	0.521532	-1.66201	0.0965103	0.130999	106.932	0.819862	0.343195	2.38891	0.0168986	0.0574297	106.932	-4.42873	0.348473	-12.709	5.27164e-37	1.13466e-35	106.932	-6.11539	0.518021	-11.8053	3.66533e-32	8.9553e-31
TGME49_256070	CMGC kinase	6	8	11	50	78	19	5	7	3	4	13	2	2.95823	3.02809	3.32963	3.07645	3.21996	2.71881	3.53618	3.87067	3.48741	3.4524	3.48027	2.89505	10.7972	0.194726	0.496575	0.392138	0.694956	0.738238	10.7972	0.824145	0.642458	1.2828	0.199563	0.36457	10.7972	-0.734733	0.535834	-1.3712	0.170314	0.214434	10.7972	-1.36415	0.6101	-2.23595	0.0253551	0.0397935
TGME49_215280	succinate dehydrogenase [ubiquinone] iron-sulfur protein	29	39	20	151	176	117	24	20	25	30	29	17	4.83605	5.00892	4.57912	4.61561	4.57557	4.51923	5.98196	5.94972	6.53802	6.33686	5.03	5.15758	48.2336	0.327041	0.318157	1.02792	0.303986	0.362537	48.2336	0.824218	0.360284	2.28769	0.0221558	0.0723062	48.2336	-1.3188	0.323319	-4.07894	4.52411e-05	0.000100486	48.2336	-1.81598	0.355659	-5.10596	3.29127e-07	1.0979e-06
TGME49_284170	DHHC zinc finger domain-containing protein	32	33	29	56	64	36	28	24	17	28	38	14	4.84585	4.74074	4.85988	3.48789	3.42685	3.22595	6.08946	6.08597	6.01867	6.19258	5.23584	4.86089	44.1661	1.95343	0.264232	7.39285	1.4371e-13	8.17067e-13	44.1661	0.828697	0.302586	2.73872	0.00616791	0.0252298	44.1661	-2.79353	0.273057	-10.2306	1.44604e-24	1.45247e-23	44.1661	-1.6688	0.294647	-5.66374	1.48106e-08	6.03098e-08
TGME49_233380	hypothetical protein	170	225	149	1065	1444	1002	43	38	20	11	99	25	7.11725	7.26714	7.09697	7.11017	7.22271	7.20989	7.01175	7.04499	6.73678	5.95358	6.77793	6.15383	126.726	-0.0240593	0.207917	-0.115716	0.907877	0.921124	126.726	0.829281	0.281067	2.95047	0.00317287	0.0137898	126.726	1.16915	0.241727	4.83665	1.32048e-06	3.4401e-06	126.726	0.31581	0.252578	1.25034	0.211174	0.262949
TGME49_249370	translation initiation factor SUI1, putative	64	74	49	686	949	587	11	6	2	4	9	10	5.68657	5.70641	5.51297	6.2978	6.45377	6.30488	5.15616	4.75521	4.28198	4.38813	3.94193	4.64525	47.8762	-0.890787	0.142357	-6.25742	3.91393e-10	1.71757e-09	47.8762	0.835902	0.457147	1.82852	0.0674713	0.170716	47.8762	2.90792	0.316197	9.19654	3.6966e-20	2.74772e-19	47.8762	1.18123	0.359538	3.28541	0.00101834	0.00198401
TGME49_208570	ubiquitin conjugating enzyme E2, putative	29	21	15	390	469	265	6	8	7	5	18	3	4.66681	4.17964	4.08809	5.5495	5.5431	5.28457	4.37006	4.80166	4.96663	4.29567	4.35364	3.4643	27.8834	-1.42516	0.239005	-5.96288	2.47824e-09	9.6984e-09	27.8834	0.839594	0.453326	1.85208	0.064015	0.166432	27.8834	1.76929	0.329213	5.37431	7.68772e-08	2.32431e-07	27.8834	-0.49546	0.392742	-1.26154	0.207115	0.258965
TGME49_271920	hypothetical protein	7	4	2	59	59	37	8	10	4	2	16	9	3.00568	2.62562	2.48022	3.18499	3.04244	2.96305	4.04348	4.383	3.80698	3.13282	3.75878	3.8014	13.0435	-0.900668	0.458867	-1.96281	0.0496684	0.0708205	13.0435	0.844366	0.462003	1.82762	0.0676065	0.170716	13.0435	-1.13071	0.362932	-3.11547	0.00183649	0.00331375	13.0435	-2.87574	0.540634	-5.31919	1.04228e-07	3.70954e-07
TGME49_310450	myosin heavy chain, putative	32	44	22	262	305	234	10	4	5	4	14	5	4.76578	4.98062	4.47823	5.06991	5.02594	5.12654	4.85861	4.16132	4.62396	4.10261	4.09032	3.8077	25.3599	-0.368526	0.188295	-1.95718	0.0503266	0.0715335	25.3599	0.849813	0.461802	1.84021	0.0657372	0.168825	25.3599	1.46216	0.325655	4.48989	7.12591e-06	1.72241e-05	25.3599	0.243817	0.37771	0.645515	0.518593	0.57664
TGME49_240080	hypothetical protein	56	58	62	186	218	171	54	35	50	48	74	36	5.80124	5.71304	6.005	5.203	5.17444	5.27287	7.03369	6.74199	7.44297	7.00457	6.25178	6.18361	91.6841	0.9686	0.248261	3.90154	9.5584e-05	0.000227389	91.6841	0.850411	0.274127	3.10226	0.00192051	0.00881289	91.6841	-1.91645	0.252654	-7.58529	3.31756e-14	1.68487e-13	91.6841	-1.79827	0.270083	-6.65819	2.77216e-11	1.52807e-10
TGME49_222000	brix domain-containing protein	2	8	2	49	43	34	3	7	7	5	13	3	2.46611	2.92991	2.50235	2.97391	2.7944	2.85885	3.16361	3.83225	4.05035	3.53453	3.4239	2.94378	11.2198	-0.739927	0.507639	-1.45759	0.144955	0.188546	11.2198	0.852282	0.540691	1.57628	0.11496	0.254716	11.2198	-1.06721	0.433402	-2.4624	0.013801	0.0220038	11.2198	-2.65942	0.601836	-4.41884	9.92317e-06	2.61532e-05
TGME49_255280	hypothetical protein	0	0	0	8	7	7	13	8	13	4	26	12	1.28047	1.21342	1.33816	1.24761	1.03093	1.28658	4.48718	4.0714	4.96037	3.28574	4.16625	3.9656	17.012	-2.64268	1.23313	-2.14307	0.0321071	0.0478957	17.012	0.86617	0.39175	2.21103	0.027034	0.0860518	17.012	-4.56252	0.432357	-10.5527	4.93734e-26	5.5792e-25	17.012	-8.07137	1.21948	-6.61869	3.62394e-11	1.95002e-10
TGME49_270580	HECT-domain (ubiquitin-transferase) domain-containing protein	0	1	0	3	14	6	7	8	3	6	12	3	2.06901	2.1509	2.07608	2.06709	2.20984	2.13999	3.23697	3.42875	2.97094	3.18984	2.94649	2.59614	9.14168	-1.71417	1.26598	-1.35402	0.175729	0.225013	9.14168	0.867656	0.588651	1.47397	0.140489	0.286685	9.14168	-3.58453	0.566931	-6.3227	2.57036e-10	9.52297e-10	9.14168	-6.16636	1.27586	-4.83311	1.34414e-06	4.1014e-06
TGME49_280600	histidyl-tRNA synthetase (HisRS), putative	31	45	33	124	166	101	13	15	8	11	27	5	4.77453	5.05032	4.96841	4.25624	4.36928	4.20943	5.19612	5.52752	5.15261	5.11102	4.82685	3.86445	30.0537	0.835305	0.192477	4.33977	1.42631e-05	3.72653e-05	30.0537	0.871036	0.34685	2.51128	0.0120295	0.0428137	30.0537	-0.486314	0.260184	-1.86911	0.0616069	0.0859296	30.0537	-0.522045	0.299427	-1.74348	0.0812494	0.111795
TGME49_265330	cell-cycle-associated protein kinase GSK, putative	56	58	58	300	432	271	14	15	13	9	26	15	5.58646	5.484	5.74837	5.40454	5.59952	5.47207	5.45662	5.69341	5.85905	5.11451	4.96671	5.08588	45.109	0.140171	0.150638	0.930516	0.352104	0.412843	45.109	0.8712	0.316949	2.74871	0.00598302	0.0245848	45.109	0.646368	0.230195	2.80792	0.00498621	0.00852086	45.109	-0.0846604	0.264875	-0.319624	0.749253	0.796853
TGME49_289620	cathepsin CPC1	89	93	56	306	345	213	18	12	8	9	25	11	6.09989	6.00483	5.70161	5.4193	5.341	5.19798	5.71223	5.45221	5.35524	5.10436	4.91827	4.77983	45.3495	0.814036	0.148252	5.4909	3.99888e-08	1.36415e-07	45.3495	0.875067	0.336287	2.60214	0.00926441	0.0351892	45.3495	0.587309	0.245934	2.38807	0.0169369	0.0266277	45.3495	0.526279	0.273101	1.92705	0.0539738	0.0783183
TGME49_270595	UBA/TS-N domain-containing protein	1	0	1	4	10	4	7	8	3	6	12	3	2.17173	2.06425	2.18778	2.08766	2.16037	2.10217	3.24739	3.43985	2.98034	3.20008	2.95567	2.60356	9.17851	-0.478249	1.11184	-0.430142	0.667092	0.718774	9.17851	0.877909	0.549959	1.59632	0.110418	0.249543	9.17851	-3.92047	0.550057	-7.12739	1.02292e-12	4.60059e-12	9.17851	-5.27662	1.11179	-4.74606	2.07415e-06	6.12756e-06
TGME49_216860	DEAD (Asp-Glu-Ala-Asp) box polypeptide DDX39	160	195	152	626	749	455	96	81	63	63	132	80	7.22043	7.27915	7.2711	6.83324	6.82477	6.71584	7.89213	7.8811	7.93012	7.59058	7.21483	7.34354	177.136	0.829737	0.132973	6.23987	4.37933e-10	1.91252e-09	177.136	0.878732	0.171056	5.13711	2.78992e-07	3.15261e-06	177.136	-0.993674	0.147093	-6.75543	1.42415e-11	6.01605e-11	177.136	-1.04267	0.159078	-6.55447	5.58415e-11	2.95209e-10
TGME49_315300	transcription factor IIB, putative	27	28	23	108	132	95	23	20	17	18	32	20	4.69108	4.59195	4.64146	4.17873	4.1882	4.21678	5.89746	5.91156	6.05792	5.7181	5.07537	5.27041	40.1378	0.569941	0.202415	2.8157	0.00486707	0.00869532	40.1378	0.884697	0.270074	3.27576	0.00105379	0.00532195	40.1378	-1.42711	0.210785	-6.77047	1.28365e-11	5.44798e-11	40.1378	-1.74187	0.263594	-6.60814	3.89171e-11	2.08172e-10
TGME49_314430	serine/threonine specific protein phosphatase	102	107	83	1101	1474	1050	10	6	12	5	34	1	6.3025	6.21864	6.20244	6.88477	6.99655	7.01093	5.29346	5.0335	5.87895	4.8559	5.38859	3.8742	76.7012	-0.961612	0.479531	-2.00532	0.0449292	0.0649855	76.7012	0.885984	0.604465	1.46573	0.142721	0.289283	76.7012	3.05685	0.541089	5.64945	1.60966e-08	5.08787e-08	76.7012	1.20926	0.550046	2.19846	0.027916	0.0433609
TGME49_231970	pre-mRNA processing splicing factor PRP8	439	448	427	643	792	648	456	268	232	292	429	240	8.75109	8.68824	8.80131	8.11011	8.11527	8.16177	9.685	9.38833	9.51431	9.40286	8.8501	8.89531	580.891	2.00666	0.277002	7.24422	4.34931e-13	2.35436e-12	580.891	0.889626	0.280606	3.17038	0.00152242	0.00716805	580.891	-2.74703	0.278326	-9.86981	5.62701e-23	5.24414e-22	580.891	-1.62999	0.279292	-5.83614	5.34224e-09	2.27801e-08
TGME49_255260	apical membrane antigen AMA1	343	464	313	1460	1835	1203	38	25	19	11	49	36	7.85444	8.02393	7.8732	7.4835	7.51889	7.45465	7.01125	6.80467	6.83367	6.20066	6.36941	6.62597	171.246	0.665492	0.107637	6.18276	6.2989e-10	2.7245e-09	171.246	0.890476	0.239449	3.71886	0.000200124	0.0012307	171.246	1.87443	0.179518	10.4415	1.60266e-25	1.72477e-24	171.246	1.64945	0.191559	8.61067	7.26365e-18	7.91125e-17
TGME49_237220	DNA replication licensing factor Mcm7, putative	49	47	50	158	178	139	8	8	3	5	12	5	5.24158	5.04819	5.39184	4.48424	4.4039	4.52287	4.61997	4.77692	4.19092	4.27121	3.93034	3.79501	25.3523	0.970695	0.173538	5.59357	2.22447e-08	7.79426e-08	25.3523	0.907404	0.465883	1.94771	0.0514501	0.141801	25.3523	0.766718	0.334024	2.2954	0.0217104	0.0330964	25.3523	0.830009	0.368226	2.25408	0.0241914	0.0382325
TGME49_217550	hypothetical protein	20	29	25	237	370	230	6	8	4	2	14	5	4.22303	4.48022	4.57791	4.91778	5.21161	5.0689	4.30861	4.73747	4.37073	3.60085	4.05363	3.76222	23.2237	-0.815416	0.225505	-3.61595	0.000299253	0.000658211	23.2237	0.916716	0.48817	1.87786	0.0604	0.159654	23.2237	1.65314	0.353468	4.67693	2.91201e-06	7.27199e-06	23.2237	-0.0789875	0.405244	-0.194913	0.845461	0.875483
TGME49_219590	RuvB family 1 protein	18	17	17	86	96	87	25	11	14	11	30	16	4.1558	3.96173	4.21493	3.81936	3.72959	4.01194	5.92028	5.14171	5.74346	5.07182	4.91232	4.92794	31.2087	0.293804	0.248494	1.18234	0.237071	0.293177	31.2087	0.926155	0.305853	3.02811	0.00246092	0.010959	31.2087	-1.42607	0.243755	-5.85044	4.90274e-09	1.62944e-08	31.2087	-2.05842	0.309643	-6.64773	2.97648e-11	1.62092e-10
TGME49_204130	perforin-like protein PLP1	183	156	157	777	1051	697	97	69	43	34	148	61	7.31195	7.05973	7.27445	6.96533	7.06055	7.01086	7.8984	7.7242	7.56702	7.03519	7.28803	7.0849	162.819	0.339827	0.145383	2.33747	0.019415	0.0304708	162.819	0.930085	0.19001	4.89492	9.83436e-07	1.03243e-05	162.819	-0.256743	0.163463	-1.57064	0.116266	0.152325	162.819	-0.847001	0.174699	-4.84835	1.24491e-06	3.8279e-06
TGME49_251810	translation initiation factor eIF-5A, putative	128	140	86	212	184	114	9	9	7	2	18	9	6.45849	6.41437	6.11955	4.92906	4.56273	4.42779	4.89818	5.05527	5.10844	3.88908	4.48297	4.47691	43.0699	2.14071	0.196903	10.8719	1.56946e-27	2.1176e-26	43.0699	0.934731	0.433329	2.1571	0.0309982	0.095967	43.0699	0.486829	0.329296	1.47839	0.139302	0.178118	43.0699	1.69281	0.343669	4.92569	8.40653e-07	2.68534e-06
TGME49_218192	hypothetical protein	0	0	0	47	74	48	5	5	7	5	9	5	2.12681	2.10884	2.14335	2.86812	3.02349	2.97454	3.36981	3.46855	3.93925	3.42671	3.08603	3.11579	10.7531	-5.57244	1.20186	-4.63651	3.54336e-06	1.001e-05	10.7531	0.953919	0.527492	1.8084	0.0705437	0.177143	10.7531	-0.545032	0.410967	-1.32622	0.184767	0.230068	10.7531	-7.07139	1.24652	-5.67289	1.40409e-08	5.74344e-08
TGME49_266970	hypothetical protein	45	50	42	169	251	178	5	6	6	5	8	6	5.14877	5.12431	5.19537	4.56484	4.79914	4.80888	4.19436	4.50348	4.79212	4.27856	3.57002	3.94885	25.6271	0.549216	0.182588	3.00795	0.00263017	0.00492272	25.6271	0.954287	0.497103	1.9197	0.0548963	0.147401	25.6271	1.29404	0.358184	3.6128	0.000302913	0.000608518	25.6271	0.888973	0.39007	2.27901	0.0226665	0.0360748
TGME49_218188	hypothetical protein	1	1	0	43	51	31	5	5	7	5	9	5	2.29203	2.26616	2.17609	2.80656	2.79628	2.72629	3.32993	3.4253	3.88183	3.38485	3.05801	3.08603	10.3906	-3.28848	1.04867	-3.13587	0.00171347	0.00329909	10.3906	0.954479	0.524147	1.82101	0.068605	0.172755	10.3906	-0.978018	0.411963	-2.37404	0.0175945	0.0274231	10.3906	-5.22097	1.0976	-4.75674	1.96748e-06	5.83148e-06
TGME49_223600	hypothetical protein	8	12	7	116	135	94	11	15	4	7	14	12	3.27793	3.5078	3.27111	4.04028	3.99878	3.98918	4.79366	5.30312	4.22911	4.41658	3.95954	4.45484	20.305	-1.00448	0.316251	-3.17621	0.00149212	0.00290706	20.305	0.962608	0.387826	2.48206	0.0130624	0.0459472	20.305	-0.30157	0.294411	-1.02432	0.305685	0.360585	20.305	-2.26866	0.404655	-5.6064	2.06579e-08	8.11947e-08
TGME49_248390	ribosomal protein RPL26	218	252	185	756	697	471	81	58	63	41	93	82	7.47317	7.48833	7.42535	6.953	6.73516	6.70504	7.72573	7.56366	7.92448	7.19988	6.9018	7.34732	168.642	1.115	0.189096	5.89648	3.71329e-09	1.43454e-08	168.642	0.964706	0.228786	4.21664	2.47974e-05	0.000188377	168.642	-0.591832	0.207448	-2.85291	0.00433204	0.00748789	168.642	-0.441535	0.212286	-2.0799	0.0375345	0.056741
TGME49_219820	polyubiquitin UbC, putative	719	683	708	1228	1455	1209	14076	10356	10353	8508	16028	10908	13.1478	13.1427	13.151	13.1247	13.1246	13.1261	14.1951	14.1069	14.2938	13.9598	13.7026	13.822	17080.5	1.79122	0.233323	7.67701	1.62846e-14	9.94683e-14	17080.5	0.96717	0.230307	4.19948	2.6753e-05	0.000198235	17080.5	-6.99273	0.231346	-30.2263	1.06853e-200	9.65952e-198	17080.5	-6.16868	0.232293	-26.5555	2.21729e-155	2.00443e-152
TGME49_291820	RNA helicase (UPF2 interacting domain) protein	16	24	15	122	153	95	20	17	15	19	29	9	4.0803	4.36059	4.13211	4.24289	4.28222	4.14673	5.68789	5.67399	5.86162	5.72999	4.90948	4.37827	34.3909	-0.0740042	0.243762	-0.303593	0.761438	0.797613	34.3909	0.969155	0.305382	3.17358	0.0015057	0.00716395	34.3909	-1.00067	0.242501	-4.12647	3.68378e-05	8.22255e-05	34.3909	-2.04383	0.306384	-6.67083	2.54363e-11	1.4107e-10
TGME49_248630	actin-related protein ARP1	21	32	23	90	120	97	10	7	5	6	11	7	4.21697	4.52298	4.42479	3.80969	3.90967	4.05683	4.72772	4.52099	4.47776	4.31478	3.77512	3.97953	19.7648	0.65086	0.229181	2.83994	0.00451215	0.00812547	19.7648	0.981765	0.448331	2.18982	0.0285373	0.0902017	19.7648	0.000549987	0.335865	0.00163752	0.998693	0.998693	19.7648	-0.330355	0.375126	-0.88065	0.378507	0.439243
TGME49_209070	hypothetical protein	10	6	14	101	98	64	10	12	10	11	24	1	3.42937	2.89447	3.85687	3.86817	3.63199	3.5569	4.67124	5.03414	5.13754	4.86808	4.49766	2.75693	21.1779	-0.430962	0.425521	-1.01279	0.311163	0.370038	21.1779	0.982087	0.48393	2.0294	0.0424176	0.12251	21.1779	-0.794302	0.42087	-1.88729	0.0591219	0.0829909	21.1779	-2.20735	0.48798	-4.52344	6.0842e-06	1.66167e-05
TGME49_313150	DUF89/Fructose bisphosphatase	10	15	10	110	174	117	26	20	30	13	48	24	3.73074	3.9628	3.83657	4.19134	4.478	4.43164	6.01021	5.88225	6.70293	5.33279	5.50581	5.44735	44.5688	-0.842434	0.284251	-2.9637	0.00303963	0.00565395	44.5688	0.985168	0.263046	3.74522	0.000180233	0.0011474	44.5688	-1.42811	0.217206	-6.57492	4.86781e-11	1.93004e-10	44.5688	-3.25571	0.320646	-10.1536	3.19305e-24	5.24821e-23
TGME49_293060	SPRY domain-containing protein	14	13	10	351	469	376	46	43	47	28	93	32	4.51033	4.35822	4.36661	5.69203	5.7913	5.92411	6.7921	6.88714	7.31314	6.36338	6.40474	5.97654	82.9322	-2.34978	0.2715	-8.65479	4.93808e-18	3.862e-17	82.9322	0.990894	0.214136	4.62742	3.70257e-06	3.34712e-05	82.9322	-0.674881	0.17979	-3.75372	0.000174228	0.000359595	82.9322	-4.01555	0.295368	-13.5951	4.28125e-42	1.6126e-40
TGME49_223855	RNA recognition motif-containing protein	2	11	2	112	146	90	17	17	17	8	29	19	2.43202	3.4521	2.52312	4.04369	4.12792	3.98087	5.38982	5.56516	5.90413	4.64122	4.80465	5.04583	29.7942	-1.8616	0.397486	-4.68343	2.82111e-06	8.12002e-06	29.7942	0.992251	0.303073	3.27396	0.0010605	0.00532606	29.7942	-1.04156	0.23898	-4.35835	1.31048e-05	3.08509e-05	29.7942	-3.89541	0.439018	-8.873	7.12001e-19	8.35907e-18
TGME49_250770	eukaryotic initiation factor-4A, putative	351	381	327	790	984	704	279	233	197	230	258	154	8.41592	8.38722	8.4413	7.88292	7.89481	7.90228	9.16318	9.14591	9.25809	9.08215	8.34128	8.42496	447.063	1.45002	0.318108	4.55826	5.15788e-06	1.41295e-05	447.063	0.996374	0.323518	3.07981	0.00207136	0.00940958	447.063	-2.0024	0.32017	-6.25419	3.99588e-10	1.45071e-09	447.063	-1.54876	0.321478	-4.81762	1.45279e-06	4.40711e-06
TGME49_316180	hypothetical protein	6	8	2	85	100	90	250	194	231	230	231	142	5.96249	5.9769	5.9006	6.06251	6.0565	6.11059	8.56596	8.47637	8.93191	8.5737	7.55777	7.6889	335.9	-1.46881	0.550954	-2.66594	0.00767732	0.0131421	335.9	1.01146	0.412457	2.45228	0.0141955	0.0491675	335.9	-5.10541	0.417905	-12.2167	2.53187e-34	4.97567e-33	335.9	-7.58568	0.546834	-13.872	9.36184e-44	4.03005e-42
TGME49_290600	succinyl-CoA-synthetase alpha SCSA	61	70	69	157	189	117	39	15	33	26	34	27	5.73774	5.74746	5.98339	4.82886	4.82315	4.70404	6.60049	5.75992	6.9166	6.2578	5.33527	5.76008	63.534	1.47917	0.258344	5.7256	1.03069e-08	3.74195e-08	63.534	1.0158	0.316708	3.20736	0.00133959	0.00654589	63.534	-1.39624	0.284485	-4.90796	9.20296e-07	2.48343e-06	63.534	-0.932862	0.293452	-3.17893	0.00147821	0.00281921
TGME49_237090	AP2 domain transcription factor AP2X-5	33	69	31	95	97	77	18	17	12	1	39	15	4.84564	5.54629	4.89961	3.96448	3.77807	3.91442	5.56438	5.67271	5.60064	3.46481	5.2432	4.89551	33.7412	1.62396	0.287334	5.65181	1.5877e-08	5.65071e-08	33.7412	1.0158	0.385433	2.63547	0.00840211	0.0324595	33.7412	-1.25256	0.333969	-3.75052	0.000176466	0.000363383	33.7412	-0.644399	0.34581	-1.86345	0.0623988	0.0895373
TGME49_215700	phosphatidylinositol 3- and 4-kinase	9	11	5	55	95	46	16	8	13	11	19	9	3.32725	3.38375	2.95921	3.22018	3.5933	3.20633	5.21133	4.59735	5.46047	4.87815	4.24985	4.14128	22.3864	-0.280955	0.363158	-0.773644	0.439141	0.503786	22.3864	1.02062	0.385877	2.64493	0.00817071	0.031701	22.3864	-1.39642	0.321577	-4.34242	1.40921e-05	3.3089e-05	22.3864	-2.698	0.421157	-6.40615	1.49236e-10	7.70908e-10
TGME49_233480	SAG-related sequence SRS29C	1063	1183	926	2531	2970	1885	97	106	69	17	209	104	9.23769	9.22069	9.21629	8.52533	8.50586	8.44184	8.43191	8.58914	8.50993	7.73573	8.2491	8.22549	442.393	1.4608	0.297645	4.90787	9.20726e-07	2.79308e-06	442.393	1.03094	0.322681	3.1949	0.00139879	0.00669051	442.393	0.985983	0.310749	3.17292	0.00150913	0.00275607	442.393	1.41585	0.310082	4.56605	4.97002e-06	1.38243e-05
TGME49_319900	hypothetical protein	30	21	16	82	130	78	7	10	10	6	22	2	4.59308	4.07955	4.04892	3.69774	3.9841	3.81681	4.37159	4.89098	5.19776	4.31098	4.45585	3.1125	21.2245	0.572362	0.288116	1.98657	0.04697	0.0675054	21.2245	1.03285	0.443295	2.32995	0.0198088	0.065594	21.2245	-0.365097	0.356616	-1.02378	0.305938	0.360585	21.2245	-0.82559	0.390315	-2.11519	0.0344139	0.0525708
TGME49_223390	activating signal cointegrator 1 complex subunit 3 family 1 ASCC3L1, putative	41	52	47	322	431	292	92	66	48	52	110	51	5.69371	5.7821	5.9026	5.86484	5.954	5.92194	7.67548	7.48994	7.47127	7.17475	6.7569	6.64218	119.741	-0.222224	0.167293	-1.32836	0.18406	0.234683	119.741	1.03817	0.178117	5.82859	5.58983e-09	8.71242e-08	119.741	-1.40722	0.153215	-9.1846	4.13079e-20	3.03596e-19	119.741	-2.66762	0.190362	-14.0134	1.29082e-44	5.83451e-43
TGME49_313010	DEAD (Asp-Glu-Ala-Asp) box polypeptide DDX6	26	44	44	319	373	271	24	21	12	19	31	9	4.77229	5.18105	5.43888	5.46822	5.43057	5.46731	6.02846	6.05166	5.76642	5.86994	5.14551	4.60862	46.8256	-0.404781	0.18265	-2.21616	0.0266808	0.0406051	46.8256	1.05264	0.292888	3.594	0.000325639	0.00187502	46.8256	0.344838	0.226244	1.52419	0.127462	0.16508	46.8256	-1.11258	0.260687	-4.26788	1.97339e-05	4.99703e-05
TGME49_251690	seryl-tRNA synthetase, cytoplasmic, putative	23	33	16	129	156	75	37	21	48	19	44	46	4.67541	4.89285	4.45518	4.53085	4.52933	4.17376	6.46322	6.01023	7.27723	5.83527	5.50033	6.23954	62.4422	0.356984	0.433054	0.82434	0.409746	0.472463	62.4422	1.06391	0.438613	2.42562	0.0152823	0.0527297	62.4422	-2.07346	0.423439	-4.89671	9.74522e-07	2.60974e-06	62.4422	-2.78039	0.447902	-6.20757	5.38093e-10	2.61525e-09
TGME49_253430	asparagine synthetase, putative	149	172	134	1089	1484	993	18	17	13	6	28	16	6.83057	6.84677	6.83542	6.98584	7.11161	7.05937	6.0081	6.10203	6.14075	5.24257	5.42941	5.52966	95.919	-0.2935	0.0996836	-2.94432	0.00323667	0.00598353	95.919	1.06688	0.300608	3.54907	0.00038659	0.00214403	95.919	2.48517	0.218044	11.3976	4.29808e-30	6.1674e-29	95.919	1.12479	0.229693	4.89695	9.73354e-07	3.05525e-06
TGME49_205615	hypothetical protein	4	7	2	81	81	64	32	26	41	29	45	25	3.0537	3.29714	2.82781	3.83792	3.64704	3.7675	6.1658	6.09897	6.98853	6.15277	5.36048	5.41546	53.4749	-1.46263	0.472343	-3.09654	0.0019579	0.00373406	53.4749	1.06911	0.30911	3.45866	0.000542874	0.00288681	53.4749	-2.57404	0.290055	-8.87431	7.03703e-19	4.67755e-18	53.4749	-5.10577	0.484278	-10.5431	5.469e-26	1.12363e-24
TGME49_254470	hypothetical protein	89	115	75	383	559	372	17	19	8	6	31	9	6.13759	6.28015	6.071	5.72192	5.92682	5.86674	5.71478	5.99308	5.44092	4.86206	5.21965	4.71468	54.6843	0.437881	0.1363	3.21263	0.00131526	0.00261318	54.6843	1.07171	0.321978	3.32853	0.000873056	0.0044784	54.6843	1.17742	0.240331	4.89914	9.62582e-07	2.58981e-06	54.6843	0.543584	0.253945	2.14056	0.0323098	0.0497582
TGME49_205625	hypothetical protein	12	13	10	96	123	104	32	26	41	29	45	25	3.98701	3.93615	3.93999	4.13436	4.18921	4.37652	6.24793	6.18507	7.05602	6.23643	5.45351	5.51379	56.2359	-0.54509	0.336196	-1.62134	0.104944	0.140547	56.2359	1.07231	0.299588	3.57928	0.000344537	0.00194663	56.2359	-2.0495	0.274803	-7.45809	8.77886e-14	4.31309e-13	56.2359	-3.6669	0.356741	-10.2789	8.77296e-25	1.46866e-23
TGME49_306450	short chain dehydrogenase family protein, putative	1	4	3	147	193	91	4	9	3	2	12	3	2.32169	2.66311	2.6655	3.93064	4.00369	3.65917	3.48827	4.25835	3.58958	3.14364	3.5189	3.05538	12.5949	-3.05358	0.569677	-5.3602	8.31311e-08	2.73275e-07	12.5949	1.07613	0.566373	1.90003	0.0574292	0.152694	12.5949	1.00747	0.441639	2.28121	0.0225359	0.0342971	12.5949	-3.12223	0.671018	-4.65298	3.2717e-06	9.24256e-06
TGME49_206340	hypothetical protein	39	59	56	108	173	70	7	9	3	4	8	7	4.94121	5.27198	5.48542	4.02661	4.33785	3.73387	4.43727	4.84787	4.12422	4.02936	3.51909	4.02569	24.0555	1.52723	0.262175	5.82522	5.70369e-09	2.15738e-08	24.0555	1.0879	0.521082	2.08778	0.0368176	0.110575	24.0555	0.472379	0.40871	1.15578	0.247771	0.30146	24.0555	0.9117	0.416195	2.19056	0.0284836	0.0441667
TGME49_278020	hypothetical protein	6	3	2	30	39	20	18	12	18	15	19	13	2.86344	2.2788	2.27529	2.49434	2.55935	2.26926	5.30686	4.9866	5.82487	5.18474	4.18144	4.45589	25.874	-0.331139	0.509428	-0.650021	0.515678	0.576234	25.874	1.08807	0.36705	2.96437	0.00303301	0.0132456	25.874	-2.84559	0.339517	-8.38128	5.23539e-17	3.24164e-16	25.874	-4.2648	0.528176	-8.07458	6.77082e-16	5.91711e-15
TGME49_308920	splicing factor U2AF protein	99	104	83	251	327	197	151	111	117	112	166	70	6.80365	6.74802	6.75859	6.23286	6.27221	6.19182	8.22248	8.08051	8.42178	8.02679	7.34312	7.17232	210.555	1.24776	0.294463	4.2374	2.26125e-05	5.85722e-05	210.555	1.08976	0.297669	3.66097	0.00025126	0.00149434	210.555	-2.70657	0.292902	-9.24054	2.45248e-20	1.87885e-19	210.555	-2.54857	0.299205	-8.5178	1.62609e-17	1.70929e-16
TGME49_238010	ribosomal protein RPL23A	262	279	249	1156	1129	792	140	109	107	75	129	127	7.88645	7.84028	7.92984	7.64705	7.5232	7.52224	8.36812	8.29831	8.51355	7.96535	7.55236	7.96867	262.072	0.715759	0.217686	3.28803	0.00100891	0.00206347	262.072	1.10043	0.238239	4.61903	3.85543e-06	3.41697e-05	262.072	-0.597367	0.226958	-2.63205	0.00848704	0.0139243	262.072	-0.982041	0.229423	-4.28047	1.86495e-05	4.73571e-05
TGME49_286210	protein phosphatase 4, catalytic subunit	15	16	12	62	61	55	54	44	31	37	50	34	4.23181	4.17068	4.1473	3.79538	3.61435	3.83602	6.83123	6.77174	6.70446	6.50012	5.57288	5.84712	66.5229	0.610794	0.299351	2.04039	0.0413111	0.0605271	66.5229	1.10295	0.252072	4.37554	1.21134e-05	9.95499e-05	66.5229	-3.20787	0.242511	-13.2277	6.07165e-40	1.77057e-38	66.5229	-3.70003	0.307147	-12.0464	2.02569e-33	5.38596e-32
TGME49_257340	Ras family protein	56	73	51	95	91	89	67	60	53	43	79	53	5.78258	5.91106	5.79973	4.64355	4.4689	4.71995	7.2366	7.28592	7.47669	6.86073	6.29422	6.54527	102.558	2.04232	0.194488	10.501	8.54479e-26	1.05815e-24	102.558	1.10844	0.206895	5.3575	8.43802e-08	1.1385e-06	102.558	-3.06757	0.196781	-15.5888	8.67706e-55	5.22938e-53	102.558	-2.13369	0.204715	-10.4227	1.95294e-25	3.67803e-24
TGME49_201780	microneme protein MIC2	192	259	172	777	1125	719	61	45	23	18	76	36	7.25871	7.42753	7.25971	6.83394	7.0033	6.91327	7.37288	7.23092	6.89092	6.36224	6.56845	6.49183	132.078	0.601779	0.128145	4.69609	2.65194e-06	7.68382e-06	132.078	1.11476	0.214173	5.20494	1.94059e-07	2.37067e-06	132.078	0.672258	0.173909	3.86558	0.000110826	0.00023518	132.078	0.159279	0.179016	0.889744	0.373603	0.435229
TGME49_264970	hypothetical protein	25	16	19	236	269	163	43	38	34	26	60	29	4.8457	4.34996	4.70555	5.21265	5.15269	5.00669	6.6822	6.7165	6.92278	6.23189	5.89074	5.80915	66.7568	-0.795435	0.215662	-3.68834	0.00022572	0.000506329	66.7568	1.1159	0.213507	5.22652	1.72732e-07	2.16875e-06	66.7568	-1.14836	0.174903	-6.56569	5.17912e-11	2.03898e-10	66.7568	-3.0597	0.248001	-12.3374	5.69344e-35	1.6084e-33
TGME49_256770	eukaryotic translation initiation factor 4A, isoform 3, putative	63	73	68	191	210	153	112	73	90	82	108	53	6.14462	6.15926	6.30109	5.57257	5.50528	5.5318	7.87051	7.59208	8.1228	7.64311	6.77626	6.72107	152.521	1.23559	0.307785	4.01447	5.95797e-05	0.000146758	152.521	1.12687	0.31193	3.61256	0.000303187	0.00175693	152.521	-2.68027	0.305729	-8.76681	1.83806e-18	1.1954e-17	152.521	-2.57154	0.313945	-8.19104	2.58971e-16	2.38887e-15
TGME49_242415	histone lysine-specific demethylase	2	14	8	82	84	57	22	14	16	7	35	11	2.39494	3.65729	3.37497	3.67483	3.49051	3.45703	5.6738	5.30699	5.80237	4.47169	4.99861	4.41397	27.9391	-0.546937	0.344557	-1.58736	0.112431	0.149907	27.9391	1.1307	0.323354	3.4968	0.000470866	0.00257977	27.9391	-1.5646	0.271615	-5.76036	8.39344e-09	2.71959e-08	27.9391	-3.24224	0.386656	-8.38533	5.05822e-17	5.13778e-16
TGME49_311430	fibrillarin	34	43	23	105	125	78	8	6	1	2	11	2	4.6107	4.72553	4.32177	3.89719	3.88131	3.76527	4.38047	4.25162	3.34913	3.41369	3.69684	3.06142	16.9029	1.04826	0.221987	4.72216	2.33356e-06	6.78309e-06	16.9029	1.13132	0.551206	2.05244	0.0401269	0.117015	16.9029	0.701712	0.413348	1.69763	0.0895773	0.121588	16.9029	0.618651	0.426908	1.44914	0.147298	0.19077
TGME49_230420	sarco/endoplasmic reticulum Ca2+-ATPase	96	123	74	367	399	269	109	66	57	42	95	80	6.56149	6.66872	6.43093	6.12415	6.03622	6.00334	7.91178	7.55847	7.71634	7.05147	6.71972	7.17083	139.43	0.844522	0.178239	4.73814	2.15691e-06	6.28984e-06	139.43	1.14191	0.205127	5.56687	2.5936e-08	3.9077e-07	139.43	-1.48381	0.18684	-7.94159	1.99606e-15	1.10026e-14	139.43	-1.7812	0.197324	-9.02679	1.76789e-19	2.1309e-18
TGME49_218520	microneme protein MIC6	251	292	197	495	608	391	19	15	12	6	25	14	7.33876	7.36449	7.19589	6.12523	6.14048	6.05223	5.98753	5.91924	5.99826	5.14751	5.25361	5.3403	91.4003	1.65989	0.0940927	17.641	1.19251e-69	1.07803e-67	91.4003	1.15593	0.310994	3.7169	0.00020168	0.00123189	91.4003	1.38111	0.229806	6.0099	1.85643e-09	6.33287e-09	91.4003	1.88507	0.229695	8.20686	2.2704e-16	2.16046e-15
TGME49_242330	ribosomal protein RPS5	1266	1355	1083	2137	2325	1781	936	721	794	512	687	884	10.2233	10.1922	10.2001	9.72322	9.69827	9.71839	10.8204	10.7495	11.0359	10.482	10.0213	10.4967	1495.88	1.9131	0.298891	6.40066	1.54709e-10	6.85572e-10	1495.88	1.15724	0.300571	3.85012	0.000118061	0.000796472	1495.88	-2.31657	0.299707	-7.72945	1.08012e-14	5.70553e-14	1495.88	-1.5607	0.299758	-5.20654	1.9239e-07	6.6382e-07
TGME49_291890	microneme protein MIC1	541	725	450	795	1146	825	28	25	16	4	53	15	8.2141	8.37892	8.14137	6.87255	7.01999	7.04045	6.69137	6.72776	6.62759	5.68897	6.35649	5.99164	185.323	1.97058	0.191431	10.2939	7.50531e-25	9.0464e-24	185.323	1.15839	0.314332	3.68526	0.000228472	0.00137693	185.323	1.69554	0.262571	6.45746	1.06476e-10	4.06135e-10	185.323	2.50773	0.25789	9.72401	2.38215e-22	3.53027e-21
TGME49_310700	serine/threonine phosophatase PP1	142	136	155	417	504	312	100	66	54	54	79	59	6.97589	6.82051	7.16048	6.3084	6.30747	6.20585	7.85831	7.60008	7.70122	7.34079	6.62035	6.93941	147.346	1.18949	0.218618	5.44097	5.2992e-08	1.78085e-07	147.346	1.16492	0.249852	4.66243	3.12492e-06	2.88257e-05	147.346	-1.13915	0.233219	-4.88445	1.03717e-06	2.75766e-06	147.346	-1.11457	0.236281	-4.71714	2.39179e-06	6.99734e-06
TGME49_312050	small GTPase Rab2, putative	78	77	80	315	411	282	63	43	44	36	68	38	6.21252	6.07868	6.34391	5.7902	5.85897	5.83751	7.26629	7.03172	7.36959	6.78384	6.25917	6.32819	99.566	0.579635	0.142887	4.0566	4.97915e-05	0.000124341	99.566	1.17474	0.196454	5.97973	2.23507e-09	3.67365e-08	99.566	-0.873842	0.163473	-5.34548	9.01786e-08	2.70835e-07	99.566	-1.46895	0.179686	-8.17506	2.95711e-16	2.70023e-15
TGME49_266080	hypothetical protein	85	115	81	592	675	416	30	18	18	4	47	14	6.15849	6.34203	6.2241	6.2637	6.20115	6.06277	6.38585	6.02651	6.33029	4.76661	5.74348	5.23664	67.9869	0.0946527	0.150212	0.630127	0.528612	0.58778	67.9869	1.18855	0.282678	4.20461	2.61537e-05	0.000195396	67.9869	1.06216	0.222308	4.77789	1.77146e-06	4.54944e-06	67.9869	-0.0317361	0.230326	-0.137788	0.890408	0.904414
TGME49_269920	phosphatidylserine decarboxylase	49	65	49	364	466	298	4	9	6	3	11	4	5.315	5.49536	5.44207	5.51475	5.58195	5.46994	4.12576	4.99759	4.89635	4.00795	3.93544	3.74212	33.4609	-0.113431	0.148598	-0.763343	0.445259	0.510157	33.4609	1.20554	0.483224	2.49479	0.0126031	0.0446794	33.4609	2.29753	0.354821	6.47517	9.4703e-11	3.64043e-10	33.4609	0.978554	0.360123	2.71728	0.00658213	0.011393
TGME49_215530	hypothetical protein	125	155	122	274	286	211	12	15	11	2	20	14	6.47828	6.57802	6.5758	5.32009	5.16366	5.2153	5.31916	5.69873	5.68967	4.14168	4.74503	5.04634	55.1284	1.73008	0.117197	14.7621	2.57143e-49	9.29829e-48	55.1284	1.206	0.345232	3.49332	0.000477056	0.00258634	55.1284	0.757959	0.259057	2.92584	0.00343526	0.00598358	55.1284	1.28203	0.256534	4.99752	5.8073e-07	1.88842e-06
TGME49_306440	hypothetical protein	13	21	13	191	269	178	28	31	35	24	50	14	4.13378	4.43303	4.23581	4.89568	5.05481	4.99193	6.15497	6.44201	6.92062	6.08287	5.62589	4.99279	55.7253	-1.08831	0.268089	-4.05951	4.9175e-05	0.000123142	55.7253	1.22904	0.26697	4.60366	4.15132e-06	3.64349e-05	55.7253	-0.832084	0.229333	-3.62828	0.000285316	0.000577015	55.7253	-3.14943	0.300917	-10.4661	1.23604e-25	2.37741e-24
TGME49_309930	melibiase subfamily protein	21	30	34	444	563	401	4	6	6	1	12	2	4.30084	4.54795	4.95617	5.69512	5.75204	5.76673	4.007	4.49974	4.7909	3.35735	3.92587	3.22128	29.4344	-1.37385	0.192824	-7.12487	1.0418e-12	5.38167e-12	29.4344	1.2326	0.531402	2.31953	0.0203661	0.0671931	29.4344	2.89703	0.392358	7.38363	1.54033e-13	7.36749e-13	29.4344	0.290579	0.406969	0.714008	0.475222	0.533666
TGME49_220890	hypothetical protein	25	14	16	117	158	120	10	12	6	5	17	4	4.4102	3.69769	4.0654	4.09	4.20871	4.29299	4.74776	5.10454	4.67122	4.16767	4.20185	3.54323	20.9979	-0.169957	0.254398	-0.668075	0.504086	0.564676	20.9979	1.24163	0.423289	2.93329	0.00335389	0.0145068	20.9979	0.272091	0.331384	0.821074	0.411604	0.465695	20.9979	-1.1395	0.366164	-3.11198	0.00185838	0.00347822
TGME49_230410	peroxiredoxin PRX3	31	41	22	226	225	171	202	177	144	122	171	130	6.18251	6.24428	6.09727	6.23198	6.14947	6.18222	8.41749	8.44217	8.53548	8.03284	7.3257	7.63313	253.157	-0.0725517	0.290596	-0.249665	0.802847	0.832309	253.157	1.24171	0.260533	4.76602	1.879e-06	1.82647e-05	253.157	-3.30555	0.25922	-12.7519	3.04246e-37	6.81689e-36	253.157	-4.6198	0.291768	-15.8338	1.81895e-56	1.49485e-54
TGME49_207450	DNA segment, Chr 10, Wayne State University 52, expressed family protein	34	51	40	185	189	128	34	24	36	19	45	22	5.10608	5.38368	5.38142	4.94083	4.77088	4.73625	6.42595	6.2137	6.99834	5.89608	5.57939	5.51539	59.2295	0.666623	0.184804	3.60718	0.000309541	0.000679187	59.2295	1.25386	0.246003	5.09695	3.45161e-07	3.80519e-06	59.2295	-1.13605	0.206454	-5.50267	3.74078e-08	1.15811e-07	59.2295	-1.72329	0.228137	-7.55375	4.22908e-14	3.13368e-13
TGME49_252440	peptidase c13 family protein	7	6	8	26	24	18	15	15	15	6	20	15	2.99861	2.75479	3.22059	2.37778	2.1153	2.20021	5.06228	5.23348	5.56446	4.13253	4.22693	4.60239	23.1507	0.978135	0.385433	2.53776	0.0111564	0.0183581	23.1507	1.25767	0.342579	3.67117	0.000241446	0.00144548	23.1507	-2.94487	0.319093	-9.22888	2.73476e-20	2.06018e-19	23.1507	-3.2244	0.405091	-7.95971	1.72447e-15	1.45693e-14
TGME49_261750	rhoptry neck protein RON10	21	12	18	55	75	58	12	5	3	4	11	3	4.01147	3.42805	3.97088	3.25174	3.34902	3.43059	4.63096	3.96266	3.79575	3.74049	3.61237	3.19803	14.5082	0.797752	0.298198	2.67524	0.00746748	0.0128828	14.5082	1.26669	0.512266	2.47273	0.0134086	0.0468006	14.5082	-0.274728	0.409866	-0.670286	0.502675	0.556204	14.5082	-0.74367	0.428191	-1.73677	0.0824276	0.113244
TGME49_221210	cyclophilin	153	169	126	578	713	493	316	288	282	173	317	253	7.86892	7.85597	7.83304	7.66907	7.67545	7.6702	9.17501	9.22843	9.45747	8.77316	8.3731	8.66824	461.945	0.678501	0.210028	3.23052	0.00123564	0.00247129	461.945	1.27142	0.209014	6.08292	1.18015e-09	2.01294e-08	461.945	-2.54884	0.206182	-12.362	4.19361e-35	8.81634e-34	461.945	-3.14175	0.212809	-14.7632	2.5285e-49	1.52384e-47
TGME49_261010	tat-binding family protein, putative	69	65	64	164	171	118	29	20	16	15	28	15	5.80929	5.60274	5.84842	4.75255	4.59692	4.5804	6.23518	5.99334	6.07211	5.61575	5.04378	5.08538	49.422	1.48207	0.152411	9.72419	2.37788e-22	2.38845e-21	49.422	1.27358	0.276874	4.59987	4.2276e-06	3.67476e-05	49.422	-0.715297	0.221627	-3.22749	0.00124883	0.00231816	49.422	-0.50681	0.225322	-2.24927	0.0244952	0.0386451
TGME49_315950	zinc finger, C3HC4 type (RING finger) domain-containing protein	48	52	36	408	522	367	8	7	5	2	11	5	5.29099	5.23676	5.08868	5.64908	5.71586	5.71529	4.71996	4.74793	4.72771	3.77791	3.93509	3.90161	33.3731	-0.581287	0.152939	-3.80078	0.000144242	0.000334346	33.3731	1.27759	0.476606	2.6806	0.00734906	0.0292437	33.3731	2.50437	0.352994	7.09465	1.29681e-12	5.74664e-12	33.3731	0.645492	0.354879	1.81891	0.0689256	0.0973574
TGME49_236580	Prp31-15.5k-U4 Snrna Complex family protein	27	41	31	218	260	184	68	50	48	39	62	42	5.11205	5.35741	5.32689	5.30313	5.28965	5.29711	7.25308	7.08819	7.36913	6.75381	6.04163	6.30087	91.6601	-0.0702321	0.19811	-0.354511	0.722956	0.761716	91.6601	1.27973	0.206547	6.19581	5.79844e-10	1.0278e-08	91.6601	-1.52117	0.182187	-8.34948	6.85617e-17	4.18783e-16	91.6601	-2.87113	0.220719	-13.0081	1.10088e-38	3.55428e-37
TGME49_221620	beta-tubulin, putative	5371	5667	5850	3292	4239	3679	3225	2408	2554	2090	2376	1638	12.0995	12.0614	12.2056	11.4178	11.4252	11.4531	12.552	12.4643	12.7129	12.3337	11.8151	11.9313	5105.48	3.26237	0.344518	9.46937	2.81533e-21	2.6511e-20	5105.48	1.28308	0.344946	3.71966	0.000199494	0.0012307	5105.48	-3.06904	0.344843	-8.89982	5.59391e-19	3.74585e-18	5105.48	-1.08976	0.344621	-3.1622	0.00156581	0.00297373
TGME49_205700	cyclophilin precursor	678	739	680	1073	1267	853	652	463	519	344	531	424	9.42507	9.40311	9.48642	8.90745	8.90187	8.89225	10.2187	10.0842	10.3954	9.83124	9.39459	9.63292	936.276	2.07795	0.245981	8.44761	2.97321e-17	2.23982e-16	936.276	1.28838	0.24873	5.17983	2.22086e-07	2.59118e-06	936.276	-2.57126	0.24747	-10.3902	2.74848e-25	2.92309e-24	936.276	-1.78168	0.247248	-7.20605	5.75988e-13	3.80068e-12
TGME49_278470	hypothetical protein	4	11	4	74	99	79	74	58	62	54	68	29	3.55344	4.0228	3.6252	4.09288	4.17336	4.28422	7.1718	7.07053	7.48555	6.91697	5.92176	5.70886	93.6173	-1.08724	0.531223	-2.04667	0.0406905	0.059996	93.6173	1.29234	0.432801	2.98598	0.00282667	0.0124649	93.6173	-3.14575	0.429935	-7.31679	2.53975e-13	1.20206e-12	93.6173	-5.52532	0.533545	-10.3559	3.93598e-25	7.11625e-24
TGME49_277540	hypothetical protein	3	9	5	21	19	16	310	194	262	200	278	119	5.84989	5.9338	5.89937	5.83383	5.81665	5.82788	8.74107	8.44374	9.03177	8.40994	7.67024	7.51073	353.702	0.930799	0.554407	1.67891	0.0931698	0.126846	353.702	1.29982	0.390652	3.32732	0.000876856	0.0044784	353.702	-7.2964	0.43274	-16.8609	8.72115e-64	7.1672e-62	353.702	-7.66542	0.522219	-14.6786	8.84345e-49	4.70263e-47
TGME49_268176	hypothetical protein	5	8	5	22	38	24	28	31	35	24	42	16	2.99142	3.22169	3.08836	2.45811	2.76426	2.68638	5.94857	6.25175	6.75332	5.86682	5.20893	4.83715	46.9697	0.454341	0.426348	1.06566	0.286579	0.344504	46.9697	1.3012	0.299331	4.34703	1.37994e-05	0.000109593	46.9697	-3.69612	0.304568	-12.1356	6.83954e-34	1.31552e-32	46.9697	-4.54299	0.422623	-10.7495	5.95812e-27	1.28242e-25
TGME49_251780	heat shock protein	108	132	112	531	612	428	185	121	162	105	156	110	7.12579	7.16943	7.21688	6.97805	6.95143	6.94899	8.5048	8.26877	8.80929	8.09101	7.48883	7.71162	259.186	0.517971	0.267565	1.93587	0.0528841	0.0749329	259.186	1.31508	0.273394	4.81023	1.50759e-06	1.51429e-05	259.186	-1.7704	0.267638	-6.61493	3.7174e-11	1.48696e-10	259.186	-2.56752	0.273323	-9.39372	5.79173e-21	7.58801e-20
TGME49_231210	sarcalumenin/eps15 family protein	95	120	67	203	253	193	22	16	16	9	23	15	6.18795	6.30724	5.92302	5.01389	5.04469	5.13184	5.95498	5.78308	6.09911	5.155	4.88792	5.1247	52.1907	1.46059	0.135543	10.7758	4.4789e-27	5.78418e-26	52.1907	1.31856	0.302025	4.36573	1.26698e-05	0.000102316	52.1907	0.115796	0.236284	0.49007	0.624084	0.670835	52.1907	0.257821	0.231865	1.11195	0.26616	0.3221
TGME49_277150	XPG N-terminal domain-containing protein	2	5	3	45	52	26	71	47	46	42	59	29	2.95225	3.2499	3.17359	3.43019	3.38791	3.13817	7.04388	6.74069	7.05705	6.53688	5.64621	5.56914	76.4257	-0.936315	0.525776	-1.78082	0.0749414	0.103747	76.4257	1.33047	0.283157	4.69871	2.61814e-06	2.44e-05	76.4257	-3.89438	0.290712	-13.396	6.38039e-41	2.05996e-39	76.4257	-6.16117	0.521637	-11.8112	3.4156e-32	8.57694e-31
TGME49_244000	DEAD/DEAH box helicase domain-containing protein	8	5	2	78	110	82	11	2	6	4	6	6	3.12638	2.77966	2.53555	3.42917	3.55275	3.60049	4.34935	3.2075	4.16994	3.57947	3.06876	3.5082	12.8527	-1.50184	0.438941	-3.42152	0.000622726	0.00132147	12.8527	1.33262	0.53614	2.48558	0.0129341	0.0456735	12.8527	0.37514	0.429913	0.872593	0.382885	0.436479	12.8527	-2.45932	0.543406	-4.52576	6.01795e-06	1.64855e-05
TGME49_269210	hypothetical protein	22	13	16	17	19	20	25	8	12	12	24	2	4.15994	3.47037	3.9332	2.00645	1.91922	2.30979	5.71988	4.53701	5.32319	4.93024	4.46014	2.89492	24.3222	2.53172	0.443446	5.7092	1.13506e-08	4.07179e-08	24.3222	1.3345	0.476836	2.79865	0.00513171	0.021577	24.3222	-3.1047	0.465574	-6.66855	2.5834e-11	1.07128e-10	24.3222	-1.90748	0.455255	-4.1899	2.79074e-05	6.87418e-05
TGME49_249380	DHHC zinc finger domain-containing protein	23	23	18	81	106	77	8	4	10	4	10	5	4.24276	4.11463	4.1079	3.65643	3.7339	3.768	4.41823	3.94092	5.09114	3.88706	3.6309	3.63089	18.0431	0.627785	0.240445	2.61094	0.00902947	0.0151722	18.0431	1.33868	0.47196	2.83642	0.00456228	0.0192725	18.0431	0.125033	0.369228	0.338633	0.734886	0.773384	18.0431	-0.585859	0.379778	-1.54263	0.122919	0.161981
TGME49_310470	cytochrome C oxidase subunit IIb, putative	52	70	43	169	177	100	13	12	14	5	23	6	5.39424	5.59191	5.30242	4.63922	4.47639	4.23552	5.23669	5.31733	5.81622	4.40403	4.6898	4.06527	34.3293	1.24092	0.195334	6.35284	2.11376e-10	9.32117e-10	34.3293	1.35274	0.371659	3.63974	0.000272915	0.00160205	34.3293	0.057274	0.299315	0.191351	0.848251	0.872376	34.3293	-0.0545453	0.294443	-0.185249	0.853033	0.881305
TGME49_236650	DEAD (Asp-Glu-Ala-Asp) box polypeptide 17	137	164	150	1117	1373	908	161	121	89	73	182	55	7.3122	7.3464	7.45015	7.48679	7.49826	7.45489	8.43697	8.32357	8.32116	7.84537	7.64465	7.26642	234.33	-0.229445	0.192892	-1.1895	0.234244	0.290874	234.33	1.35625	0.213323	6.35774	2.04738e-10	3.77721e-09	234.33	-0.235584	0.20083	-1.17305	0.240775	0.293344	234.33	-1.82128	0.205867	-8.84687	9.00082e-19	1.04317e-17
TGME49_316100	queuine trna-ribosyltransferase domain-containing protein	1	3	2	39	45	36	17	7	10	4	18	7	1.96615	2.27711	2.25446	2.75542	2.71088	2.83102	4.96571	4.14681	4.81797	3.56971	3.9418	3.62924	16.499	-1.65425	0.624059	-2.65079	0.00803027	0.0136711	16.499	1.36555	0.401694	3.39948	0.000675132	0.00352785	16.499	-1.60112	0.342305	-4.67747	2.90439e-06	7.27199e-06	16.499	-4.62092	0.65851	-7.01724	2.2629e-12	1.3916e-11
TGME49_264640	bromodomain-containing protein	27	26	15	298	361	269	13	7	7	1	17	5	4.57652	4.39541	4.07659	5.22091	5.22311	5.29057	5.14161	4.65218	4.94965	3.37045	4.28226	3.79979	26.6321	-1.10292	0.209453	-5.2657	1.39655e-07	4.52503e-07	26.6321	1.36891	0.425305	3.21864	0.00128799	0.00636252	26.6321	1.68461	0.325316	5.17836	2.23843e-07	6.52755e-07	26.6321	-0.787218	0.344854	-2.28276	0.0224447	0.0357848
TGME49_293760	EF hand domain-containing protein	37	42	24	214	297	165	8	6	4	4	6	5	4.88826	4.88831	4.53319	4.80074	4.95794	4.68967	4.58142	4.45577	4.36987	4.04849	3.31118	3.76156	23.1473	-0.0315153	0.20495	-0.153771	0.877791	0.89765	23.1473	1.37069	0.523435	2.61863	0.00882829	0.0338168	23.1473	1.79646	0.40135	4.47605	7.60377e-06	1.82814e-05	23.1473	0.394263	0.393582	1.00173	0.316474	0.376934
TGME49_226250	DEAD (Asp-Glu-Ala-Asp) box polypeptide DDX3X	47	48	34	163	179	163	12	6	9	3	16	4	5.21293	5.09118	4.96812	4.5349	4.42512	4.7199	5.0671	4.52149	5.23277	3.90912	4.23274	3.65271	26.8935	0.687738	0.192761	3.56782	0.000359959	0.000785998	26.8935	1.37205	0.432746	3.17056	0.00152146	0.00716805	26.8935	0.817983	0.337894	2.42083	0.0154852	0.024473	26.8935	0.133673	0.332046	0.402573	0.687262	0.74139
TGME49_213910	hypothetical protein	9	15	7	152	173	130	19	14	8	9	17	8	3.43252	3.77915	3.32833	4.40592	4.33694	4.41262	5.52739	5.34316	5.02974	4.78306	4.23396	4.14604	25.4606	-1.20854	0.288844	-4.18407	2.8634e-05	7.27109e-05	25.4606	1.38012	0.353003	3.90965	9.24287e-05	0.000642735	25.4606	0.0677242	0.279547	0.242264	0.808575	0.840175	25.4606	-2.52094	0.36041	-6.99464	2.65948e-12	1.62444e-11
TGME49_286080	elongation factor 2 family protein	18	19	17	148	176	110	75	70	46	44	78	31	4.68032	4.6168	4.72786	4.85939	4.84335	4.744	7.29208	7.38857	7.25136	6.80593	6.19093	5.91524	93.8953	-0.326734	0.248517	-1.31473	0.188599	0.239122	93.8953	1.39279	0.209233	6.65662	2.80189e-11	5.89048e-10	93.8953	-2.21925	0.19384	-11.4489	2.38228e-30	3.53045e-29	93.8953	-3.93877	0.260701	-15.1084	1.42624e-51	9.91783e-50
TGME49_276140	ADP ribosylation factor ARF1	688	776	702	814	990	706	857	558	588	421	529	448	9.51963	9.51568	9.58652	8.98763	8.98851	8.99099	10.4719	10.2733	10.5373	10.0291	9.48211	9.74004	1070.96	2.46677	0.285031	8.65439	4.95567e-18	3.862e-17	1070.96	1.40153	0.286442	4.8929	9.93597e-07	1.03243e-05	1070.96	-3.07829	0.286056	-10.7611	5.25233e-27	6.24751e-26	1070.96	-2.01305	0.285418	-7.05299	1.75111e-12	1.08425e-11
TGME49_254835	hypothetical protein	5	2	1	53	67	50	36	20	18	18	24	16	2.87445	2.26232	2.23326	3.187	3.23032	3.30083	6.26657	5.71902	5.93095	5.51591	4.54956	4.80578	35.5731	-1.73868	0.544496	-3.19319	0.00140709	0.00274733	35.5731	1.40966	0.298143	4.72815	2.2658e-06	2.15609e-05	35.5731	-2.17296	0.26959	-8.06026	7.61347e-16	4.30161e-15	35.5731	-5.3213	0.559183	-9.51621	1.79616e-21	2.45292e-20
TGME49_316400	alpha tubulin TUBA1	6221	6922	7123	4439	5425	4322	6976	5316	5456	3885	5075	3486	12.7755	12.768	12.8678	12.3898	12.3905	12.3988	13.4552	13.3863	13.5934	13.1688	12.7692	12.8727	9536.2	3.19266	0.310815	10.2719	9.4334e-25	1.12208e-23	9536.2	1.41005	0.310885	4.5356	5.74409e-06	4.89873e-05	9536.2	-3.72375	0.310932	-11.9761	4.74171e-33	8.24327e-32	9536.2	-1.94114	0.310768	-6.24628	4.20347e-10	2.06518e-09
TGME49_253330	Rhoptry kinase family protein, truncated (incomplete catalytic triad)	32	41	38	1308	1106	726	16	9	5	2	18	5	4.96494	5.0851	5.25514	7.02799	6.61503	6.53617	5.55188	5.14379	4.91534	4.06086	4.59277	4.15087	55.9892	-2.14424	0.233422	-9.18612	4.07285e-20	3.57462e-19	55.9892	1.41342	0.441019	3.2049	0.00135109	0.0065666	55.9892	3.34395	0.353058	9.47139	2.76136e-21	2.26934e-20	55.9892	-0.213709	0.35261	-0.606077	0.544464	0.598777
TGME49_266960	beta tubulin	4257	4889	4575	3141	3761	3218	5720	4358	4290	3345	3648	2649	12.3237	12.3273	12.3923	11.9336	11.933	11.9468	13.1311	13.0582	13.2477	12.8537	12.3349	12.4667	7473.24	3.1055	0.343718	9.03501	1.6398e-19	1.39847e-18	7473.24	1.4156	0.343727	4.11837	3.81563e-05	0.000273757	7473.24	-3.88919	0.343814	-11.3119	1.14585e-29	1.59362e-28	7473.24	-2.19929	0.343631	-6.40015	1.5522e-10	7.97264e-10
TGME49_214770	small GTP binding protein rab1a, putative	178	201	175	319	343	225	290	192	166	121	178	157	7.61281	7.60849	7.6718	7.00417	6.96479	6.94356	8.96499	8.74125	8.88089	8.30128	7.73059	8.10028	331.552	2.00232	0.239147	8.37274	5.62924e-17	4.13726e-16	331.552	1.43385	0.243316	5.89293	3.79417e-09	6.01742e-08	331.552	-2.90164	0.241383	-12.0209	2.75861e-33	4.98756e-32	331.552	-2.33317	0.241099	-9.67725	3.7672e-22	5.49281e-21
TGME49_244310	GTP-binding protein	32	41	34	86	124	75	54	35	38	28	39	30	5.04293	5.15637	5.20975	4.22556	4.38073	4.25054	6.90912	6.5958	7.02014	6.28076	5.419	5.81331	68.2814	1.26863	0.219022	5.79224	6.94541e-09	2.60525e-08	68.2814	1.44153	0.243962	5.90883	3.44549e-09	5.562e-08	68.2814	-2.19837	0.224506	-9.79201	1.21854e-22	1.10156e-21	68.2814	-2.37127	0.238924	-9.92476	3.24871e-23	5.06351e-22
TGME49_234300	hypothetical protein	13	16	8	134	147	95	70	39	28	23	51	33	4.16228	4.21777	3.89613	4.54937	4.45389	4.37674	7.16469	6.66774	6.62351	6.01069	5.6307	5.85235	65.5663	-0.672087	0.27211	-2.46991	0.0135148	0.0218167	65.5663	1.44188	0.218392	6.60227	4.04905e-11	8.13409e-10	65.5663	-1.88265	0.194464	-9.68122	3.62372e-22	3.18043e-21	65.5663	-3.99662	0.289694	-13.796	2.69386e-43	1.10693e-41
TGME49_210360	DEAD (Asp-Glu-Ala-Asp) box polypeptide 41 family protein	6	9	6	183	222	149	22	8	16	4	21	12	3.09128	3.29619	3.19529	4.61824	4.62184	4.56811	5.70962	4.72745	5.84116	4.02152	4.45821	4.55211	27.7402	-2.04708	0.338758	-6.04289	1.51378e-09	6.24867e-09	27.7402	1.44448	0.338747	4.2642	2.0062e-05	0.000156345	27.7402	0.238421	0.27056	0.881213	0.378202	0.43276	27.7402	-3.25314	0.395352	-8.22846	1.89636e-16	1.84335e-15
TGME49_307980	GTP-binding protein lepA, putative	21	16	16	93	121	99	16	9	15	9	20	3	4.25454	3.83771	4.08775	3.85348	3.93265	4.10262	5.32209	4.84498	5.75049	4.77753	4.4015	3.36856	25.55	0.106765	0.261724	0.407928	0.683326	0.728639	25.55	1.457	0.376718	3.86762	0.000109901	0.000746996	25.55	-0.368481	0.310788	-1.18563	0.235767	0.28763	25.55	-1.71872	0.337382	-5.09428	3.50069e-07	1.15497e-06
TGME49_226870	tubulin gamma chain	28	39	24	56	81	57	32	17	14	8	21	20	4.65423	4.87947	4.60813	3.3956	3.57856	3.58695	6.23506	5.65997	5.76577	4.7692	4.5452	5.20058	35.7313	1.57827	0.217268	7.26414	3.75424e-13	2.06941e-12	35.7313	1.46171	0.300109	4.87059	1.11263e-06	1.13013e-05	35.7313	-1.70196	0.25982	-6.55052	5.73379e-11	2.24387e-10	35.7313	-1.5854	0.264129	-6.00238	1.94451e-09	8.74548e-09
TGME49_293740	hypothetical protein	79	73	62	376	455	301	11	18	5	1	23	3	5.91664	5.67962	5.76433	5.5997	5.6004	5.53042	5.12674	5.82078	4.83944	3.67978	4.75739	3.7105	41.8209	0.274787	0.144639	1.89981	0.0574578	0.0809063	41.8209	1.47703	0.387379	3.81287	0.000137361	0.000899816	41.8209	1.74061	0.300834	5.78596	7.21002e-09	2.35302e-08	41.8209	0.538371	0.283694	1.89771	0.0577338	0.0835062
TGME49_267540	AGC kinase	13	12	14	27	38	23	12	11	9	9	12	3	3.57099	3.37584	3.74885	2.51176	2.63777	2.52056	4.72808	4.78944	4.86318	4.50559	3.67171	3.11491	18.29	1.50836	0.322104	4.68283	2.82943e-06	8.12002e-06	18.29	1.51877	0.424036	3.58169	0.00034138	0.00194093	18.29	-1.8218	0.372067	-4.89641	9.7603e-07	2.60974e-06	18.29	-1.8322	0.38095	-4.80956	1.5126e-06	4.54509e-06
TGME49_228470	ribosomal protein RPL15	648	775	666	1737	1928	1264	477	340	318	180	402	237	9.20592	9.23643	9.2907	8.77262	8.73819	8.7116	9.86617	9.73144	9.9114	9.25396	9.04054	9.10871	697.55	1.44289	0.146646	9.83927	7.62617e-23	7.83416e-22	697.55	1.52392	0.157575	9.6711	4.00066e-22	3.28782e-20	697.55	-1.16153	0.152907	-7.59626	3.04802e-14	1.55673e-13	697.55	-1.24255	0.151507	-8.20131	2.37786e-16	2.23915e-15
TGME49_211010	hypothetical protein	24	37	20	242	274	193	27	16	9	4	21	14	4.54641	4.87463	4.47484	5.05835	4.98244	4.98489	6.08184	5.64916	5.3369	4.24763	4.60511	4.87398	35.001	-0.460967	0.193651	-2.38039	0.0172941	0.0272843	35.001	1.53385	0.32159	4.76957	1.84615e-06	1.81404e-05	35.001	0.517896	0.257023	2.01498	0.0439067	0.0627036	35.001	-1.47692	0.273606	-5.39798	6.73968e-08	2.47669e-07
TGME49_278870	myosin F	64	97	53	336	409	267	93	57	47	32	68	43	6.0527	6.31897	5.98398	5.87782	5.88317	5.81763	7.68681	7.33303	7.44624	6.68221	6.28075	6.46548	110.718	0.426911	0.156918	2.72061	0.00651625	0.0113065	110.718	1.54312	0.196711	7.84461	4.34318e-15	1.30875e-13	110.718	-0.883662	0.17327	-5.09993	3.39786e-07	9.81362e-07	110.718	-1.99987	0.182472	-10.9599	5.9587e-28	1.34667e-26
TGME49_300190	ribosomal protein RPL37A	165	144	146	831	915	665	184	146	142	76	161	101	7.48875	7.32168	7.48161	7.34302	7.286	7.3062	8.558	8.494	8.74004	7.90465	7.59725	7.72869	266.276	0.274328	0.166163	1.65095	0.0987478	0.133635	266.276	1.55014	0.182727	8.48335	2.18799e-17	9.41876e-16	266.276	-0.903647	0.17262	-5.23488	1.65089e-07	4.84547e-07	266.276	-2.17946	0.17664	-12.3384	5.62576e-35	1.6084e-33
TGME49_254960	hypothetical protein	1	1	1	4	7	5	7	13	4	6	8	3	1.87423	1.83974	1.90546	1.66773	1.72869	1.74274	3.3767	4.06756	3.23583	3.31454	2.74431	2.54176	10.8232	0.259621	0.952781	0.272487	0.785247	0.816874	10.8232	1.56726	0.544366	2.87906	0.00398867	0.0169285	10.8232	-3.80734	0.582463	-6.53662	6.29249e-11	2.4519e-10	10.8232	-5.11498	0.92998	-5.5001	3.79584e-08	1.41795e-07
TGME49_232710	ribosomal protein RPS3A	868	904	829	1277	1510	1022	640	459	515	225	456	422	9.57666	9.52702	9.61463	8.96924	8.96329	8.95372	10.218	10.0914	10.4025	9.58254	9.33573	9.64512	933.078	2.1337	0.217665	9.80268	1.09633e-22	1.11357e-21	933.078	1.57115	0.222353	7.06604	1.59417e-12	3.89495e-11	933.078	-2.01653	0.220665	-9.13843	6.33675e-20	4.61969e-19	933.078	-1.45398	0.219376	-6.6278	3.40729e-11	1.84442e-10
TGME49_266390	DNA mismatch repair protein, C-terminal domain-containing protein	3	5	2	21	41	25	23	26	30	16	26	14	2.49176	2.69859	2.38729	2.22698	2.67799	2.55432	5.66836	6.00234	6.53906	5.32787	4.59812	4.60836	37.4396	-0.442996	0.522898	-0.847194	0.396887	0.459982	37.4396	1.59689	0.324164	4.92618	8.38533e-07	8.91805e-06	37.4396	-3.0998	0.321353	-9.64608	5.10713e-22	4.397e-21	37.4396	-5.13969	0.52463	-9.79679	1.1622e-22	1.75105e-21
TGME49_212240	beta-1 tubulin, putative	2794	2951	3116	1752	2175	1713	4075	3009	3125	1998	2786	1538	11.6775	11.6482	11.7721	11.1917	11.1936	11.2027	12.6271	12.5228	12.7775	12.2048	11.7552	11.7815	5087.94	3.3324	0.309351	10.7722	4.65553e-27	5.92761e-26	5087.94	1.60713	0.309268	5.19654	2.03027e-07	2.42913e-06	5087.94	-4.05873	0.309538	-13.1122	2.80226e-39	7.91638e-38	5087.94	-2.33345	0.309082	-7.54964	4.36466e-14	3.18197e-13
TGME49_220212	pseudouridine synthase	2	3	1	36	37	30	52	33	26	13	34	30	2.46836	2.54564	2.3404	2.87	2.70931	2.85826	6.67544	6.29899	6.35258	5.11987	4.93991	5.51902	47.9897	-1.43241	0.61561	-2.32682	0.0199748	0.0312951	47.9897	1.62476	0.241467	6.72869	1.71196e-11	3.93951e-10	47.9897	-3.26638	0.244104	-13.3811	7.7988e-41	2.43107e-39	47.9897	-6.32356	0.614569	-10.2894	7.86545e-25	1.34158e-23
TGME49_226710	hypothetical protein	86	96	61	153	158	77	16	5	7	1	13	6	5.94341	5.92378	5.66444	4.47756	4.29826	3.89478	5.41039	4.38307	4.99094	3.4247	4.04248	3.9857	32.9986	2.00793	0.223355	8.98987	2.47514e-19	2.07178e-18	32.9986	1.62619	0.469459	3.46397	0.000532262	0.00284713	32.9986	0.617619	0.388131	1.59127	0.111549	0.147213	32.9986	0.999356	0.345882	2.8893	0.003861	0.00692529
TGME49_260440	nuclear factor NF3	50	71	49	867	1156	775	405	311	346	189	349	164	7.43846	7.49674	7.462	7.78072	7.8251	7.80338	9.37454	9.28265	9.65086	8.81869	8.41153	8.34289	502.453	-1.36951	0.265059	-5.16683	2.38102e-07	7.6058e-07	502.453	1.62714	0.249825	6.51314	7.35934e-11	1.44627e-09	502.453	-1.80919	0.24738	-7.31341	2.60443e-13	1.2199e-12	502.453	-4.80585	0.267342	-17.9764	2.98134e-72	4.49189e-70
TGME49_240640	casein kinase I	197	208	164	420	550	396	225	164	138	83	130	119	7.59802	7.54814	7.5496	6.98809	7.02279	7.03396	8.7065	8.57059	8.68417	7.95685	7.44725	7.83536	279.162	1.4087	0.208034	6.77152	1.27434e-11	6.09524e-11	279.162	1.63139	0.220854	7.38677	1.50441e-13	3.88569e-12	279.162	-1.78452	0.215071	-8.29735	1.06456e-16	6.37324e-16	279.162	-2.00721	0.214007	-9.37919	6.6484e-21	8.58594e-20
TGME49_240870	beta adaptin protein, putative	90	93	93	235	283	196	78	46	35	19	53	38	6.29953	6.20547	6.44289	5.45962	5.45501	5.44306	7.45972	7.06081	7.08858	6.11555	5.96757	6.27543	94.1021	1.30641	0.13149	9.93545	2.91849e-23	3.25718e-22	94.1021	1.63605	0.198686	8.23437	1.80512e-16	6.52732e-15	94.1021	-0.982216	0.170806	-5.75047	8.89949e-09	2.87326e-08	94.1021	-1.31186	0.166105	-7.89773	2.84025e-15	2.31314e-14
TGME49_258130	Rab1 protein	88	88	73	121	144	108	114	119	79	66	69	50	6.39763	6.28664	6.33251	5.2391	5.22771	5.27064	7.86214	8.0726	7.95817	7.39664	6.34818	6.63977	155.167	2.08802	0.295038	7.07713	1.47166e-12	7.51628e-12	155.167	1.6394	0.301894	5.43038	5.6233e-08	7.94291e-07	155.167	-2.897	0.299925	-9.6591	4.49786e-22	3.90968e-21	155.167	-2.44839	0.29704	-8.24262	1.68477e-16	1.67366e-15
TGME49_213690	ring box protein 1 family protein	159	169	166	153	199	137	185	171	152	72	120	130	7.2883	7.24154	7.39838	6.32942	6.3521	6.34624	8.44386	8.51715	8.69163	7.71191	7.2224	7.76812	259.324	2.70046	0.240981	11.2061	3.80615e-29	5.54961e-28	259.324	1.64838	0.246165	6.69625	2.13843e-11	4.71497e-10	259.324	-3.22666	0.246542	-13.0877	3.87369e-39	1.06116e-37	259.324	-2.17458	0.240595	-9.03835	1.59053e-19	1.94302e-18
TGME49_248850	methionine aminopeptidase	7	4	1	39	31	26	24	20	14	10	18	11	3.00085	2.46065	2.04805	2.76644	2.33425	2.52656	5.67495	5.62659	5.51626	4.71363	4.13056	4.28038	26.533	-0.334722	0.465267	-0.719419	0.471883	0.534564	26.533	1.67013	0.334249	4.99665	5.83362e-07	6.27808e-06	26.533	-2.38685	0.311844	-7.65399	1.94834e-14	1.01224e-13	26.533	-4.3917	0.480572	-9.13849	6.33301e-20	7.84252e-19
TGME49_219540	cytosolic tRNA-Ala synthetase	110	150	106	330	366	256	116	88	96	51	95	48	6.75269	6.90849	6.81584	6.16118	6.09839	6.09575	7.97544	7.8571	8.25026	7.27255	6.78596	6.76234	165.869	1.28821	0.182066	7.07554	1.48863e-12	7.56023e-12	165.869	1.70425	0.209066	8.15173	3.58745e-16	1.24733e-14	165.869	-1.44324	0.197332	-7.31377	2.59741e-13	1.2199e-12	165.869	-1.85928	0.194722	-9.54838	1.31735e-21	1.83213e-20
TGME49_255635	hypothetical protein	9	11	15	104	179	109	27	10	15	6	22	7	3.43482	3.487	4.03383	3.9851	4.38306	4.22051	5.96822	4.97946	5.77407	4.39024	4.51951	4.03106	28.2644	-0.793318	0.312655	-2.53736	0.0111692	0.0183581	28.2644	1.70879	0.369767	4.62128	3.81388e-06	3.41361e-05	28.2644	-0.177203	0.318784	-0.555871	0.578299	0.624591	28.2644	-2.67931	0.364496	-7.35074	1.97117e-13	1.34995e-12
TGME49_205470	translation elongation factor 2 family protein, putative	2114	2295	1739	1780	1979	1476	1045	695	609	347	599	431	10.5068	10.4777	10.4541	9.64824	9.62953	9.64259	10.8943	10.7159	10.8396	10.2436	9.94446	10.0877	1472.69	2.89761	0.200558	14.4478	2.59005e-47	8.67187e-46	1472.69	1.72523	0.205091	8.41204	4.02949e-17	1.58376e-15	1472.69	-1.89971	0.203826	-9.32023	1.16086e-20	9.28691e-20	1472.69	-0.72733	0.201843	-3.60344	0.000314035	0.000660203
TGME49_294430	hypothetical protein	3	6	4	25	37	23	29	17	13	9	21	8	2.38094	2.7378	2.65658	2.31114	2.50147	2.39704	5.89924	5.40889	5.40738	4.57703	4.2903	3.92762	25.9084	-0.033572	0.44892	-0.0747838	0.940387	0.951633	25.9084	1.7467	0.32941	5.30252	1.14217e-07	1.45425e-06	25.9084	-2.51496	0.312261	-8.05404	8.01062e-16	4.49789e-15	25.9084	-4.29523	0.461013	-9.31694	1.19748e-20	1.52468e-19
TGME49_209790	radical SAM domain-containing protein	1	3	4	28	45	38	14	8	9	5	9	5	2.00778	2.3016	2.60998	2.49769	2.71773	2.87258	4.63948	4.19622	4.59411	3.69488	3.24237	3.29012	14.8181	-1.12571	0.562921	-1.99977	0.0455256	0.0657431	14.8181	1.81012	0.466242	3.88236	0.000103448	0.000713871	14.8181	-1.13603	0.410642	-2.76648	0.00566653	0.00957484	14.8181	-4.07186	0.604678	-6.73393	1.65136e-11	9.27222e-11
TGME49_289770	mu1 adaptin	106	115	100	180	207	151	79	64	60	34	67	24	6.50107	6.45562	6.55264	5.31602	5.27431	5.30618	7.48621	7.42878	7.68128	6.71376	6.23986	5.90873	114.642	1.92821	0.138468	13.9253	4.44659e-44	1.38611e-42	114.642	1.81352	0.190639	9.51284	1.85518e-21	1.29007e-19	114.642	-1.57668	0.173014	-9.113	8.01363e-20	5.74946e-19	114.642	-1.46199	0.159945	-9.14055	6.21359e-20	7.80151e-19
TGME49_204400	ATPase synthase subunit alpha, putative	288	335	306	554	685	487	296	180	217	93	184	117	8.08974	8.10473	8.20518	7.45468	7.46358	7.46851	9.0849	8.79812	9.2197	8.24507	7.92484	8.04936	373.534	1.78589	0.198698	8.98795	2.51884e-19	2.08902e-18	373.534	1.85549	0.211922	8.75556	2.03089e-18	1.07996e-16	373.534	-1.63962	0.207567	-7.89924	2.80598e-15	1.52808e-14	373.534	-1.70922	0.203243	-8.40974	4.10932e-17	4.2214e-16
TGME49_313210	hypothetical protein	0	0	0	5	3	6	61	50	60	25	65	15	2.00314	1.93179	2.06513	1.57906	1.29776	1.76373	6.68856	6.62961	7.20794	5.72378	5.5383	4.6091	71.9109	-1.99855	1.26077	-1.58518	0.112925	0.150345	71.9109	1.87242	0.298219	6.27866	3.41496e-10	6.17425e-09	71.9109	-6.55497	0.47389	-13.8323	1.62795e-43	6.39854e-42	71.9109	-10.4259	1.20578	-8.64665	5.3035e-18	5.84679e-17
TGME49_205500	hypothetical protein	62	59	63	272	288	220	342	252	305	148	220	111	7.02226	6.95632	7.07344	6.88957	6.84899	6.87425	9.04403	8.90949	9.3744	8.39152	7.80485	7.78299	397.003	0.595667	0.316167	1.88403	0.0595614	0.0834784	397.003	1.88276	0.304887	6.17526	6.60544e-10	1.14833e-08	397.003	-3.151	0.305513	-10.3138	6.10417e-25	6.28518e-24	397.003	-4.43809	0.315562	-14.0641	6.31634e-45	3.00525e-43
TGME49_286420	elongation factor 1-alpha (EF-1-ALPHA), putative	9761	11134	8560	7038	7708	5353	8672	5208	5414	2563	4124	3297	13.0644	13.0656	13.0567	12.6564	12.6505	12.6498	13.603	13.4287	13.6004	13.0732	12.8565	12.9768	10151.1	3.22288	0.24804	12.9934	1.33421e-38	2.94177e-37	10151.1	1.88283	0.248367	7.58084	3.43335e-14	9.12866e-13	10151.1	-2.85423	0.248355	-11.4925	1.43818e-30	2.20359e-29	10151.1	-1.51418	0.248052	-6.10429	1.03261e-09	4.78705e-09
TGME49_319870	ubiquitin-conjugating enzyme subfamily protein	90	96	60	225	281	191	111	76	69	26	71	51	6.39166	6.33271	6.12669	5.58223	5.60725	5.58165	7.86563	7.63001	7.84675	6.50318	6.34465	6.64433	129.177	1.16843	0.141906	8.23384	1.81311e-16	1.29059e-15	129.177	1.89566	0.177391	10.6863	1.17925e-26	1.33255e-24	129.177	-1.45286	0.162062	-8.96484	3.10744e-19	2.11213e-18	129.177	-2.18009	0.159188	-13.6951	1.08676e-42	4.27144e-41
TGME49_231770	alpha-tubulin I, putative	606	670	791	262	346	296	650	534	578	251	383	290	9.20718	9.192	9.42812	8.43995	8.44827	8.46966	10.1116	10.082	10.3911	9.4919	9.0661	9.26333	892.971	3.87411	0.286464	13.5239	1.12993e-41	3.00429e-40	892.971	1.89805	0.286976	6.61398	3.74118e-11	7.68642e-10	892.971	-3.88414	0.288946	-13.4425	3.40933e-41	1.14149e-39	892.971	-1.90808	0.284476	-6.70735	1.98196e-11	1.10598e-10
TGME49_224060	thioredoxin, putative	75	84	64	248	307	209	33	37	48	15	38	16	6.01931	6.00415	5.97121	5.37388	5.39577	5.36583	6.47068	6.75738	7.3721	5.77886	5.53322	5.35328	75.2675	0.897544	0.149731	5.99438	2.04263e-09	8.17052e-09	75.2675	1.91492	0.242672	7.89098	2.99815e-15	9.67975e-14	75.2675	-0.20525	0.210086	-0.976983	0.328578	0.38327	75.2675	-1.22263	0.192803	-6.34134	2.2778e-10	1.15035e-09
TGME49_294800	elongation factor 1-alpha (EF-1-ALPHA), putative	1226	1247	1032	951	1117	818	5910	3671	3844	1749	3088	2085	11.355	11.3283	11.3401	11.0977	11.0964	11.0982	12.8673	12.6201	12.8961	12.0728	11.7492	11.8782	5689.78	2.95289	0.224797	13.1358	2.05271e-39	4.88329e-38	5689.78	1.92132	0.222926	8.61863	6.77628e-18	3.4032e-16	5689.78	-5.09377	0.22421	-22.7187	2.92692e-114	1.32297e-111	5689.78	-4.06219	0.223516	-18.174	8.28939e-74	1.49872e-71
TGME49_234420	ATPase, AAA family protein	32	42	55	75	104	78	22	20	21	12	14	9	4.84031	4.99873	5.57453	3.75597	3.8972	3.97074	5.81677	5.88169	6.279	5.23657	4.18165	4.41838	39.3759	1.69207	0.248407	6.81169	9.64573e-12	4.66296e-11	39.3759	1.92436	0.361436	5.32422	1.01385e-07	1.32829e-06	39.3759	-0.853619	0.325221	-2.62473	0.00867167	0.0141758	39.3759	-1.08591	0.294233	-3.69065	0.000223685	0.000475791
TGME49_237860	protein kinase domain-containing protein	1	3	1	103	126	93	39	25	38	17	33	8	2.36548	2.63775	2.44549	3.9955	4.00663	4.06074	6.37284	6.01585	6.87833	5.48873	4.96241	4.16983	46.8801	-3.34032	0.669556	-4.98885	6.07388e-07	1.85499e-06	46.8801	1.9448	0.287921	6.75464	1.43186e-11	3.40631e-10	46.8801	-1.20748	0.262797	-4.59472	4.33326e-06	1.07029e-05	46.8801	-6.4926	0.67981	-9.55061	1.28929e-21	1.82113e-20
TGME49_211650	hypothetical protein	11	20	22	114	139	90	43	30	41	14	34	15	3.91149	4.31229	4.63916	4.30168	4.30832	4.22906	6.59404	6.35345	7.06289	5.44341	5.15684	4.98886	54.901	-0.0160699	0.237754	-0.0675902	0.946112	0.953495	54.901	1.98486	0.251738	7.88464	3.15434e-15	9.83283e-14	54.901	-1.23268	0.226399	-5.44471	5.18893e-08	1.58473e-07	54.901	-3.23361	0.261997	-12.3422	5.3695e-35	1.6084e-33
TGME49_318230	phosphoglycerate kinase PGKI	146	158	155	487	614	448	158	106	133	59	98	47	7.17848	7.14161	7.30905	6.73415	6.76038	6.78478	8.32293	8.09922	8.60038	7.53403	7.02364	6.96909	214.207	0.926288	0.241179	3.84066	0.000122703	0.000287366	214.207	1.9964	0.261871	7.62357	2.46745e-14	6.75933e-13	214.207	-0.86232	0.25429	-3.39109	0.000696142	0.00134756	214.207	-1.93243	0.24916	-7.75577	8.78068e-15	6.96293e-14
TGME49_305520	ribosomal protein RPS2	1555	1771	1466	1593	1680	1220	3550	2564	2609	1029	1745	1392	11.0637	11.0643	11.0836	10.6642	10.6511	10.6541	12.301	12.1725	12.4265	11.5143	11.1861	11.3925	3888	2.76475	0.222456	12.4283	1.83496e-35	3.31761e-34	3888	2.03241	0.222197	9.14689	5.85946e-20	3.31059e-18	3888	-3.73465	0.222709	-16.7692	4.09971e-63	3.08845e-61	3888	-3.00232	0.221944	-13.5274	1.07806e-41	3.89827e-40
TGME49_300310	26S proteasome regulatory subunit, S6a family AAA ATpase	172	165	142	323	377	277	319	230	265	96	174	133	7.62727	7.5308	7.58109	7.06965	7.05773	7.0727	9.05425	8.90347	9.31127	8.14059	7.74662	8.00062	376.019	1.64565	0.217904	7.55219	4.2801e-14	2.5289e-13	376.019	2.03912	0.221757	9.19529	3.73986e-20	2.25389e-18	376.019	-2.51913	0.220816	-11.4083	3.80252e-30	5.54432e-29	376.019	-2.9126	0.218858	-13.3082	2.07499e-40	7.21457e-39
TGME49_249240	calmodulin, putative	734	808	762	781	952	670	597	407	442	183	285	208	9.26874	9.24918	9.36148	8.52978	8.5315	8.53188	10.0129	9.84287	10.1381	9.25125	8.86811	9.03032	774.375	2.62209	0.234892	11.163	6.19012e-29	8.74355e-28	774.375	2.05997	0.241191	8.54083	1.33267e-17	6.02366e-16	774.375	-2.0217	0.239977	-8.42457	3.62079e-17	2.28895e-16	774.375	-1.45958	0.236131	-6.18124	6.36007e-10	3.0746e-09
TGME49_263650	pre-mRNA-processing protein 8, putative	5	10	5	52	56	45	511	373	430	161	324	161	6.62299	6.65789	6.6301	6.64442	6.63539	6.64615	9.36123	9.21343	9.6442	8.41769	8.05256	8.01756	532.462	-0.277235	0.418691	-0.662145	0.507878	0.56822	532.462	2.07657	0.249152	8.33457	7.7782e-17	2.92979e-15	532.462	-5.84681	0.272393	-21.4646	3.33406e-102	1.00466e-99	532.462	-8.20062	0.403957	-20.3007	1.26722e-91	2.86393e-89
TGME49_216880	guanine nucleotide-binding protein	1144	1122	1077	1150	1345	871	944	674	762	256	497	347	9.90987	9.82731	9.93935	9.20346	9.19641	9.1801	10.6403	10.505	10.8395	9.83334	9.58221	9.71938	1230.78	2.67996	0.208143	12.8756	6.17617e-38	1.26892e-36	1230.78	2.13805	0.212308	10.0705	7.45903e-24	7.49218e-22	1230.78	-2.1925	0.211713	-10.356	3.93036e-25	4.13145e-24	1230.78	-1.6506	0.208748	-7.90712	2.63402e-15	2.16469e-14
TGME49_229360	transaldolase	22	31	24	244	289	213	62	66	56	17	41	30	4.86287	5.03814	5.03109	5.33841	5.31809	5.36381	7.1093	7.35074	7.50054	5.86507	5.58053	5.9096	87.51	-0.605754	0.189152	-3.20247	0.00136255	0.00268354	87.51	2.18338	0.203201	10.7449	6.26342e-27	8.08876e-25	87.51	-0.594687	0.181036	-3.2849	0.00102017	0.00191732	87.51	-3.38382	0.210464	-16.0779	3.64693e-58	3.69429e-56
TGME49_309590	rhoptry protein ROP1	1025	1218	843	997	811	553	107	71	35	3	82	29	8.90136	8.93831	8.83058	7.48654	7.27011	7.25531	8.08558	7.89994	7.63036	6.72727	7.23798	7.07777	327.868	3.05006	0.371098	8.21901	2.05186e-16	1.4396e-15	327.868	2.20579	0.414826	5.3174	1.05263e-07	1.3594e-06	327.868	0.943322	0.403093	2.34021	0.0192729	0.029681	327.868	1.78759	0.38381	4.65748	3.20104e-06	9.0998e-06
TGME49_252400	HIT zinc finger protein	0	3	2	42	47	40	30	19	22	10	10	11	1.66874	2.27035	2.26813	2.83172	2.74452	2.9562	5.96473	5.5687	6.10434	4.71446	3.50598	4.27902	30.3021	-2.02462	0.677822	-2.98694	0.00281782	0.00525218	30.3021	2.26899	0.351004	6.46429	1.01777e-10	1.9168e-09	30.3021	-1.66014	0.331504	-5.0079	5.50272e-07	1.54008e-06	30.3021	-5.95375	0.687569	-8.65913	4.75394e-18	5.30563e-17
TGME49_288860	RuvB family 2 protein	74	70	60	54	81	64	151	116	120	43	67	50	6.19115	6.04049	6.11062	4.79435	4.88823	4.9487	8.07972	7.96717	8.32458	6.91048	6.2637	6.57509	168.975	2.7075	0.243061	11.1392	8.08583e-29	1.12455e-27	168.975	2.30001	0.239611	9.59895	8.07593e-22	6.08387e-20	168.975	-3.46983	0.250066	-13.8756	8.90178e-44	3.65782e-42	168.975	-3.06233	0.232291	-13.1832	1.09639e-39	3.67089e-38
TGME49_243920	DNA replication licensing factor MCM5, putative	57	59	54	130	170	94	46	29	30	5	31	8	5.57341	5.47335	5.63433	4.50885	4.58608	4.35015	6.72314	6.371	6.74473	4.60391	5.12965	4.50652	55.8383	1.47166	0.164579	8.94199	3.82228e-19	3.14122e-18	55.8383	2.39709	0.279804	8.56705	1.06172e-17	5.05153e-16	55.8383	-0.496897	0.252419	-1.96854	0.0490059	0.0693292	55.8383	-1.42232	0.20411	-6.96841	3.2054e-12	1.93179e-11
TGME49_312065	hypothetical protein	18	13	15	99	117	55	39	31	23	8	23	7	4.17823	3.73291	4.1115	3.99948	3.9729	3.55366	6.44567	6.34931	6.33293	4.75007	4.62919	4.12114	41.2308	0.132544	0.265379	0.499452	0.617461	0.670895	41.2308	2.41785	0.310938	7.776	7.48565e-15	2.18291e-13	41.2308	-0.843884	0.28618	-2.94878	0.0031903	0.0055892	41.2308	-3.12919	0.291906	-10.7199	8.21306e-27	1.72665e-25
TGME49_294640	ribonucleoside-diphosphate reductase large chain	49	65	38	164	171	110	90	72	62	22	48	18	5.61862	5.76239	5.48938	5.03713	4.91019	4.83966	7.53248	7.45796	7.62354	6.1502	5.77373	5.48491	101.041	1.12087	0.166142	6.74648	1.51479e-11	7.20722e-11	101.041	2.46645	0.207048	11.9124	1.0194e-32	1.84308e-30	101.041	-1.34053	0.195508	-6.85663	7.05024e-12	3.03496e-11	101.041	-2.6861	0.179579	-14.9578	1.38618e-50	8.95078e-49
TGME49_219520	histone arginine methyltransferase PRMT1	128	152	152	256	315	230	159	116	123	33	77	38	6.90949	6.94468	7.14413	6.0902	6.10007	6.12407	8.25393	8.09826	8.45888	6.91563	6.65865	6.62276	192.013	1.78864	0.159708	11.1994	4.10388e-29	5.88874e-28	192.013	2.54156	0.195988	12.9679	1.85982e-38	5.60426e-36	192.013	-1.25577	0.189101	-6.64073	3.12139e-11	1.27105e-10	192.013	-2.00868	0.167806	-11.9702	5.0889e-33	1.31439e-31
TGME49_230980	myosin I	344	383	355	317	366	246	287	235	190	61	128	64	8.10055	8.08551	8.2053	7.08649	7.07159	7.05823	8.97714	8.94085	9.02202	7.84774	7.58383	7.56297	355.775	2.90221	0.134888	21.5157	1.10933e-102	5.01418e-100	355.775	2.57704	0.16069	16.0374	7.0027e-58	6.33044e-55	355.775	-1.83769	0.158464	-11.5969	4.27462e-31	6.66252e-30	355.775	-1.51253	0.137495	-11.0006	3.79564e-28	8.79811e-27
TGME49_203630	ribosomal protein RPL44	187	174	175	328	338	220	392	338	353	67	151	132	7.76561	7.65791	7.79097	7.22046	7.17544	7.15591	9.25998	9.26937	9.59134	7.96421	7.75012	8.06348	457.647	1.96333	0.221781	8.8526	8.55044e-19	6.90143e-18	457.647	2.69782	0.226875	11.8912	1.31472e-32	1.98085e-30	457.647	-2.42755	0.2279	-10.6518	1.70979e-26	1.9816e-25	457.647	-3.16204	0.220728	-14.3255	1.51602e-46	7.61381e-45
TGME49_288720	ribosomal protein RPL10	2260	2368	1927	1321	1452	1014	2407	1703	1691	495	605	484	10.8814	10.8374	10.8553	10.138	10.1265	10.1258	11.7824	11.6367	11.8726	10.7976	10.3982	10.5499	2654.62	3.46613	0.289118	11.9887	4.07485e-33	7.08397e-32	2654.62	2.74793	0.290581	9.45667	3.17896e-21	2.0527e-19	2654.62	-2.67529	0.290912	-9.1962	3.7082e-20	2.74772e-19	2654.62	-1.95708	0.288784	-6.77697	1.22725e-11	6.97755e-11
TGME49_267680	microneme protein MIC12	58	95	63	185	274	154	51	41	39	9	16	14	5.6928	6.07002	5.89077	5.01192	5.20788	4.99246	6.88774	6.81741	7.09216	5.24229	4.67797	5.14939	71.0173	1.17626	0.16243	7.24162	4.43362e-13	2.38571e-12	71.0173	2.85701	0.288312	9.90946	3.787e-23	3.42345e-21	71.0173	0.271549	0.265739	1.02186	0.306846	0.361183	71.0173	-1.40921	0.197205	-7.14591	8.93988e-13	5.73167e-12
TGME49_227360	ribosomal protein RPL3	1898	2039	1540	1783	1981	1388	1739	1210	1202	261	469	359	10.5532	10.5209	10.4979	9.83165	9.81504	9.81448	11.3682	11.2092	11.4457	10.236	10.0115	10.1502	1960.64	2.75862	0.198343	13.9084	5.63642e-44	1.69844e-42	1960.64	2.9165	0.202904	14.3738	7.55221e-47	3.4136e-44	1960.64	-1.57755	0.202651	-7.78459	6.99415e-15	3.78605e-14	1960.64	-1.73543	0.198601	-8.73826	2.36734e-18	2.70896e-17
TGME49_254440	ribosomal protein RPL12	111	155	123	989	1088	650	1392	995	1043	192	343	314	8.67189	8.71349	8.71559	8.7445	8.72226	8.68763	10.7466	10.5918	10.9054	9.36033	9.06724	9.34345	1301.4	-0.12635	0.246348	-0.512891	0.608028	0.663837	1301.4	3.00243	0.240467	12.4858	8.92225e-36	2.01643e-33	1301.4	-2.1553	0.240812	-8.95014	3.55035e-19	2.39516e-18	1301.4	-5.28408	0.246011	-21.4791	2.44442e-102	7.36587e-100
TGME49_262740	hypothetical protein	8	6	5	43	40	28	33	34	26	11	8	4	3.18657	2.82716	2.91093	2.92335	2.64831	2.65977	6.11627	6.33965	6.35325	4.88259	3.36764	3.39756	37.0795	0.125455	0.389372	0.322199	0.747302	0.785536	37.0795	3.10156	0.368372	8.41964	3.77655e-17	1.55182e-15	37.0795	-1.44129	0.363387	-3.96626	7.30087e-05	0.000156398	37.0795	-4.4174	0.394028	-11.2109	3.60647e-29	8.5796e-28
TGME49_209030	actin ACT1	31759	34823	33209	6889	9379	7362	30668	21425	23622	5431	5431	3803	14.7702	14.7607	14.8134	14.4619	14.4636	14.4653	15.2427	15.1453	15.3508	14.6771	14.5266	14.5518	34700.6	4.7538	0.412883	11.5137	1.12591e-30	1.75487e-29	34700.6	3.18612	0.412954	7.71542	1.2058e-14	3.40638e-13	34700.6	-3.30623	0.413029	-8.00485	1.19612e-15	6.63369e-15	34700.6	-1.73855	0.412809	-4.21151	2.53666e-05	6.28258e-05
