# Supplementary material for: Dissection of the in vitro developmental program of Hammondia hammondi reveals a link between stress sensitivity and life cycle flexibility in Toxoplasma gondii
Source: eLife. 2018 May 22;7:e36491. doi: 10.7554/eLife.36491 (PMC5963921; doi:10.7554/eLife.36491)
Supplement: Supplementary file 5. — Xls file containing all genes belonging to gene sets used in analyses and indicating which genes are significant in which categories for analysis. Significant genes for pH versus control data sets are indicated by the number 1, highlighted in a green box. [file elife-36491-supp5.xlsx]

## Sheet: Gene Sets
In Vivo Tachyzoite	In Vivo Bradyzoite	In Vitro Bradyzoite	In Vitro Tachyzoite	CAT STAGE SPECIFIC 1	CAT STAGE SPECIFIC 2	SRS_Family	AP2_Family	TGO04146_Peroxisome
TGME49_280800	TGME49_260200	TGME49_304990	TGME49_243930	TGME49_200480	TGME49_200240	TGME49_207005	TGME49_202490	TGME49_247500
TGME49_242080	TGME49_304990	TGME49_212920	TGME49_249850	TGME49_201100	TGME49_201180	TGME49_207010	TGME49_203050	TGME49_273740
TGME49_215100	TGME49_212920	TGME49_314250	TGME49_263520	TGME49_201180	TGME49_202100	TGME49_207130	TGME49_203690	TGME49_226300
TGME49_221610	TGME49_207700	TGME49_306230	TGME49_239800	TGME49_201640	TGME49_202110	TGME49_207140	TGME49_203710	TGME49_243800
TGME49_249190	TGME49_314250	TGME49_243190	TGME49_230970	TGME49_201650	TGME49_203500	TGME49_207150	TGME49_205650	TGME49_314330
TGME49_203560	TGME49_312480	TGME49_287470	TGME49_255190	TGME49_201750	TGME49_205210	TGME49_207160	TGME49_208020	TGME49_310830
TGME49_223590	TGME49_216490	TGME49_209755	TGME49_226030	TGME49_202050	TGME49_207005	TGME49_208850	TGME49_211720	TGME49_234570
TGME49_278830	TGME49_219140	TGME49_202050	TGME49_253900	TGME49_202090	TGME49_207010	TGME49_210320	TGME49_214840	TGME49_247648
TGME49_286420	TGME49_243190	TGME49_296340	TGME49_200350	TGME49_202100	TGME49_207015	TGME49_210330	TGME49_214960	TGME49_266760
TGME49_235970	TGME49_200310	TGME49_207140	TGME49_258040	TGME49_202110	TGME49_208850	TGME49_213280	TGME49_215150	TGME49_231870
TGME49_292330	TGME49_202050	TGME49_322500	TGME49_211290	TGME49_202140	TGME49_209510	TGME49_214190	TGME49_215340	TGME49_310150
TGME49_318710	TGME49_239590	TGME49_201840	TGME49_294690	TGME49_202400	TGME49_210260	TGME49_215680	TGME49_215570	TGME49_204460
TGME49_263520	TGME49_296340	TGME49_252220	TGME49_267500	TGME49_203110	TGME49_212410	TGME49_219348	TGME49_216220	TGME49_310080
TGME49_286140	TGME49_207140	TGME49_263270	TGME49_209160	TGME49_203340	TGME49_214190	TGME49_222370	TGME49_217700	TGME49_203580
TGME49_213000	TGME49_322500	TGME49_208380	TGME49_293310	TGME49_203500	TGME49_217710	TGME49_224170	TGME49_218960	TGME49_316190
TGME49_226030	TGME49_288950	TGME49_205265	TGME49_266100	TGME49_203505	TGME49_222080	TGME49_224750	TGME49_220530	TGME49_247652
TGME49_284010	TGME49_247500	TGME49_273740	TGME49_308840	TGME49_203570	TGME49_223830	TGME49_224760	TGME49_224050	TGME49_255210
TGME49_254710	TGME49_214320	TGME49_200230	TGME49_230180	TGME49_203580	TGME49_232400	TGME49_224770	TGME49_224230	TGME49_316310
TGME49_200350	TGME49_201840	TGME49_207130	TGME49_201780	TGME49_204000	TGME49_233370	TGME49_224780	TGME49_225110	TGME49_232250
TGME49_313570	TGME49_263270	TGME49_207600	TGME49_268850	TGME49_204500	TGME49_234940	TGME49_224790	TGME49_227900	TGME49_201850
TGME49_226730	TGME49_234550	TGME49_284420	TGME49_259880	TGME49_204870	TGME49_235315	TGME49_226860	TGME49_229370	TGME49_247760
TGME49_220400	TGME49_205265	TGME49_255420	TGME49_233460	TGME49_205210	TGME49_235390	TGME49_233450	TGME49_233120	TGME49_313140
TGME49_209950	TGME49_233120	TGME49_311390	TGME49_250940	TGME49_205520	TGME49_236975	TGME49_233460	TGME49_237090	TGME49_239530
TGME49_315910	TGME49_236070	TGME49_271310	TGME49_214390	TGME49_206560	TGME49_237080	TGME49_233480	TGME49_237425
TGME49_211290	TGME49_273740	TGME49_235440	TGME49_218520	TGME49_206620	TGME49_237800	TGME49_234370	TGME49_240460
TGME49_220930	TGME49_200230	TGME49_235190	TGME49_218740	TGME49_207005	TGME49_237810	TGME49_234930	TGME49_240900
TGME49_215170	TGME49_293690	TGME49_240580	TGME49_305050	TGME49_207010	TGME49_238460	TGME49_235600	TGME49_244510
TGME49_301150	TGME49_278882	TGME49_258590	TGME49_311840	TGME49_207015	TGME49_238470	TGME49_238440	TGME49_246660
TGME49_203170	TGME49_207130	TGME49_229405	TGME49_229140	TGME49_207050	TGME49_238500	TGME49_238460	TGME49_247700
TGME49_267500	TGME49_258720	TGME49_215500	TGME49_233480	TGME49_207250	TGME49_238520	TGME49_238470	TGME49_247730
TGME49_226380	TGME49_232400	TGME49_284550	TGME49_278130	TGME49_207610	TGME49_238530	TGME49_238480	TGME49_249190
TGME49_293310	TGME49_250020	TGME49_256760	TGME49_230850	TGME49_207730	TGME49_238850	TGME49_238490	TGME49_250800
TGME49_309110	TGME49_207600	TGME49_221310	TGME49_316200	TGME49_207965	TGME49_238915	TGME49_238500	TGME49_251740
TGME49_266100	TGME49_201110	TGME49_271320	TGME49_289800	TGME49_208850	TGME49_239090	TGME49_238520	TGME49_252370
TGME49_249720	TGME49_255420	TGME49_313050	TGME49_246490	TGME49_209180	TGME49_239510	TGME49_238850	TGME49_253380
TGME49_290200	TGME49_209920	TGME49_273468	TGME49_221480	TGME49_209470	TGME49_243940	TGME49_239090	TGME49_255220
TGME49_308840	TGME49_304500	TGME49_305460	TGME49_285870	TGME49_209480	TGME49_249510	TGME49_243790	TGME49_262000
TGME49_221460	TGME49_236860	TGME49_271335	TGME49_293430	TGME49_209485	TGME49_251900	TGME49_246070	TGME49_262420
TGME49_230180	TGME49_314910	TGME49_227020	TGME49_286580	TGME49_209510	TGME49_251910	TGME49_251958	TGME49_264485
TGME49_201780	TGME49_235440	TGME49_242260	TGME49_291890	TGME49_209515	TGME49_253150	TGME49_251962	TGME49_267460
TGME49_242260	TGME49_255460	TGME49_253680	TGME49_268980	TGME49_210260	TGME49_254430	TGME49_254060	TGME49_269010
TGME49_254570	TGME49_234390	TGME49_288580	TGME49_286770	TGME49_210330	TGME49_255480	TGME49_258550	TGME49_271030
TGME49_220240	TGME49_224040	TGME49_225940	TGME49_248500	TGME49_210400	TGME49_257572	TGME49_258810	TGME49_271200
TGME49_215990	TGME49_214410	TGME49_310740	TGME49_244400	TGME49_210740	TGME49_259890	TGME49_259270	TGME49_272710
TGME49_290660	TGME49_208350	TGME49_315130	TGME49_216820	TGME49_211280	TGME49_260310	TGME49_259290	TGME49_273660
TGME49_236160	TGME49_276940	TGME49_209720	TGME49_239770	TGME49_211360	TGME49_261250	TGME49_259300	TGME49_280460
TGME49_275440	TGME49_271320	TGME49_230520	TGME49_241000	TGME49_212075	TGME49_266065	TGME49_259410	TGME49_280470
TGME49_268850	TGME49_247010	TGME49_304930	TGME49_221330	TGME49_212410	TGME49_266600	TGME49_264660	TGME49_282210
TGME49_228290	TGME49_318570	TGME49_262710	TGME49_209850	TGME49_212420	TGME49_266610	TGME49_267130	TGME49_282220
TGME49_233460	TGME49_254600	TGME49_321170	TGME49_204050	TGME49_212970	TGME49_266650	TGME49_267140	TGME49_285895
TGME49_243730	TGME49_313050	TGME49_205430	TGME49_221180	TGME49_213850	TGME49_266700	TGME49_267150	TGME49_288950
TGME49_227960	TGME49_258560	TGME49_209985	TGME49_218720	TGME49_214190	TGME49_267470	TGME49_267160	TGME49_289710
TGME49_280710	TGME49_232690	TGME49_265140	TGME49_229690	TGME49_214510	TGME49_269120	TGME49_271050	TGME49_290180
TGME49_293340	TGME49_249250	TGME49_235390	TGME49_254720	TGME49_214580	TGME49_273980	TGME49_271980	TGME49_290630
TGME49_201390	TGME49_229930	TGME49_225720	TGME49_316150	TGME49_215410	TGME49_275850	TGME49_272560	TGME49_299020
TGME49_250940	TGME49_258370	TGME49_226720	TGME49_251630	TGME49_216150	TGME49_277230	TGME49_273110	TGME49_299150
TGME49_250830	TGME49_271335	TGME49_269600	TGME49_273050	TGME49_216155	TGME49_277240	TGME49_273120	TGME49_306000
TGME49_203380	TGME49_273320	TGME49_319312	TGME49_244280	TGME49_216610	TGME49_277572	TGME49_273130	TGME49_306620
TGME49_253430	TGME49_227020	TGME49_238200	TGME49_314490	TGME49_217390	TGME49_278245	TGME49_275355	TGME49_309410
TGME49_218740	TGME49_249200	TGME49_237070	TGME49_262400	TGME49_217410	TGME49_279450	TGME49_275360	TGME49_310900
TGME49_223140	TGME49_253680	TGME49_292920	TGME49_201730	TGME49_217420	TGME49_281350	TGME49_275370	TGME49_310950
TGME49_231410	TGME49_271790	TGME49_239020	TGME49_226540	TGME49_217710	TGME49_281360	TGME49_275380	TGME49_315760
TGME49_305050	TGME49_230630	TGME49_285700	TGME49_222170	TGME49_218210	TGME49_281470	TGME49_279000	TGME49_318470
TGME49_228490	TGME49_240590	TGME49_314700	TGME49_226680	TGME49_218215	TGME49_282230	TGME49_280570	TGME49_318610
TGME49_290860	TGME49_225940	TGME49_210270	TGME49_215360	TGME49_218470	TGME49_286778	TGME49_280580	TGME49_320680
TGME49_242240	TGME49_254730	TGME49_261040	TGME49_307820	TGME49_219370	TGME49_286782	TGME49_281930	TGME49_320700
TGME49_262150	TGME49_209720	TGME49_283760	TGME49_252400	TGME49_219828	TGME49_287040	TGME49_283460
TGME49_263050	TGME49_210412	TGME49_253530	TGME49_257945	TGME49_222080	TGME49_291830	TGME49_285860
TGME49_319890	TGME49_230520	TGME49_289740	TGME49_204530	TGME49_222188	TGME49_295662	TGME49_285870
TGME49_233480	TGME49_304930	TGME49_271030	TGME49_208550	TGME49_222700	TGME49_296640	TGME49_292250
TGME49_218410	TGME49_216950	TGME49_265150	TGME49_306210	TGME49_222975	TGME49_297090	TGME49_292260
TGME49_231160	TGME49_223668	TGME49_207750	TGME49_315500	TGME49_222980	TGME49_297410	TGME49_292270
TGME49_278130	TGME49_300660	TGME49_294570	TGME49_234400	TGME49_223120	TGME49_298960	TGME49_292275
TGME49_210370	TGME49_274290	TGME49_286928	TGME49_315760	TGME49_223550	TGME49_300990	TGME49_292280
TGME49_221250	TGME49_205430	TGME49_207150	TGME49_236060	TGME49_223830	TGME49_306050	TGME49_295600
TGME49_310610	TGME49_209985	TGME49_297840	TGME49_320130	TGME49_224010	TGME49_307045	TGME49_296640
TGME49_316200	TGME49_265140	TGME49_218540	TGME49_304460	TGME49_224750	TGME49_307640	TGME49_301140
TGME49_262980	TGME49_294230	TGME49_253320	TGME49_311050	TGME49_224760	TGME49_312690	TGME49_301150
TGME49_261480	TGME49_237130	TGME49_266900	TGME49_240350	TGME49_224810	TGME49_315240	TGME49_301160
TGME49_219270	TGME49_289610	TGME49_214780	TGME49_205350	TGME49_224905	TGME49_315970	TGME49_301170
TGME49_289800	TGME49_225720	TGME49_284310	TGME49_250115	TGME49_225070	TGME49_316670	TGME49_301180
TGME49_221480	TGME49_273595	TGME49_318750	TGME49_289630	TGME49_225140		TGME49_308020
TGME49_285870	TGME49_252630	TGME49_276840	TGME49_262730	TGME49_225950		TGME49_308840
TGME49_293430	TGME49_205450	TGME49_286932	TGME49_265070	TGME49_226245		TGME49_309300
TGME49_286580	TGME49_231120	TGME49_273640	TGME49_308020	TGME49_226300		TGME49_309330
TGME49_246550	TGME49_274080	TGME49_207930	TGME49_277240	TGME49_226450		TGME49_309352
TGME49_304520	TGME49_292920	TGME49_262890	TGME49_200340	TGME49_227370		TGME49_311440
TGME49_291890	TGME49_320150	TGME49_290970	TGME49_268740	TGME49_228175		TGME49_315320
TGME49_315610	TGME49_258940	TGME49_320200	TGME49_208030	TGME49_228220		TGME49_315330
TGME49_271970	TGME49_210270	TGME49_268360	TGME49_247195	TGME49_228240		TGME49_315340
TGME49_226570	TGME49_251800	TGME49_218930	TGME49_280670	TGME49_228420		TGME49_315345
TGME49_268980	TGME49_321360	TGME49_294440	TGME49_292110	TGME49_228680		TGME49_315370
TGME49_286770	TGME49_253530	TGME49_215340	TGME49_226990	TGME49_229230		TGME49_315380
TGME49_219700	TGME49_270140	TGME49_298960	TGME49_289900	TGME49_229240		TGME49_315390
TGME49_309590	TGME49_219570	TGME49_203500	TGME49_237210	TGME49_229320		TGME49_315400
TGME49_258420	TGME49_254620	TGME49_227010	TGME49_230210	TGME49_230555		TGME49_315410
TGME49_218310	TGME49_255740	TGME49_219130	TGME49_253970	TGME49_231110		TGME49_315740
TGME49_219790	TGME49_207150	TGME49_218310	TGME49_283540	TGME49_231390		TGME49_319350
TGME49_237110	TGME49_253320	TGME49_218890	TGME49_224530	TGME49_231770		TGME49_319360
TGME49_243440	TGME49_205060	TGME49_315640	TGME49_266970	TGME49_231880		TGME49_320170
TGME49_248500	TGME49_244335	TGME49_294830	TGME49_225560	TGME49_232170		TGME49_320180
TGME49_221590	TGME49_216650	TGME49_222910	TGME49_224460	TGME49_232400		TGME49_320190
TGME49_244400	TGME49_205720	TGME49_249760	TGME49_239740	TGME49_232580		TGME49_320200
TGME49_297070	TGME49_266900	TGME49_221550	TGME49_216770	TGME49_233280		TGME49_320230
TGME49_246930	TGME49_214780	TGME49_253330	TGME49_217460	TGME49_233330		TGME49_320240
TGME49_211420	TGME49_286550	TGME49_215540	TGME49_290290	TGME49_233360		TGME49_320250
TGME49_261780	TGME49_314820	TGME49_285980	TGME49_250820	TGME49_233370		TGME49_321470
TGME49_319920	TGME49_271210	TGME49_313840	TGME49_293420	TGME49_233940		TGME49_321480
TGME49_220860	TGME49_293770	TGME49_293740	TGME49_297180	TGME49_234060		TGME49_321490
TGME49_221410	TGME49_318750	TGME49_290000	TGME49_260540	TGME49_234570		TGME49_329700
TGME49_214250	TGME49_273690	TGME49_213069	TGME49_253690	TGME49_234940		TGME49_329710
TGME49_242118	TGME49_217450	TGME49_214220	TGME49_295430	TGME49_235000
TGME49_213800	TGME49_273640	TGME49_223110	TGME49_277080	TGME49_235200
TGME49_221330	TGME49_207930	TGME49_310670	TGME49_248490	TGME49_235315
TGME49_220900	TGME49_290970	TGME49_263750	TGME49_291960	TGME49_235390
TGME49_297780	TGME49_320200	TGME49_305820	TGME49_226920	TGME49_235950
TGME49_297500	TGME49_268360	TGME49_223570	TGME49_297910	TGME49_236050
TGME49_241860	TGME49_264110	TGME49_309990	TGME49_262050	TGME49_236120
TGME49_209850	TGME49_202720	TGME49_240310	TGME49_319600	TGME49_236290
TGME49_318430	TGME49_236880	TGME49_316130	TGME49_313910	TGME49_236400
TGME49_263700	TGME49_239430	TGME49_239748	TGME49_319690	TGME49_236975
TGME49_230940	TGME49_215340	TGME49_253340	TGME49_313140	TGME49_237045
TGME49_204050	TGME49_203500	TGME49_255890	TGME49_259700	TGME49_237060
TGME49_278950	TGME49_227010	TGME49_258512	TGME49_255260	TGME49_237070
TGME49_233080	TGME49_219130	TGME49_209490	TGME49_219730	TGME49_237080
TGME49_221180	TGME49_215775	TGME49_202440	TGME49_320030	TGME49_237490
TGME49_229690	TGME49_250350	TGME49_273472	TGME49_220950	TGME49_237800
TGME49_310150	TGME49_234900	TGME49_320270	TGME49_289050	TGME49_237810
TGME49_277870	TGME49_295010	TGME49_319988	TGME49_320630	TGME49_238460
TGME49_254720	TGME49_294830	TGME49_248190	TGME49_275470	TGME49_238470
TGME49_227820	TGME49_249760	TGME49_226420	TGME49_206510	TGME49_238480
TGME49_212280	TGME49_253330	TGME49_315330	TGME49_299780	TGME49_238490
TGME49_316150	TGME49_266760	TGME49_263530	TGME49_281650	TGME49_238500
TGME49_249990	TGME49_293740	TGME49_222300	TGME49_214880	TGME49_238520
TGME49_209030	TGME49_290000	TGME49_306338	TGME49_250710	TGME49_238530
TGME49_209650	TGME49_284620	TGME49_224170	TGME49_249300	TGME49_238850
TGME49_223940	TGME49_242580	TGME49_235860	TGME49_244120	TGME49_238915
TGME49_273050	TGME49_245450	TGME49_288050	TGME49_247330	TGME49_239090
TGME49_257350	TGME49_223110	TGME49_268660	TGME49_223020	TGME49_239365
TGME49_244280	TGME49_230070	TGME49_238060	TGME49_230555	TGME49_239510
TGME49_257680	TGME49_310670	TGME49_257970	TGME49_210245	TGME49_239670
TGME49_262400	TGME49_230650	TGME49_208730		TGME49_239880
TGME49_244320	TGME49_263750	TGME49_244260		TGME49_240790
TGME49_311090	TGME49_305820	TGME49_259960		TGME49_242300
TGME49_216020	TGME49_223570	TGME49_207160		TGME49_242390
TGME49_222220	TGME49_247440	TGME49_257440		TGME49_243120
TGME49_244560	TGME49_309990	TGME49_295730		TGME49_243150
TGME49_222170	TGME49_240310	TGME49_220420		TGME49_243180
TGME49_263300	TGME49_203090	TGME49_243600		TGME49_243190
TGME49_286500	TGME49_314430	TGME49_203290		TGME49_243378
TGME49_294670	TGME49_258512	TGME49_265990		TGME49_243382
TGME49_201380	TGME49_210408	TGME49_215910		TGME49_243500
TGME49_246540	TGME49_209490	TGME49_250720		TGME49_243940
TGME49_275810	TGME49_234380	TGME49_261710		TGME49_244620
TGME49_219850	TGME49_305490	TGME49_208740		TGME49_244900
TGME49_307760	TGME49_320270	TGME49_213480		TGME49_245600
TGME49_266320	TGME49_244380	TGME49_202010		TGME49_246110
TGME49_252400	TGME49_278170	TGME49_306280		TGME49_247010
TGME49_277230	TGME49_226420	TGME49_216140		TGME49_247500
TGME49_276110	TGME49_263330	TGME49_314550		TGME49_247660
TGME49_204530	TGME49_211000	TGME49_252065		TGME49_247950
TGME49_315740	TGME49_233400	TGME49_247510		TGME49_248350
TGME49_205180	TGME49_263530	TGME49_204420		TGME49_248430
TGME49_227810	TGME49_312950	TGME49_222370		TGME49_248440
TGME49_297470	TGME49_240490	TGME49_227430		TGME49_248677
TGME49_268220	TGME49_224170	TGME49_311440		TGME49_248760
TGME49_214940	TGME49_320650	TGME49_283800		TGME49_249960
TGME49_219310	TGME49_235860	TGME49_267420		TGME49_249980
TGME49_297760	TGME49_244220	TGME49_287040		TGME49_251900
TGME49_231850	TGME49_268660	TGME49_240410		TGME49_251910
TGME49_205470	TGME49_307650	TGME49_319308		TGME49_251940
TGME49_211440	TGME49_257970	TGME49_203110		TGME49_252300
TGME49_222020	TGME49_208730	TGME49_265170		TGME49_253120
TGME49_298020	TGME49_291860	TGME49_262450		TGME49_253150
TGME49_300280	TGME49_268690	TGME49_320190		TGME49_253500
TGME49_305040	TGME49_304880	TGME49_279340		TGME49_253550
TGME49_273860	TGME49_207160	TGME49_252210		TGME49_253580
TGME49_243570	TGME49_257440	TGME49_297280		TGME49_254020
TGME49_228100	TGME49_226500	TGME49_285950		TGME49_254430
TGME49_321680	TGME49_203290	TGME49_251540		TGME49_254760
TGME49_260420	TGME49_265990	TGME49_218260		TGME49_255200
TGME49_221990	TGME49_261560	TGME49_280570		TGME49_255480
TGME49_232440	TGME49_215910	TGME49_238850		TGME49_256020
TGME49_204400	TGME49_312260	TGME49_213072		TGME49_257130
TGME49_297060	TGME49_256770	TGME49_260400		TGME49_257568
TGME49_282150	TGME49_261710	TGME49_255620		TGME49_257572
TGME49_292080	TGME49_261220	TGME49_267050		TGME49_258508
TGME49_318420	TGME49_271750	TGME49_227380		TGME49_258512
TGME49_248700	TGME49_307020	TGME49_288990		TGME49_258520
TGME49_246510	TGME49_313318	TGME49_270120		TGME49_258570
TGME49_204020	TGME49_217620	TGME49_204460		TGME49_258575
TGME49_233260	TGME49_267280	TGME49_305120		TGME49_258670
TGME49_320000	TGME49_310600	TGME49_217550		TGME49_258910
TGME49_221380	TGME49_306280	TGME49_310910		TGME49_259180
TGME49_211020	TGME49_216140	TGME49_268300		TGME49_259270
TGME49_314850	TGME49_256650	TGME49_201520		TGME49_259290
TGME49_273960	TGME49_225790	TGME49_318660		TGME49_259300
TGME49_233500	TGME49_252065	TGME49_208430		TGME49_259410
TGME49_250115	TGME49_273670	TGME49_312600		TGME49_259890
TGME49_289630	TGME49_252320	TGME49_228220		TGME49_260460
TGME49_308860	TGME49_311440	TGME49_276990		TGME49_260830
TGME49_313300	TGME49_253510	TGME49_261650		TGME49_261040
TGME49_249610	TGME49_283800	TGME49_259020		TGME49_261530
TGME49_262730	TGME49_267420	TGME49_239510		TGME49_262890
TGME49_253710	TGME49_229660	TGME49_279550		TGME49_263380
TGME49_217740	TGME49_245630	TGME49_223855		TGME49_264170
TGME49_308020	TGME49_287040	TGME49_234950		TGME49_264630
TGME49_277240	TGME49_300690	TGME49_263550		TGME49_265030
TGME49_297430	TGME49_207370	TGME49_300780		TGME49_265320
TGME49_200340	TGME49_203110	TGME49_247630		TGME49_266065
TGME49_310070	TGME49_320190	TGME49_263240		TGME49_266270
TGME49_222840	TGME49_279340	TGME49_219650		TGME49_266600
TGME49_243450	TGME49_278700	TGME49_232650		TGME49_266610
TGME49_223040	TGME49_271280	TGME49_278530		TGME49_266650
TGME49_260630	TGME49_235680	TGME49_273730		TGME49_266700
TGME49_243480	TGME49_306270	TGME49_204330		TGME49_266740
TGME49_309380	TGME49_237100	TGME49_213720		TGME49_266785
TGME49_219540	TGME49_213570	TGME49_209700		TGME49_267470
TGME49_247195	TGME49_224020	TGME49_221470		TGME49_268190
TGME49_293580	TGME49_222070	TGME49_223540		TGME49_268225
TGME49_280670	TGME49_286070	TGME49_254430		TGME49_268270
TGME49_252510	TGME49_297280	TGME49_236650		TGME49_268800
TGME49_292110	TGME49_251540	TGME49_255210		TGME49_268930
TGME49_276180	TGME49_296000	TGME49_314310		TGME49_268940
TGME49_258680	TGME49_218260	TGME49_293780		TGME49_269110
TGME49_213010	TGME49_280570	TGME49_321470		TGME49_269120
TGME49_218940	TGME49_238850	TGME49_225290		TGME49_269315
TGME49_200320	TGME49_269310	TGME49_244590		TGME49_269350
TGME49_300260	TGME49_313322	TGME49_266270		TGME49_269365
TGME49_232350	TGME49_224580	TGME49_299040		TGME49_269400
TGME49_209420	TGME49_260400	TGME49_311830		TGME49_269582
TGME49_257300	TGME49_255620	TGME49_309860		TGME49_269850
TGME49_227360	TGME49_205480	TGME49_240930		TGME49_270820
TGME49_318410	TGME49_266460	TGME49_318180		TGME49_271892
TGME49_283850	TGME49_267050	TGME49_250930		TGME49_272200
TGME49_230210	TGME49_253950	TGME49_284660		TGME49_272280
TGME49_271050	TGME49_227380	TGME49_306450		TGME49_272430
TGME49_295360	TGME49_231390	TGME49_278930		TGME49_273065
TGME49_283540	TGME49_313990	TGME49_271250		TGME49_273110
TGME49_273760	TGME49_288990	TGME49_252640		TGME49_273340
TGME49_266970	TGME49_270120	TGME49_248330		TGME49_273468
TGME49_264990	TGME49_309930	TGME49_220560		TGME49_273472
TGME49_228470	TGME49_204460	TGME49_203080		TGME49_273530
TGME49_225560	TGME49_305120	TGME49_295360		TGME49_273740
TGME49_310640	TGME49_259520	TGME49_207210		TGME49_273980
TGME49_218780	TGME49_205510	TGME49_252260		TGME49_274080
TGME49_310780	TGME49_268300	TGME49_265030		TGME49_274170
TGME49_224460	TGME49_226470	TGME49_234530		TGME49_275380
TGME49_294340	TGME49_201520	TGME49_221840		TGME49_275590
TGME49_239740	TGME49_318660	TGME49_293840		TGME49_275660
TGME49_212250	TGME49_208430	TGME49_272695		TGME49_275710
TGME49_245428	TGME49_312600	TGME49_243680		TGME49_275850
TGME49_309120	TGME49_280480	TGME49_214420		TGME49_276840
TGME49_290290	TGME49_275660	TGME49_234440		TGME49_277230
TGME49_313430	TGME49_276990	TGME49_311100		TGME49_277240
TGME49_265770	TGME49_261650	TGME49_271888		TGME49_277572
TGME49_297890	TGME49_320040	TGME49_291820		TGME49_278180
TGME49_224910	TGME49_259020	TGME49_268790		TGME49_278240
TGME49_224520	TGME49_239510	TGME49_306342		TGME49_278245
TGME49_319560	TGME49_279550	TGME49_306080		TGME49_278320
TGME49_295420	TGME49_223855	TGME49_224932		TGME49_278340
TGME49_251520	TGME49_263310	TGME49_243740		TGME49_278430
TGME49_209970	TGME49_234950	TGME49_249840		TGME49_278518
TGME49_227630	TGME49_263550	TGME49_262060		TGME49_278522
TGME49_293420	TGME49_300780	TGME49_267130		TGME49_278580
TGME49_259990	TGME49_209240	TGME49_271892		TGME49_278790
TGME49_297180	TGME49_247630	TGME49_254020		TGME49_278910
TGME49_290010	TGME49_263240	TGME49_258508		TGME49_279000
TGME49_253690	TGME49_219650	TGME49_241150		TGME49_280430
TGME49_251780	TGME49_278530	TGME49_281930		TGME49_280500
TGME49_319850	TGME49_238960	TGME49_209620		TGME49_281350
TGME49_231180	TGME49_204330	TGME49_254670		TGME49_281360
TGME49_295430	TGME49_213720	TGME49_274030		TGME49_281470
TGME49_249180	TGME49_209700	TGME49_202020		TGME49_282200
TGME49_222710	TGME49_215390	TGME49_224928		TGME49_282230
TGME49_277080	TGME49_244440	TGME49_217470		TGME49_283470
TGME49_211040	TGME49_278730	TGME49_316580		TGME49_283490
TGME49_253070	TGME49_262960	TGME49_240670		TGME49_283495
TGME49_200010	TGME49_269720	TGME49_289530		TGME49_283530
TGME49_222000	TGME49_314310	TGME49_280580		TGME49_283882
TGME49_257370	TGME49_268880	TGME49_269660		TGME49_284550
TGME49_291960	TGME49_293780	TGME49_205750		TGME49_284670
TGME49_230150	TGME49_289900	TGME49_250360		TGME49_285350
TGME49_226920	TGME49_315300	TGME49_230920		TGME49_285470
TGME49_261410	TGME49_264050	TGME49_286720		TGME49_285690
TGME49_217730	TGME49_225290	TGME49_264150		TGME49_286250
TGME49_297910	TGME49_268750	TGME49_276960		TGME49_286778
TGME49_262050	TGME49_261380	TGME49_212170		TGME49_286782
TGME49_319600	TGME49_278270	TGME49_237490		TGME49_287040
TGME49_297120	TGME49_217640	TGME49_238440		TGME49_289240
TGME49_261950	TGME49_240930	TGME49_268860		TGME49_291005
TGME49_222120	TGME49_305950	TGME49_224710		TGME49_291160
TGME49_213280	TGME49_284660	TGME49_206430		TGME49_291830
TGME49_288720	TGME49_228780	TGME49_225540		TGME49_291910
TGME49_253600	TGME49_285970	TGME49_278080		TGME49_293250
TGME49_320220	TGME49_306450	TGME49_313980		TGME49_293368
TGME49_275860	TGME49_215320	TGME49_293790		TGME49_294410
TGME49_229920	TGME49_271250	TGME49_240470		TGME49_294585
TGME49_236040	TGME49_252640	TGME49_202030		TGME49_294785
TGME49_300200	TGME49_259580	TGME49_246090		TGME49_295640
TGME49_313140	TGME49_210810	TGME49_203720		TGME49_295662
TGME49_245432	TGME49_223672	TGME49_230602		TGME49_295995
TGME49_264440	TGME49_220560	TGME49_257000		TGME49_296640
TGME49_239890	TGME49_203080	TGME49_295690		TGME49_297090
TGME49_255260	TGME49_269330	TGME49_260190		TGME49_297410
TGME49_281370	TGME49_207210	TGME49_230598		TGME49_297680
TGME49_219730	TGME49_265030	TGME49_232060		TGME49_297920
TGME49_248360	TGME49_258230	TGME49_207710		TGME49_298960
TGME49_320030	TGME49_234530	TGME49_311370		TGME49_299230
TGME49_273090	TGME49_221840	TGME49_286740		TGME49_300990
TGME49_233020	TGME49_272695	TGME49_260440		TGME49_301150
TGME49_262500	TGME49_251920	TGME49_292270		TGME49_301690
TGME49_220950	TGME49_291820	TGME49_236040		TGME49_304730
TGME49_279100	TGME49_268790	TGME49_213780		TGME49_305220
TGME49_289050	TGME49_214080	TGME49_235920		TGME49_305830
TGME49_207920	TGME49_232230	TGME49_269160		TGME49_306050
TGME49_268890	TGME49_224932	TGME49_223660		TGME49_306235
TGME49_208842	TGME49_305930	TGME49_316380		TGME49_306240
TGME49_269980	TGME49_239640	TGME49_243720		TGME49_307045
TGME49_221620	TGME49_220540	TGME49_264650		TGME49_307640
TGME49_270900	TGME49_318880	TGME49_311260		TGME49_307840
TGME49_225170	TGME49_249840	TGME49_245530		TGME49_309330
TGME49_242230	TGME49_278878	TGME49_273030		TGME49_310160
TGME49_214790	TGME49_312960	TGME49_223000		TGME49_310580
TGME49_299780	TGME49_248460	TGME49_209810		TGME49_310830
TGME49_294290	TGME49_205210	TGME49_319992		TGME49_311300
TGME49_261740	TGME49_266360	TGME49_240780		TGME49_312690
TGME49_281650	TGME49_216560	TGME49_220720		TGME49_312930
TGME49_295440	TGME49_267130	TGME49_243470		TGME49_312970
TGME49_259950	TGME49_258508	TGME49_288970		TGME49_313725
TGME49_286240	TGME49_236920	TGME49_213067		TGME49_313740
TGME49_244530	TGME49_217030	TGME49_278680		TGME49_314055
TGME49_222860	TGME49_254670	TGME49_208842		TGME49_314670
TGME49_223020	TGME49_266620	TGME49_223430		TGME49_315240
TGME49_222660	TGME49_284780	TGME49_272200		TGME49_315350
TGME49_253440	TGME49_308950	TGME49_305480		TGME49_315380
	TGME49_202020	TGME49_318240		TGME49_315970
	TGME49_318170	TGME49_270160		TGME49_316320
	TGME49_224928	TGME49_267470		TGME49_316670
	TGME49_248320	TGME49_254790		TGME49_316690
	TGME49_267680	TGME49_270240		TGME49_316890
	TGME49_289530	TGME49_290300		TGME49_319630
	TGME49_266070	TGME49_293480		TGME49_320230
	TGME49_235000	TGME49_239752		TGME49_320240
	TGME49_280580	TGME49_239600		TGME49_320250
	TGME49_205750	TGME49_232030		TGME49_320290
	TGME49_242650	TGME49_223060		TGME49_320500
	TGME49_250360	TGME49_313220		TGME49_320560
	TGME49_264485	TGME49_291040		TGME49_320715
	TGME49_265340	TGME49_278975		TGME49_320730
	TGME49_258900	TGME49_244335		TGME49_320770
	TGME49_264150	TGME49_317705		TGME49_321280
	TGME49_255900	TGME49_213445		TGME49_321470
	TGME49_271450	TGME49_238915		TGME49_329700
	TGME49_238440	TGME49_265205		TGME49_329710
	TGME49_213890
	TGME49_268860
	TGME49_294850
	TGME49_295380
	TGME49_225540
	TGME49_278080
	TGME49_270560
	TGME49_313980
	TGME49_200270
	TGME49_293790
	TGME49_248990
	TGME49_240470
	TGME49_201850
	TGME49_270960
	TGME49_217570
	TGME49_251710
	TGME49_302050
	TGME49_310380
	TGME49_202030
	TGME49_203720
	TGME49_316490
	TGME49_225730
	TGME49_319690
	TGME49_257000
	TGME49_295690
	TGME49_230555
	TGME49_286090
	TGME49_225510
	TGME49_260190
	TGME49_232630
	TGME49_289680
	TGME49_215490
	TGME49_207710
	TGME49_311370
	TGME49_216120
	TGME49_265040
	TGME49_260440
	TGME49_251440
	TGME49_289370
	TGME49_223660
	TGME49_243720
	TGME49_280460
	TGME49_311260
	TGME49_245530
	TGME49_277920
	TGME49_273030
	TGME49_240460
	TGME49_307850
	TGME49_257160
	TGME49_240780
	TGME49_240500
	TGME49_262930
	TGME49_239780
	TGME49_220720
	TGME49_288020
	TGME49_288970
	TGME49_228080
	TGME49_238240
	TGME49_224180
	TGME49_284630
	TGME49_276890
	TGME49_223430
	TGME49_305480
	TGME49_278760
	TGME49_310930
	TGME49_267470
	TGME49_217560
	TGME49_270240
	TGME49_247540
	TGME49_214920
	TGME49_202930
	TGME49_290300
	TGME49_239600
	TGME49_291040
	TGME49_209755

## Sheet: SigTgpHvsHhpH
Gene ID	In Vivo Tachyzoite	In Vivo Bradyzoite	In Vitro Bradyzoite	In Vitro Tachyzoite	Cat Stage Specific 1	Cat Stage Specific 2	SRS_Family	AP2_Family	TGO04146_Peroxisome
TGME49_295710	0	0	0	0	0	0	0	0	0
TGME49_290005	0	0	0	0	0	0	0	0	0
TGME49_295140	0	0	0	0	0	0	0	0	0
TGME49_213340	0	0	0	0	0	0	0	0	0
TGME49_251870	0	0	0	0	0	0	0	0	0
TGME49_205250	0	0	0	0	0	0	0	0	0
TGME49_277540	0	0	0	0	0	0	0	0	0
TGME49_261580	0	0	0	0	0	0	0	0	0
TGME49_243280	0	0	0	0	0	0	0	0	0
TGME49_276850	0	0	0	0	0	0	0	0	0
TGME49_219820	0	0	0	0	0	0	0	0	0
TGME49_282030	0	0	0	0	0	0	0	0	0
TGME49_313210	0	0	0	0	0	0	0	0	0
TGME49_258810	0	0	0	0	0	0	1	0	0
TGME49_263650	0	0	0	0	0	0	0	0	0
TGME49_277240	1	0	0	1	1	1	0	0	0
TGME49_203110	0	1	1	0	1	0	0	0	0
TGME49_272360	0	0	0	0	0	0	0	0	0
TGME49_315740	1	0	0	0	0	0	1	0	0
TGME49_278680	0	0	1	0	0	0	0	0	0
TGME49_316180	0	0	0	0	0	0	0	0	0
TGME49_294800	0	0	0	0	0	0	0	0	0
TGME49_311720	0	0	0	0	0	0	0	0	0
TGME49_218340	0	0	0	0	0	0	0	0	0
TGME49_289310	0	0	0	0	0	0	0	0	0
TGME49_229290	0	0	0	0	0	0	0	0	0
TGME49_255280	0	0	0	0	0	0	0	0	0
TGME49_291950	0	0	0	0	0	0	0	0	0
TGME49_313130	0	0	0	0	0	0	0	0	0
TGME49_212240	0	0	0	0	0	0	0	0	0
TGME49_228160	0	0	0	0	0	0	0	0	0
TGME49_270595	0	0	0	0	0	0	0	0	0
TGME49_277150	0	0	0	0	0	0	0	0	0
TGME49_266960	0	0	0	0	0	0	0	0	0
TGME49_231770	0	0	0	0	1	0	0	0	0
TGME49_273760	1	0	0	0	0	0	0	0	0
TGME49_254960	0	0	0	0	0	0	0	0	0
TGME49_305520	0	0	0	0	0	0	0	0	0
TGME49_244280	1	0	0	1	0	0	0	0	0
TGME49_316400	0	0	0	0	0	0	0	0	0
TGME49_268176	0	0	0	0	0	0	0	0	0
TGME49_299110	0	0	0	0	0	0	0	0	0
TGME49_214200	0	0	0	0	0	0	0	0	0
TGME49_221890	0	0	0	0	0	0	0	0	0
TGME49_270580	0	0	0	0	0	0	0	0	0
TGME49_207875	0	0	0	0	0	0	0	0	0
TGME49_289750	0	0	0	0	0	0	0	0	0
TGME49_288860	0	0	0	0	0	0	0	0	0
TGME49_275470	0	0	0	1	0	0	0	0	0
TGME49_209030	1	0	0	0	0	0	0	0	0
TGME49_230410	0	0	0	0	0	0	0	0	0
TGME49_261250	0	0	0	0	0	1	0	0	0
TGME49_220212	0	0	0	0	0	0	0	0	0
TGME49_318410	1	0	0	0	0	0	0	0	0
TGME49_213690	0	0	0	0	0	0	0	0	0
TGME49_286210	0	0	0	0	0	0	0	0	0
TGME49_278815	0	0	0	0	0	0	0	0	0
TGME49_205500	0	0	0	0	0	0	0	0	0
TGME49_278470	0	0	0	0	0	0	0	0	0
TGME49_269210	0	0	0	0	0	0	0	0	0
TGME49_266390	0	0	0	0	0	0	0	0	0
TGME49_276140	0	0	0	0	0	0	0	0	0
TGME49_221620	1	0	0	0	0	0	0	0	0
TGME49_257340	0	0	0	0	0	0	0	0	0
TGME49_277230	1	0	0	0	1	1	0	0	0
TGME49_253150	0	0	0	0	1	1	0	0	0
TGME49_207865	0	0	0	0	0	0	0	0	0
TGME49_252440	0	0	0	0	0	0	0	0	0
TGME49_203320	0	0	0	0	0	0	0	0	0
TGME49_214770	0	0	0	0	0	0	0	0	0
TGME49_258130	0	0	0	0	0	0	0	0	0
TGME49_286420	1	0	0	0	0	0	0	0	0
TGME49_278020	0	0	0	0	0	0	0	0	0
TGME49_288380	0	0	0	0	0	0	0	0	0
TGME49_284170	0	0	0	0	0	0	0	0	0
TGME49_231970	0	0	0	0	0	0	0	0	0
TGME49_308920	0	0	0	0	0	0	0	0	0
TGME49_263690	0	0	0	0	0	0	0	0	0
TGME49_256770	0	1	0	0	0	0	0	0	0
TGME49_288720	1	0	0	0	0	0	0	0	0
TGME49_243470	0	0	1	0	0	0	0	0	0
TGME49_291960	1	0	0	1	0	0	0	0	0
TGME49_205615	0	0	0	0	0	0	0	0	0
TGME49_203135	0	0	0	0	0	0	0	0	0
TGME49_277550	0	0	0	0	0	0	0	0	0
TGME49_205700	0	0	0	0	0	0	0	0	0
TGME49_221210	0	0	0	0	0	0	0	0	0
TGME49_267030	0	0	0	0	0	0	0	0	0
TGME49_300310	0	0	0	0	0	0	0	0	0
TGME49_294430	0	0	0	0	0	0	0	0	0
TGME49_319312	0	0	1	0	0	0	0	0	0
TGME49_228330	0	0	0	0	0	0	0	0	0
TGME49_242010	0	0	0	0	0	0	0	0	0
TGME49_203630	0	0	0	0	0	0	0	0	0
TGME49_248850	0	0	0	0	0	0	0	0	0
TGME49_208830	0	0	0	0	0	0	0	0	0
TGME49_231815	0	0	0	0	0	0	0	0	0
TGME49_242330	0	0	0	0	0	0	0	0	0
TGME49_207880	0	0	0	0	0	0	0	0	0
TGME49_270140	0	1	0	0	0	0	0	0	0
TGME49_297360	0	0	0	0	0	0	0	0	0
TGME49_239830	0	0	0	0	0	0	0	0	0
TGME49_277270	0	0	0	0	0	0	0	0	0
TGME49_286080	0	0	0	0	0	0	0	0	0
TGME49_269885	0	0	0	0	0	0	0	0	0
TGME49_244310	0	0	0	0	0	0	0	0	0
TGME49_266435	0	0	0	0	0	0	0	0	0
TGME49_216880	0	0	0	0	0	0	0	0	0
TGME49_271770	0	0	0	0	0	0	0	0	0
TGME49_295610	0	0	0	0	0	0	0	0	0
TGME49_254835	0	0	0	0	0	0	0	0	0
TGME49_254440	0	0	0	0	0	0	0	0	0
TGME49_203220	0	0	0	0	0	0	0	0	0
TGME49_312270	0	0	0	0	0	0	0	0	0
TGME49_312950	0	1	0	0	0	0	0	0	0
TGME49_232270	0	0	0	0	0	0	0	0	0
TGME49_251690	0	0	0	0	0	0	0	0	0
TGME49_275650	0	0	0	0	0	0	0	0	0
TGME49_275430	0	0	0	0	0	0	0	0	0
TGME49_205625	0	0	0	0	0	0	0	0	0
TGME49_249240	0	0	0	0	0	0	0	0	0
TGME49_232710	0	0	0	0	0	0	0	0	0
TGME49_237480	0	0	0	0	0	0	0	0	0
TGME49_250770	0	0	0	0	0	0	0	0	0
TGME49_301216	0	0	0	0	0	0	0	0	0
TGME49_306290	0	0	0	0	0	0	0	0	0
TGME49_246060	0	0	0	0	0	0	0	0	0
TGME49_204540	0	0	0	0	0	0	0	0	0
TGME49_209108	0	0	0	0	0	0	0	0	0
TGME49_240080	0	0	0	0	0	0	0	0	0
TGME49_227350	0	0	0	0	0	0	0	0	0
TGME49_205470	1	0	0	0	0	0	0	0	0
TGME49_315970	0	0	0	0	1	1	0	0	0
TGME49_279420	0	0	0	0	0	0	0	0	0
TGME49_234300	0	0	0	0	0	0	0	0	0
TGME49_245432	1	0	0	0	0	0	0	0	0
TGME49_230980	0	0	0	0	0	0	0	0	0
TGME49_267540	0	0	0	0	0	0	0	0	0
TGME49_225050	0	0	0	0	0	0	0	0	0
TGME49_260440	0	1	1	0	0	0	0	0	0
TGME49_263980	0	0	0	0	0	0	0	0	0
TGME49_240640	0	0	0	0	0	0	0	0	0
TGME49_251780	1	0	0	0	0	0	0	0	0
TGME49_214610	0	0	0	0	0	0	0	0	0
TGME49_311470	0	0	0	0	0	0	0	0	0
TGME49_288000	0	0	0	0	0	0	0	0	0
TGME49_307040	0	0	0	0	0	0	0	0	0
TGME49_276155	0	0	0	0	0	0	0	0	0
TGME49_237140	0	0	0	0	0	0	0	0	0
TGME49_224190	0	0	0	0	0	0	0	0	0
TGME49_226870	0	0	0	0	0	0	0	0	0
TGME49_242790	0	0	0	0	0	0	0	0	0
TGME49_233460	1	0	0	1	0	0	1	0	0
TGME49_216600	0	0	0	0	0	0	0	0	0
TGME49_319860	0	0	0	0	0	0	0	0	0
TGME49_252400	1	0	0	1	0	0	0	0	0
TGME49_204400	1	0	0	0	0	0	0	0	0
TGME49_316100	0	0	0	0	0	0	0	0	0
TGME49_204040	0	0	0	0	0	0	0	0	0
TGME49_246510	1	0	0	0	0	0	0	0	0
TGME49_227360	1	0	0	0	0	0	0	0	0
TGME49_289770	0	0	0	0	0	0	0	0	0
TGME49_304660	0	0	0	0	0	0	0	0	0
TGME49_242415	0	0	0	0	0	0	0	0	0
TGME49_316635	0	0	0	0	0	0	0	0	0
TGME49_275420	0	0	0	0	0	0	0	0	0
TGME49_265500	0	0	0	0	0	0	0	0	0
TGME49_221660	0	0	0	0	0	0	0	0	0
TGME49_236580	0	0	0	0	0	0	0	0	0
TGME49_230350	0	0	0	0	0	0	0	0	0
TGME49_230420	0	0	0	0	0	0	0	0	0
TGME49_245428	1	0	0	0	0	0	0	0	0
TGME49_315490	0	0	0	0	0	0	0	0	0
TGME49_214920	0	1	0	0	0	0	0	0	0
TGME49_306060	0	0	0	0	0	0	0	0	0
TGME49_319870	0	0	0	0	0	0	0	0	0
TGME49_261240	0	0	0	0	0	0	0	0	0
TGME49_219540	1	0	0	0	0	0	0	0	0
TGME49_216620	0	0	0	0	0	0	0	0	0
TGME49_262740	0	0	0	0	0	0	0	0	0
TGME49_301270	0	0	0	0	0	0	0	0	0
TGME49_313150	0	0	0	0	0	0	0	0	0
TGME49_233450	0	0	0	0	0	0	1	0	0
TGME49_315300	0	1	0	0	0	0	0	0	0
TGME49_219590	0	0	0	0	0	0	0	0	0
TGME49_219140	0	1	0	0	0	0	0	0	0
TGME49_293170	0	0	0	0	0	0	0	0	0
TGME49_223390	0	0	0	0	0	0	0	0	0
TGME49_215700	0	0	0	0	0	0	0	0	0
TGME49_290600	0	0	0	0	0	0	0	0	0
TGME49_208842	1	0	1	0	0	0	0	0	0
TGME49_271270	0	0	0	0	0	0	0	0	0
TGME49_252380	0	0	0	0	0	0	0	0	0
TGME49_246760	0	0	0	0	0	0	0	0	0
TGME49_258210	0	0	0	0	0	0	0	0	0
TGME49_305510	0	0	0	0	0	0	0	0	0
TGME49_253370	0	0	0	0	0	0	0	0	0
TGME49_294640	0	0	0	0	0	0	0	0	0
TGME49_310030	0	0	0	0	0	0	0	0	0
TGME49_215280	0	0	0	0	0	0	0	0	0
TGME49_226410	0	0	0	0	0	0	0	0	0
TGME49_215150	0	0	0	0	0	0	0	1	0
TGME49_259950	1	0	0	0	0	0	0	0	0
TGME49_214220	0	0	1	0	0	0	0	0	0
TGME49_210270	0	1	1	0	0	0	0	0	0
TGME49_267855	0	0	0	0	0	0	0	0	0
TGME49_219520	0	0	0	0	0	0	0	0	0
TGME49_218310	1	0	1	0	0	0	0	0	0
TGME49_237090	0	0	0	0	0	0	0	1	0
TGME49_258660	0	0	0	0	0	0	0	0	0
TGME49_211650	0	0	0	0	0	0	0	0	0
TGME49_218560	0	0	0	0	0	0	0	0	0
TGME49_237860	0	0	0	0	0	0	0	0	0
TGME49_233838	0	0	0	0	0	0	0	0	0
TGME49_215890	0	0	0	0	0	0	0	0	0
TGME49_318510	0	0	0	0	0	0	0	0	0
TGME49_228470	1	0	0	0	0	0	0	0	0
TGME49_313390	0	0	0	0	0	0	0	0	0
TGME49_264970	0	0	0	0	0	0	0	0	0
TGME49_262450	0	0	1	0	0	0	0	0	0
TGME49_203390	0	0	0	0	0	0	0	0	0
TGME49_309120	1	0	0	0	0	0	0	0	0
TGME49_310700	0	0	0	0	0	0	0	0	0
TGME49_207450	0	0	0	0	0	0	0	0	0
TGME49_209790	0	0	0	0	0	0	0	0	0
TGME49_278130	1	0	0	1	0	0	0	0	0
TGME49_271920	0	0	0	0	0	0	0	0	0
TGME49_205340	0	0	0	0	0	0	0	0	0
TGME49_286932	0	0	1	0	0	0	0	0	0
TGME49_210370	1	0	0	0	0	0	0	0	0
TGME49_234280	0	0	0	0	0	0	0	0	0
TGME49_295350	0	0	0	0	0	0	0	0	0
TGME49_258462	0	0	0	0	0	0	0	0	0
TGME49_316260	0	0	0	0	0	0	0	0	0
TGME49_261210	0	0	0	0	0	0	0	0	0
TGME49_246160	0	0	0	0	0	0	0	0	0
TGME49_292200	0	0	0	0	0	0	0	0	0
TGME49_201270	0	0	0	0	0	0	0	0	0
TGME49_244380	0	1	0	0	0	0	0	0	0
TGME49_223855	0	1	1	0	0	0	0	0	0
TGME49_308840	1	0	0	1	0	0	1	0	0
TGME49_318310	0	0	0	0	0	0	0	0	0
TGME49_213580	0	0	0	0	0	0	0	0	0
TGME49_291820	0	1	1	0	0	0	0	0	0
TGME49_291850	0	0	0	0	0	0	0	0	0
TGME49_200290	0	0	0	0	0	0	0	0	0
TGME49_243930	0	0	0	1	0	0	0	0	0
TGME49_216670	0	0	0	0	0	0	0	0	0
TGME49_305250	0	0	0	0	0	0	0	0	0
TGME49_278830	1	0	0	0	0	0	0	0	0
TGME49_229990	0	0	0	0	0	0	0	0	0
TGME49_321520	0	0	0	0	0	0	0	0	0
TGME49_255190	0	0	0	1	0	0	0	0	0
TGME49_201170	0	0	0	0	0	0	0	0	0
TGME49_266080	0	0	0	0	0	0	0	0	0
TGME49_253940	0	0	0	0	0	0	0	0	0
TGME49_275860	1	0	0	0	0	0	0	0	0
TGME49_264900	0	0	0	0	0	0	0	0	0
TGME49_264610	0	0	0	0	0	0	0	0	0
TGME49_266640	0	0	0	0	0	0	0	0	0
TGME49_316340	0	0	0	0	0	0	0	0	0
TGME49_246340	0	0	0	0	0	0	0	0	0
TGME49_312090	0	0	0	0	0	0	0	0	0
TGME49_265450	0	0	0	0	0	0	0	0	0
TGME49_203880	0	0	0	0	0	0	0	0	0
TGME49_262620	0	0	0	0	0	0	0	0	0
TGME49_246940	0	0	0	0	0	0	0	0	0
TGME49_248700	1	0	0	0	0	0	0	0	0
TGME49_310790	0	0	0	0	0	0	0	0	0
TGME49_293690	0	1	0	0	0	0	0	0	0
TGME49_218550	0	0	0	0	0	0	0	0	0
TGME49_233380	0	0	0	0	0	0	0	0	0
TGME49_207840	0	0	0	0	0	0	0	0	0
TGME49_239420	0	0	0	0	0	0	0	0	0
TGME49_254470	0	0	0	0	0	0	0	0	0
TGME49_313180	0	0	0	0	0	0	0	0	0
TGME49_202770	0	0	0	0	0	0	0	0	0
TGME49_224460	1	0	0	1	0	0	0	0	0
TGME49_231850	1	0	0	0	0	0	0	0	0
TGME49_227600	0	0	0	0	0	0	0	0	0
TGME49_257530	0	0	0	0	0	0	0	0	0
TGME49_283780	0	0	0	0	0	0	0	0	0
TGME49_276170	0	0	0	0	0	0	0	0	0
TGME49_240890	0	0	0	0	0	0	0	0	0
TGME49_223940	1	0	0	0	0	0	0	0	0
TGME49_310900	0	0	0	0	0	0	0	1	0
TGME49_309600	0	0	0	0	0	0	0	0	0
TGME49_218410	1	0	0	0	0	0	0	0	0
TGME49_266970	1	0	0	1	0	0	0	0	0
TGME49_208370	0	0	0	0	0	0	0	0	0
TGME49_222840	1	0	0	0	0	0	0	0	0
TGME49_280380	0	0	0	0	0	0	0	0	0
TGME49_269690	0	0	0	0	0	0	0	0	0
TGME49_231080	0	0	0	0	0	0	0	0	0
TGME49_262690	0	0	0	0	0	0	0	0	0
TGME49_200385	0	0	0	0	0	0	0	0	0
TGME49_315270	0	0	0	0	0	0	0	0	0
TGME49_249250	0	1	0	0	0	0	0	0	0
TGME49_249990	1	0	0	0	0	0	0	0	0
TGME49_275440	1	0	0	0	0	0	0	0	0
TGME49_209260	0	0	0	0	0	0	0	0	0
TGME49_218520	0	0	0	1	0	0	0	0	0
TGME49_259630	0	0	0	0	0	0	0	0	0
TGME49_227580	0	0	0	0	0	0	0	0	0
TGME49_212270	0	0	0	0	0	0	0	0	0
TGME49_232150	0	0	0	0	0	0	0	0	0
TGME49_321530	0	0	0	0	0	0	0	0	0
TGME49_306310	0	0	0	0	0	0	0	0	0
TGME49_310450	0	0	0	0	0	0	0	0	0
TGME49_300055	0	0	0	0	0	0	0	0	0
TGME49_203290	0	1	1	0	0	0	0	0	0
TGME49_280370	0	0	0	0	0	0	0	0	0
TGME49_214940	1	0	0	0	0	0	0	0	0
TGME49_316250	0	0	0	0	0	0	0	0	0
TGME49_237560	0	0	0	0	0	0	0	0	0
TGME49_288360	0	0	0	0	0	0	0	0	0
TGME49_226020	0	0	0	0	0	0	0	0	0
TGME49_217890	0	0	0	0	0	0	0	0	0
TGME49_222220	1	0	0	0	0	0	0	0	0
TGME49_243960	0	0	0	0	0	0	0	0	0
TGME49_290700	0	0	0	0	0	0	0	0	0
TGME49_280460	0	1	0	0	0	0	0	1	0
TGME49_286450	0	0	0	0	0	0	0	0	0
TGME49_247220	0	0	0	0	0	0	0	0	0
TGME49_213610	0	0	0	0	0	0	0	0	0
TGME49_312420	0	0	0	0	0	0	0	0	0
TGME49_217550	0	0	1	0	0	0	0	0	0
TGME49_217570	0	1	0	0	0	0	0	0	0
TGME49_264640	0	0	0	0	0	0	0	0	0
TGME49_242090	0	0	0	0	0	0	0	0	0
TGME49_291890	1	0	0	1	0	0	0	0	0
TGME49_256760	0	0	1	0	0	0	0	0	0
TGME49_269420	0	0	0	0	0	0	0	0	0
TGME49_232250	0	0	0	0	0	0	0	0	1
TGME49_293740	0	1	1	0	0	0	0	0	0
TGME49_313050	0	1	1	0	0	0	0	0	0
TGME49_321500	0	0	0	0	0	0	0	0	0
TGME49_208570	0	0	0	0	0	0	0	0	0
TGME49_294970	0	0	0	0	0	0	0	0	0
TGME49_293760	0	0	0	0	0	0	0	0	0
TGME49_320490	0	0	0	0	0	0	0	0	0
TGME49_212300	0	0	0	0	0	0	0	0	0
TGME49_255260	1	0	0	1	0	0	0	0	0
TGME49_236010	0	0	0	0	0	0	0	0	0
TGME49_218260	0	1	1	0	0	0	0	0	0
TGME49_288650	0	0	0	0	0	0	0	0	0
TGME49_262970	0	0	0	0	0	0	0	0	0
TGME49_230180	1	0	0	1	0	0	0	0	0
TGME49_297900	0	0	0	0	0	0	0	0	0
TGME49_295360	1	0	1	0	0	0	0	0	0
TGME49_214840	0	0	0	0	0	0	0	1	0
TGME49_213660	0	0	0	0	0	0	0	0	0
TGME49_277080	1	0	0	1	0	0	0	0	0
TGME49_248710	0	0	0	0	0	0	0	0	0
TGME49_221380	1	0	0	0	0	0	0	0	0
TGME49_251540	0	1	1	0	0	0	0	0	0
TGME49_258870	0	0	0	0	0	0	0	0	0
TGME49_269920	0	0	0	0	0	0	0	0	0
TGME49_294870	0	0	0	0	0	0	0	0	0
TGME49_204530	1	0	0	1	0	0	0	0	0
TGME49_214320	0	1	0	0	0	0	0	0	0
TGME49_308860	1	0	0	0	0	0	0	0	0
TGME49_310780	1	0	0	0	0	0	0	0	0
TGME49_225120	0	0	0	0	0	0	0	0	0
TGME49_301400	0	0	0	0	0	0	0	0	0
TGME49_253170	0	0	0	0	0	0	0	0	0
TGME49_289920	0	0	0	0	0	0	0	0	0
TGME49_215910	0	1	1	0	0	0	0	0	0
TGME49_221400	0	0	0	0	0	0	0	0	0
TGME49_253430	1	0	0	0	0	0	0	0	0
TGME49_315950	0	0	0	0	0	0	0	0	0
TGME49_219690	0	0	0	0	0	0	0	0	0
TGME49_297340	0	0	0	0	0	0	0	0	0
TGME49_227380	0	1	1	0	0	0	0	0	0
TGME49_269010	0	0	0	0	0	0	0	1	0
TGME49_201260	0	0	0	0	0	0	0	0	0
TGME49_309930	0	1	0	0	0	0	0	0	0
TGME49_202020	0	1	1	0	0	0	0	0	0
TGME49_249370	0	0	0	0	0	0	0	0	0
TGME49_270240	0	1	1	0	0	0	0	0	0
TGME49_314430	0	1	0	0	0	0	0	0	0
TGME49_311100	0	0	1	0	0	0	0	0	0
TGME49_253330	0	1	1	0	0	0	0	0	0
TGME49_271050	1	0	0	0	0	0	1	0	0
TGME49_293360	0	0	0	0	0	0	0	0	0
TGME49_227280	0	0	0	0	0	0	0	0	0
TGME49_280570	0	1	1	0	0	0	1	0	0

## Sheet: SigTgctlvsTgpH
Gene ID	In Vivo Tachyzoite	In Vivo Bradyzoite	In Vitro Bradyzoite	In Vitro Tachyzoite	Cat Stage Specific 1	Cat Stage Specific 2	SRS_Family	AP2_Family	TGO04146_Peroxisome
TGME49_258580	0	0	0	0	0	0	0	0	0
TGME49_230980	0	0	0	0	0	0	0	0	0
TGME49_311100	0	0	1	0	0	0	0	0	0
TGME49_297070	1	0	0	0	0	0	0	0	0
TGME49_217890	0	0	0	0	0	0	0	0	0
TGME49_280570	0	1	1	0	0	0	1	0	0
TGME49_202020	0	1	1	0	0	0	0	0	0
TGME49_289690	0	0	0	0	0	0	0	0	0
TGME49_271050	1	0	0	0	0	0	1	0	0
TGME49_218520	0	0	0	1	0	0	0	0	0
TGME49_208830	0	0	0	0	0	0	0	0	0
TGME49_312090	0	0	0	0	0	0	0	0	0
TGME49_258660	0	0	0	0	0	0	0	0	0
TGME49_201860	0	0	0	0	0	0	0	0	0
TGME49_251540	0	1	1	0	0	0	0	0	0
TGME49_202370	0	0	0	0	0	0	0	0	0
TGME49_291960	1	0	0	1	0	0	0	0	0
TGME49_202200	0	0	0	0	0	0	0	0	0
TGME49_252360	0	0	0	0	0	0	0	0	0
TGME49_245680	0	0	0	0	0	0	0	0	0
TGME49_219270	1	0	0	0	0	0	0	0	0
TGME49_301400	0	0	0	0	0	0	0	0	0
TGME49_203290	0	1	1	0	0	0	0	0	0
TGME49_210370	1	0	0	0	0	0	0	0	0
TGME49_215530	0	0	0	0	0	0	0	0	0
TGME49_227810	1	0	0	0	0	0	0	0	0
TGME49_205470	1	0	0	0	0	0	0	0	0
TGME49_221200	0	0	0	0	0	0	0	0	0
TGME49_289770	0	0	0	0	0	0	0	0	0
TGME49_227360	1	0	0	0	0	0	0	0	0
TGME49_211290	1	0	0	1	0	0	0	0	0
TGME49_310780	1	0	0	0	0	0	0	0	0
TGME49_306310	0	0	0	0	0	0	0	0	0
TGME49_231770	0	0	0	0	1	0	0	0	0
TGME49_215910	0	1	1	0	0	0	0	0	0
TGME49_262730	1	0	0	1	0	0	0	0	0
TGME49_229010	0	0	0	0	0	0	0	0	0
TGME49_294800	0	0	0	0	0	0	0	0	0
TGME49_243730	1	0	0	0	0	0	0	0	0
TGME49_249850	0	0	0	1	0	0	0	0	0
TGME49_286420	1	0	0	0	0	0	0	0	0
TGME49_308840	1	0	0	1	0	0	1	0	0
TGME49_254720	1	0	0	1	0	0	0	0	0
TGME49_216880	0	0	0	0	0	0	0	0	0
TGME49_270510	0	0	0	0	0	0	0	0	0
TGME49_232350	1	0	0	0	0	0	0	0	0
TGME49_300100	0	0	0	0	0	0	0	0	0
TGME49_231630	0	0	0	0	0	0	0	0	0
TGME49_237880	0	0	0	0	0	0	0	0	0
TGME49_305520	0	0	0	0	0	0	0	0	0
TGME49_205340	0	0	0	0	0	0	0	0	0
TGME49_288720	1	0	0	0	0	0	0	0	0
TGME49_233460	1	0	0	1	0	0	1	0	0
TGME49_223920	0	0	0	0	0	0	0	0	0
TGME49_318430	1	0	0	0	0	0	0	0	0
TGME49_297340	0	0	0	0	0	0	0	0	0
TGME49_272370	0	0	0	0	0	0	0	0	0
TGME49_209030	1	0	0	0	0	0	0	0	0
TGME49_311470	0	0	0	0	0	0	0	0	0
TGME49_230160	0	0	0	0	0	0	0	0	0
TGME49_208370	0	0	0	0	0	0	0	0	0
TGME49_213690	0	0	0	0	0	0	0	0	0
TGME49_219520	0	0	0	0	0	0	0	0	0
TGME49_249240	0	0	0	0	0	0	0	0	0
TGME49_288860	0	0	0	0	0	0	0	0	0
TGME49_221400	0	0	0	0	0	0	0	0	0
TGME49_251810	0	0	0	0	0	0	0	0	0
TGME49_304955	0	0	0	0	0	0	0	0	0
TGME49_309820	0	0	0	0	0	0	0	0	0
TGME49_231210	0	0	0	0	0	0	0	0	0
TGME49_212240	0	0	0	0	0	0	0	0	0
TGME49_208030	0	0	0	1	0	0	0	0	0
TGME49_257340	0	0	0	0	0	0	0	0	0
TGME49_220400	1	0	0	0	0	0	0	0	0
TGME49_291890	1	0	0	1	0	0	0	0	0
TGME49_316400	0	0	0	0	0	0	0	0	0
TGME49_263100	0	0	0	0	0	0	0	0	0
TGME49_271970	1	0	0	0	0	0	0	0	0
TGME49_268760	0	0	0	0	0	0	0	0	0
TGME49_200385	0	0	0	0	0	0	0	0	0
TGME49_240870	0	0	0	0	0	0	0	0	0
TGME49_246090	0	0	1	0	0	0	0	0	0
TGME49_286450	0	0	0	0	0	0	0	0	0
TGME49_244280	1	0	0	1	0	0	0	0	0
TGME49_215470	0	0	0	0	0	0	0	0	0
TGME49_262970	0	0	0	0	0	0	0	0	0
TGME49_261240	0	0	0	0	0	0	0	0	0
TGME49_228470	1	0	0	0	0	0	0	0	0
TGME49_232710	0	0	0	0	0	0	0	0	0
TGME49_261010	0	0	0	0	0	0	0	0	0
TGME49_261580	0	0	0	0	0	0	0	0	0
TGME49_229480	0	0	0	0	0	0	0	0	0
TGME49_227380	0	1	1	0	0	0	0	0	0
TGME49_226410	0	0	0	0	0	0	0	0	0
TGME49_236010	0	0	0	0	0	0	0	0	0
TGME49_221620	1	0	0	0	0	0	0	0	0
TGME49_312100	0	0	0	0	0	0	0	0	0
TGME49_308020	1	0	0	1	0	0	1	0	0
TGME49_282055	0	0	0	0	0	0	0	0	0
TGME49_312270	0	0	0	0	0	0	0	0	0
TGME49_243200	0	0	0	0	0	0	0	0	0
TGME49_257680	1	0	0	0	0	0	0	0	0
TGME49_253330	0	1	1	0	0	0	0	0	0
TGME49_215220	0	0	0	0	0	0	0	0	0
TGME49_270250	0	0	0	0	0	0	0	0	0
TGME49_266960	0	0	0	0	0	0	0	0	0
TGME49_219320	0	0	0	0	0	0	0	0	0
TGME49_226710	0	0	0	0	0	0	0	0	0
TGME49_204400	1	0	0	0	0	0	0	0	0
TGME49_243920	0	0	0	0	0	0	0	0	0
TGME49_276170	0	0	0	0	0	0	0	0	0
TGME49_203630	0	0	0	0	0	0	0	0	0
TGME49_269980	1	0	0	0	0	0	0	0	0
TGME49_248710	0	0	0	0	0	0	0	0	0
TGME49_276140	0	0	0	0	0	0	0	0	0
TGME49_293060	0	0	0	0	0	0	0	0	0
TGME49_300200	1	0	0	0	0	0	0	0	0
TGME49_297880	0	0	0	0	0	0	0	0	0
TGME49_313050	0	1	1	0	0	0	0	0	0
TGME49_205700	0	0	0	0	0	0	0	0	0
TGME49_316260	0	0	0	0	0	0	0	0	0
TGME49_269885	0	0	0	0	0	0	0	0	0
TGME49_214770	0	0	0	0	0	0	0	0	0
TGME49_215460	0	0	0	0	0	0	0	0	0
TGME49_312150	0	0	0	0	0	0	0	0	0
TGME49_306060	0	0	0	0	0	0	0	0	0
TGME49_319870	0	0	0	0	0	0	0	0	0
TGME49_211680	0	0	0	0	0	0	0	0	0
TGME49_223940	1	0	0	0	0	0	0	0	0
TGME49_271270	0	0	0	0	0	0	0	0	0
TGME49_261570	0	0	0	0	0	0	0	0	0
TGME49_243460	0	0	0	0	0	0	0	0	0
TGME49_227280	0	0	0	0	0	0	0	0	0
TGME49_315490	0	0	0	0	0	0	0	0	0
TGME49_225150	0	0	0	0	0	0	0	0	0
TGME49_289750	0	0	0	0	0	0	0	0	0
TGME49_231640	0	0	0	0	0	0	0	0	0
TGME49_260500	0	0	0	0	0	0	0	0	0
TGME49_232150	0	0	0	0	0	0	0	0	0
TGME49_203880	0	0	0	0	0	0	0	0	0
TGME49_269420	0	0	0	0	0	0	0	0	0
TGME49_269340	0	0	0	0	0	0	0	0	0
TGME49_219820	0	0	0	0	0	0	0	0	0
TGME49_270865	0	0	0	0	0	0	0	0	0
TGME49_213580	0	0	0	0	0	0	0	0	0
TGME49_285980	0	0	1	0	0	0	0	0	0
TGME49_300310	0	0	0	0	0	0	0	0	0
TGME49_271030	0	0	1	0	0	0	0	1	0
TGME49_297900	0	0	0	0	0	0	0	0	0
TGME49_244250	0	0	0	0	0	0	0	0	0
TGME49_230350	0	0	0	0	0	0	0	0	0
TGME49_284170	0	0	0	0	0	0	0	0	0
TGME49_275650	0	0	0	0	0	0	0	0	0
TGME49_310010	0	0	0	0	0	0	0	0	0
TGME49_220900	1	0	0	0	0	0	0	0	0
TGME49_226870	0	0	0	0	0	0	0	0	0
TGME49_269690	0	0	0	0	0	0	0	0	0
TGME49_217520	0	0	0	0	0	0	0	0	0
TGME49_231970	0	0	0	0	0	0	0	0	0
TGME49_267680	0	1	0	0	0	0	0	0	0
TGME49_230210	1	0	0	1	0	0	0	0	0
TGME49_297150	0	0	0	0	0	0	0	0	0
TGME49_266900	0	1	1	0	0	0	0	0	0
TGME49_214080	0	1	0	0	0	0	0	0	0
TGME49_309930	0	1	0	0	0	0	0	0	0
TGME49_258130	0	0	0	0	0	0	0	0	0
TGME49_219540	1	0	0	0	0	0	0	0	0
TGME49_305510	0	0	0	0	0	0	0	0	0
TGME49_257990	0	0	0	0	0	0	0	0	0
TGME49_310670	0	1	1	0	0	0	0	0	0
TGME49_318410	1	0	0	0	0	0	0	0	0
TGME49_214090	0	0	0	0	0	0	0	0	0
TGME49_234420	0	0	0	0	0	0	0	0	0
TGME49_240640	0	0	0	0	0	0	0	0	0
TGME49_294640	0	0	0	0	0	0	0	0	0
TGME49_236200	0	0	0	0	0	0	0	0	0
TGME49_286932	0	0	1	0	0	0	0	0	0
TGME49_275470	0	0	0	1	0	0	0	0	0
TGME49_270240	0	1	1	0	0	0	0	0	0
TGME49_240220	0	0	0	0	0	0	0	0	0
TGME49_242330	0	0	0	0	0	0	0	0	0
TGME49_310470	0	0	0	0	0	0	0	0	0
TGME49_255260	1	0	0	1	0	0	0	0	0
TGME49_255650	0	0	0	0	0	0	0	0	0
TGME49_319308	0	0	1	0	0	0	0	0	0
TGME49_260520	0	0	0	0	0	0	0	0	0
TGME49_207480	0	0	0	0	0	0	0	0	0
TGME49_260470	0	0	0	0	0	0	0	0	0
TGME49_220560	0	1	1	0	0	0	0	0	0
TGME49_258080	0	0	0	0	0	0	0	0	0
TGME49_294280	0	0	0	0	0	0	0	0	0
TGME49_210360	0	0	0	0	0	0	0	0	0
TGME49_239330	0	0	0	0	0	0	0	0	0
TGME49_314700	0	0	1	0	0	0	0	0	0
TGME49_312950	0	1	0	0	0	0	0	0	0
TGME49_289920	0	0	0	0	0	0	0	0	0
TGME49_239890	1	0	0	0	0	0	0	0	0
TGME49_310900	0	0	0	0	0	0	0	1	0
TGME49_208570	0	0	0	0	0	0	0	0	0
TGME49_240890	0	0	0	0	0	0	0	0	0
TGME49_248390	0	0	0	0	0	0	0	0	0
TGME49_279420	0	0	0	0	0	0	0	0	0
TGME49_319860	0	0	0	0	0	0	0	0	0
TGME49_255220	0	0	0	0	0	0	0	1	0
TGME49_206340	0	0	0	0	0	0	0	0	0
TGME49_320630	0	0	0	1	0	0	0	0	0
TGME49_222840	1	0	0	0	0	0	0	0	0
TGME49_268370	0	0	0	0	0	0	0	0	0
TGME49_252850	0	0	0	0	0	0	0	0	0
TGME49_213610	0	0	0	0	0	0	0	0	0
TGME49_269700	0	0	0	0	0	0	0	0	0
TGME49_290600	0	0	0	0	0	0	0	0	0
TGME49_269210	0	0	0	0	0	0	0	0	0
TGME49_237090	0	0	0	0	0	0	0	1	0
TGME49_292200	0	0	0	0	0	0	0	0	0
TGME49_247460	0	0	0	0	0	0	0	0	0
TGME49_225850	0	0	0	0	0	0	0	0	0
TGME49_233838	0	0	0	0	0	0	0	0	0
TGME49_282000	0	0	0	0	0	0	0	0	0
TGME49_245485	0	0	0	0	0	0	0	0	0
TGME49_286750	0	0	0	0	0	0	0	0	0
TGME49_222160	0	0	0	0	0	0	0	0	0
TGME49_310700	0	0	0	0	0	0	0	0	0
TGME49_261080	0	0	0	0	0	0	0	0	0
TGME49_202280	0	0	0	0	0	0	0	0	0
TGME49_306450	0	1	1	0	0	0	0	0	0
TGME49_219130	0	1	1	0	0	0	0	0	0
TGME49_206540	0	0	0	0	0	0	0	0	0
TGME49_264640	0	0	0	0	0	0	0	0	0
TGME49_297120	1	0	0	0	0	0	0	0	0
TGME49_260440	0	1	1	0	0	0	0	0	0
TGME49_232360	0	0	0	0	0	0	0	0	0
TGME49_300030	0	0	0	0	0	0	0	0	0
TGME49_260310	0	0	0	0	0	1	0	0	0
TGME49_291980	0	0	0	0	0	0	0	0	0
TGME49_250710	0	0	0	1	0	0	0	0	0
TGME49_291680	0	0	0	0	0	0	0	0	0
TGME49_227430	0	0	1	0	0	0	0	0	0
TGME49_201150	0	0	0	0	0	0	0	0	0
TGME49_237860	0	0	0	0	0	0	0	0	0
TGME49_233480	1	0	0	1	0	0	1	0	0
TGME49_253940	0	0	0	0	0	0	0	0	0
TGME49_200400	0	0	0	0	0	0	0	0	0
TGME49_257080	0	0	0	0	0	0	0	0	0
TGME49_244270	0	0	0	0	0	0	0	0	0
TGME49_311430	0	0	0	0	0	0	0	0	0
TGME49_223855	0	1	1	0	0	0	0	0	0
TGME49_267540	0	0	0	0	0	0	0	0	0
TGME49_299080	0	0	0	0	0	0	0	0	0
TGME49_219260	0	0	0	0	0	0	0	0	0
TGME49_218192	0	0	0	0	0	0	0	0	0
TGME49_220240	1	0	0	0	0	0	0	0	0
TGME49_244500	0	0	0	0	0	0	0	0	0
TGME49_262640	0	0	0	0	0	0	0	0	0
TGME49_250770	0	0	0	0	0	0	0	0	0
TGME49_237530	0	0	0	0	0	0	0	0	0
TGME49_234280	0	0	0	0	0	0	0	0	0
TGME49_208500	0	0	0	0	0	0	0	0	0
TGME49_315970	0	0	0	0	1	1	0	0	0
TGME49_256920	0	0	0	0	0	0	0	0	0
TGME49_257180	0	0	0	0	0	0	0	0	0
TGME49_310530	0	0	0	0	0	0	0	0	0
TGME49_308920	0	0	0	0	0	0	0	0	0
TGME49_294350	0	0	0	0	0	0	0	0	0
TGME49_270140	0	1	0	0	0	0	0	0	0
TGME49_213910	0	0	0	0	0	0	0	0	0
TGME49_201770	0	0	0	0	0	0	0	0	0
TGME49_233470	0	0	0	0	0	0	0	0	0
TGME49_306440	0	0	0	0	0	0	0	0	0
TGME49_256770	0	1	0	0	0	0	0	0	0
TGME49_246040	0	0	0	0	0	0	0	0	0
TGME49_262530	0	0	0	0	0	0	0	0	0
TGME49_221580	0	0	0	0	0	0	0	0	0
TGME49_200010	1	0	0	0	0	0	0	0	0
TGME49_207880	0	0	0	0	0	0	0	0	0
TGME49_263980	0	0	0	0	0	0	0	0	0
TGME49_243470	0	0	1	0	0	0	0	0	0
TGME49_276155	0	0	0	0	0	0	0	0	0
TGME49_246760	0	0	0	0	0	0	0	0	0
TGME49_203135	0	0	0	0	0	0	0	0	0
TGME49_202040	0	0	0	0	0	0	0	0	0
TGME49_252380	0	0	0	0	0	0	0	0	0
TGME49_272550	0	0	0	0	0	0	0	0	0
TGME49_215890	0	0	0	0	0	0	0	0	0
TGME49_306520	0	0	0	0	0	0	0	0	0
TGME49_234360	0	0	0	0	0	0	0	0	0
TGME49_201270	0	0	0	0	0	0	0	0	0
TGME49_207865	0	0	0	0	0	0	0	0	0
TGME49_217780	0	0	0	0	0	0	0	0	0
TGME49_260200	0	1	0	0	0	0	0	0	0

## Sheet: SigHhctlvsHhpH
Gene ID	In Vivo Tachyzoite	In Vivo Bradyzoite	In Vitro Bradyzoite	In Vitro Tachyzoite	Cat Stage Specific 1	Cat Stage Specific 2	SRS_Family	AP2_Family	TGO04146_Peroxisome
TGME49_243280	0	0	0	0	0	0	0	0	0
TGME49_311720	0	0	0	0	0	0	0	0	0
TGME49_273760	1	0	0	0	0	0	0	0	0
TGME49_218310	1	0	1	0	0	0	0	0	0
TGME49_218340	0	0	0	0	0	0	0	0	0
TGME49_309120	1	0	0	0	0	0	0	0	0
TGME49_268370	0	0	0	0	0	0	0	0	0
TGME49_238250	0	0	0	0	0	0	0	0	0
TGME49_207880	0	0	0	0	0	0	0	0	0
TGME49_207875	0	0	0	0	0	0	0	0	0
TGME49_207865	0	0	0	0	0	0	0	0	0
TGME49_207480	0	0	0	0	0	0	0	0	0
TGME49_225050	0	0	0	0	0	0	0	0	0
TGME49_292200	0	0	0	0	0	0	0	0	0
TGME49_272370	0	0	0	0	0	0	0	0	0
TGME49_232270	0	0	0	0	0	0	0	0	0
TGME49_286932	0	0	1	0	0	0	0	0	0
TGME49_305340	0	0	0	0	0	0	0	0	0
TGME49_261570	0	0	0	0	0	0	0	0	0
TGME49_263050	1	0	0	0	0	0	0	0	0
TGME49_218560	0	0	0	0	0	0	0	0	0
TGME49_283850	1	0	0	0	0	0	0	0	0
TGME49_253370	0	0	0	0	0	0	0	0	0
TGME49_307040	0	0	0	0	0	0	0	0	0
TGME49_275810	1	0	0	0	0	0	0	0	0
TGME49_266060	0	0	0	0	0	0	0	0	0
TGME49_289530	0	1	1	0	0	0	0	0	0
TGME49_267060	0	0	0	0	0	0	0	0	0
TGME49_314810	0	0	0	0	0	0	0	0	0
TGME49_299050	0	0	0	0	0	0	0	0	0
TGME49_289690	0	0	0	0	0	0	0	0	0
TGME49_204020	1	0	0	0	0	0	0	0	0
TGME49_239100	0	0	0	0	0	0	0	0	0
TGME49_270380	0	0	0	0	0	0	0	0	0
TGME49_300000	0	0	0	0	0	0	0	0	0
TGME49_313390	0	0	0	0	0	0	0	0	0
TGME49_212290	0	0	0	0	0	0	0	0	0
TGME49_320050	0	0	0	0	0	0	0	0	0
TGME49_262670	0	0	0	0	0	0	0	0	0
TGME49_284560	0	0	0	0	0	0	0	0	0
TGME49_309820	0	0	0	0	0	0	0	0	0
TGME49_310490	0	0	0	0	0	0	0	0	0
TGME49_248480	0	0	0	0	0	0	0	0	0
TGME49_245620	0	0	0	0	0	0	0	0	0
TGME49_260260	0	0	0	0	0	0	0	0	0
TGME49_223390	0	0	0	0	0	0	0	0	0
TGME49_238010	0	0	0	0	0	0	0	0	0
TGME49_286210	0	0	0	0	0	0	0	0	0
TGME49_257340	0	0	0	0	0	0	0	0	0
TGME49_201780	1	0	0	1	0	0	0	0	0
TGME49_264970	0	0	0	0	0	0	0	0	0
TGME49_230420	0	0	0	0	0	0	0	0	0
TGME49_242330	0	0	0	0	0	0	0	0	0
TGME49_310700	0	0	0	0	0	0	0	0	0
TGME49_312050	0	0	0	0	0	0	0	0	0
TGME49_266080	0	0	0	0	0	0	0	0	0
TGME49_306440	0	0	0	0	0	0	0	0	0
TGME49_230410	0	0	0	0	0	0	0	0	0
TGME49_207450	0	0	0	0	0	0	0	0	0
TGME49_221210	0	0	0	0	0	0	0	0	0
TGME49_261010	0	0	0	0	0	0	0	0	0
TGME49_236580	0	0	0	0	0	0	0	0	0
TGME49_205700	0	0	0	0	0	0	0	0	0
TGME49_268176	0	0	0	0	0	0	0	0	0
TGME49_251780	1	0	0	0	0	0	0	0	0
TGME49_231210	0	0	0	0	0	0	0	0	0
TGME49_277150	0	0	0	0	0	0	0	0	0
TGME49_236650	0	0	1	0	0	0	0	0	0
TGME49_213910	0	0	0	0	0	0	0	0	0
TGME49_286080	0	0	0	0	0	0	0	0	0
TGME49_276140	0	0	0	0	0	0	0	0	0
TGME49_254835	0	0	0	0	0	0	0	0	0
TGME49_316400	0	0	0	0	0	0	0	0	0
TGME49_266960	0	0	0	0	0	0	0	0	0
TGME49_214770	0	0	0	0	0	0	0	0	0
TGME49_244310	0	0	0	0	0	0	0	0	0
TGME49_234300	0	0	0	0	0	0	0	0	0
TGME49_210360	0	0	0	0	0	0	0	0	0
TGME49_307980	0	0	0	0	0	0	0	0	0
TGME49_226870	0	0	0	0	0	0	0	0	0
TGME49_293740	0	1	1	0	0	0	0	0	0
TGME49_228470	1	0	0	0	0	0	0	0	0
TGME49_211010	0	0	0	0	0	0	0	0	0
TGME49_278870	0	0	0	0	0	0	0	0	0
TGME49_300190	0	0	0	0	0	0	0	0	0
TGME49_232710	0	0	0	0	0	0	0	0	0
TGME49_266390	0	0	0	0	0	0	0	0	0
TGME49_212240	0	0	0	0	0	0	0	0	0
TGME49_220212	0	0	0	0	0	0	0	0	0
TGME49_260440	0	1	1	0	0	0	0	0	0
TGME49_240640	0	0	0	0	0	0	0	0	0
TGME49_240870	0	0	0	0	0	0	0	0	0
TGME49_258130	0	0	0	0	0	0	0	0	0
TGME49_213690	0	0	0	0	0	0	0	0	0
TGME49_248850	0	0	0	0	0	0	0	0	0
TGME49_219540	1	0	0	0	0	0	0	0	0
TGME49_255635	0	0	0	0	0	0	0	0	0
TGME49_205470	1	0	0	0	0	0	0	0	0
TGME49_294430	0	0	0	0	0	0	0	0	0
TGME49_209790	0	0	0	0	0	0	0	0	0
TGME49_289770	0	0	0	0	0	0	0	0	0
TGME49_204400	1	0	0	0	0	0	0	0	0
TGME49_313210	0	0	0	0	0	0	0	0	0
TGME49_205500	0	0	0	0	0	0	0	0	0
TGME49_286420	1	0	0	0	0	0	0	0	0
TGME49_319870	0	0	0	0	0	0	0	0	0
TGME49_231770	0	0	0	0	1	0	0	0	0
TGME49_224060	0	0	0	0	0	0	0	0	0
TGME49_294800	0	0	0	0	0	0	0	0	0
TGME49_234420	0	0	0	0	0	0	0	0	0
TGME49_237860	0	0	0	0	0	0	0	0	0
TGME49_211650	0	0	0	0	0	0	0	0	0
TGME49_318230	0	0	0	0	0	0	0	0	0
TGME49_305520	0	0	0	0	0	0	0	0	0
TGME49_300310	0	0	0	0	0	0	0	0	0
TGME49_249240	0	0	0	0	0	0	0	0	0
TGME49_263650	0	0	0	0	0	0	0	0	0
TGME49_216880	0	0	0	0	0	0	0	0	0
TGME49_229360	0	0	0	0	0	0	0	0	0
TGME49_309590	1	0	0	0	0	0	0	0	0
TGME49_252400	1	0	0	1	0	0	0	0	0
TGME49_288860	0	0	0	0	0	0	0	0	0
TGME49_243920	0	0	0	0	0	0	0	0	0
TGME49_312065	0	0	0	0	0	0	0	0	0
TGME49_294640	0	0	0	0	0	0	0	0	0
TGME49_219520	0	0	0	0	0	0	0	0	0
TGME49_230980	0	0	0	0	0	0	0	0	0
TGME49_203630	0	0	0	0	0	0	0	0	0
TGME49_288720	1	0	0	0	0	0	0	0	0
TGME49_267680	0	1	0	0	0	0	0	0	0
TGME49_227360	1	0	0	0	0	0	0	0	0
TGME49_254440	0	0	0	0	0	0	0	0	0
TGME49_262740	0	0	0	0	0	0	0	0	0
TGME49_209030	1	0	0	0	0	0	0	0	0

## Sheet: SigTgctlvsHhctl
Name	In Vivo Tachyzoite	In Vivo Bradyzoite	In Vitro Bradyzoite	In Vitro Tachyzoite	Cat Stage Specific 1	Cat Stage Specific 2	SRS_Family	AP2_Family	TGO04146_Peroxisome
TGME49_295710	0	0	0	0	0	0	0	0	0
TGME49_313210	0	0	0	0	0	0	0	0	0
TGME49_205250	0	0	0	0	0	0	0	0	0
TGME49_213340	0	0	0	0	0	0	0	0	0
TGME49_263650	0	0	0	0	0	0	0	0	0
TGME49_255280	0	0	0	0	0	0	0	0	0
TGME49_277540	0	0	0	0	0	0	0	0	0
TGME49_290005	0	0	0	0	0	0	0	0	0
TGME49_282030	0	0	0	0	0	0	0	0	0
TGME49_316180	0	0	0	0	0	0	0	0	0
TGME49_315970	0	0	0	0	1	1	0	0	0
TGME49_276850	0	0	0	0	0	0	0	0	0
TGME49_229290	0	0	0	0	0	0	0	0	0
TGME49_243470	0	0	1	0	0	0	0	0	0
TGME49_258810	0	0	0	0	0	0	1	0	0
TGME49_218192	0	0	0	0	0	0	0	0	0
TGME49_272360	0	0	0	0	0	0	0	0	0
TGME49_252850	0	0	0	0	0	0	0	0	0
TGME49_278680	0	0	1	0	0	0	0	0	0
TGME49_203135	0	0	0	0	0	0	0	0	0
TGME49_237860	0	0	0	0	0	0	0	0	0
TGME49_253150	0	0	0	0	1	1	0	0	0
TGME49_228160	0	0	0	0	0	0	0	0	0
TGME49_203110	0	1	1	0	1	0	0	0	0
TGME49_295140	0	0	0	0	0	0	0	0	0
TGME49_220212	0	0	0	0	0	0	0	0	0
TGME49_219820	0	0	0	0	0	0	0	0	0
TGME49_270580	0	0	0	0	0	0	0	0	0
TGME49_277150	0	0	0	0	0	0	0	0	0
TGME49_313130	0	0	0	0	0	0	0	0	0
TGME49_251870	0	0	0	0	0	0	0	0	0
TGME49_252400	1	0	0	1	0	0	0	0	0
TGME49_277240	1	0	0	1	1	1	0	0	0
TGME49_227430	0	0	1	0	0	0	0	0	0
TGME49_218340	0	0	0	0	0	0	0	0	0
TGME49_319312	0	0	1	0	0	0	0	0	0
TGME49_278470	0	0	0	0	0	0	0	0	0
TGME49_289310	0	0	0	0	0	0	0	0	0
TGME49_254835	0	0	0	0	0	0	0	0	0
TGME49_254440	0	0	0	0	0	0	0	0	0
TGME49_270595	0	0	0	0	0	0	0	0	0
TGME49_218188	0	0	0	0	0	0	0	0	0
TGME49_266390	0	0	0	0	0	0	0	0	0
TGME49_254960	0	0	0	0	0	0	0	0	0
TGME49_205615	0	0	0	0	0	0	0	0	0
TGME49_221890	0	0	0	0	0	0	0	0	0
TGME49_243280	0	0	0	0	0	0	0	0	0
TGME49_260440	0	1	1	0	0	0	0	0	0
TGME49_263690	0	0	0	0	0	0	0	0	0
TGME49_316100	0	0	0	0	0	0	0	0	0
TGME49_230410	0	0	0	0	0	0	0	0	0
TGME49_282000	0	0	0	0	0	0	0	0	0
TGME49_268176	0	0	0	0	0	0	0	0	0
TGME49_207875	0	0	0	0	0	0	0	0	0
TGME49_202280	0	0	0	0	0	0	0	0	0
TGME49_205500	0	0	0	0	0	0	0	0	0
TGME49_276155	0	0	0	0	0	0	0	0	0
TGME49_262740	0	0	0	0	0	0	0	0	0
TGME49_248850	0	0	0	0	0	0	0	0	0
TGME49_203220	0	0	0	0	0	0	0	0	0
TGME49_301216	0	0	0	0	0	0	0	0	0
TGME49_294430	0	0	0	0	0	0	0	0	0
TGME49_278020	0	0	0	0	0	0	0	0	0
TGME49_315740	1	0	0	0	0	0	1	0	0
TGME49_209790	0	0	0	0	0	0	0	0	0
TGME49_294800	0	0	0	0	0	0	0	0	0
TGME49_220560	0	1	1	0	0	0	0	0	0
TGME49_293060	0	0	0	0	0	0	0	0	0
TGME49_234300	0	0	0	0	0	0	0	0	0
TGME49_275430	0	0	0	0	0	0	0	0	0
TGME49_286080	0	0	0	0	0	0	0	0	0
TGME49_223855	0	1	1	0	0	0	0	0	0
TGME49_304660	0	0	0	0	0	0	0	0	0
TGME49_286210	0	0	0	0	0	0	0	0	0
TGME49_205625	0	0	0	0	0	0	0	0	0
TGME49_207865	0	0	0	0	0	0	0	0	0
TGME49_204540	0	0	0	0	0	0	0	0	0
TGME49_242010	0	0	0	0	0	0	0	0	0
TGME49_260310	0	0	0	0	0	1	0	0	0
TGME49_229360	0	0	0	0	0	0	0	0	0
TGME49_227350	0	0	0	0	0	0	0	0	0
TGME49_204040	0	0	0	0	0	0	0	0	0
TGME49_214200	0	0	0	0	0	0	0	0	0
TGME49_237480	0	0	0	0	0	0	0	0	0
TGME49_313150	0	0	0	0	0	0	0	0	0
TGME49_210360	0	0	0	0	0	0	0	0	0
TGME49_277550	0	0	0	0	0	0	0	0	0
TGME49_242415	0	0	0	0	0	0	0	0	0
TGME49_211650	0	0	0	0	0	0	0	0	0
TGME49_252440	0	0	0	0	0	0	0	0	0
TGME49_228330	0	0	0	0	0	0	0	0	0
TGME49_299110	0	0	0	0	0	0	0	0	0
TGME49_203630	0	0	0	0	0	0	0	0	0
TGME49_306440	0	0	0	0	0	0	0	0	0
TGME49_221210	0	0	0	0	0	0	0	0	0
TGME49_312065	0	0	0	0	0	0	0	0	0
TGME49_306450	0	1	1	0	0	0	0	0	0
TGME49_291950	0	0	0	0	0	0	0	0	0
TGME49_288860	0	0	0	0	0	0	0	0	0
TGME49_264970	0	0	0	0	0	0	0	0	0
TGME49_227990	0	0	0	0	0	0	0	0	0
TGME49_246760	0	0	0	0	0	0	0	0	0
TGME49_286932	0	0	1	0	0	0	0	0	0
TGME49_305520	0	0	0	0	0	0	0	0	0
TGME49_252380	0	0	0	0	0	0	0	0	0
TGME49_300310	0	0	0	0	0	0	0	0	0
TGME49_310530	0	0	0	0	0	0	0	0	0
TGME49_271920	0	0	0	0	0	0	0	0	0
TGME49_236580	0	0	0	0	0	0	0	0	0
TGME49_237530	0	0	0	0	0	0	0	0	0
TGME49_261580	0	0	0	0	0	0	0	0	0
TGME49_251690	0	0	0	0	0	0	0	0	0
TGME49_316635	0	0	0	0	0	0	0	0	0
TGME49_203320	0	0	0	0	0	0	0	0	0
TGME49_215700	0	0	0	0	0	0	0	0	0
TGME49_294640	0	0	0	0	0	0	0	0	0
TGME49_255635	0	0	0	0	0	0	0	0	0
TGME49_237140	0	0	0	0	0	0	0	0	0
TGME49_223390	0	0	0	0	0	0	0	0	0
TGME49_277230	1	0	0	0	1	1	0	0	0
TGME49_222000	1	0	0	0	0	0	0	0	0
TGME49_267030	0	0	0	0	0	0	0	0	0
TGME49_306290	0	0	0	0	0	0	0	0	0
TGME49_313050	0	1	1	0	0	0	0	0	0
TGME49_256770	0	1	0	0	0	0	0	0	0
TGME49_251780	1	0	0	0	0	0	0	0	0
TGME49_308920	0	0	0	0	0	0	0	0	0
TGME49_213910	0	0	0	0	0	0	0	0	0
TGME49_314240	0	0	0	0	0	0	0	0	0
TGME49_258080	0	0	0	0	0	0	0	0	0
TGME49_244000	0	0	0	0	0	0	0	0	0
TGME49_258130	0	0	0	0	0	0	0	0	0
TGME49_224190	0	0	0	0	0	0	0	0	0
TGME49_297460	0	0	0	0	0	0	0	0	0
TGME49_246160	0	0	0	0	0	0	0	0	0
TGME49_244310	0	0	0	0	0	0	0	0	0
TGME49_266900	0	1	1	0	0	0	0	0	0
TGME49_212240	0	0	0	0	0	0	0	0	0
TGME49_214770	0	0	0	0	0	0	0	0	0
TGME49_256920	0	0	0	0	0	0	0	0	0
TGME49_245432	1	0	0	0	0	0	0	0	0
TGME49_214920	0	1	0	0	0	0	0	0	0
TGME49_278815	0	0	0	0	0	0	0	0	0
TGME49_223600	0	0	0	0	0	0	0	0	0
TGME49_209108	0	0	0	0	0	0	0	0	0
TGME49_207880	0	0	0	0	0	0	0	0	0
TGME49_209070	0	0	0	0	0	0	0	0	0
TGME49_266960	0	0	0	0	0	0	0	0	0
TGME49_319870	0	0	0	0	0	0	0	0	0
TGME49_300190	0	0	0	0	0	0	0	0	0
TGME49_213690	0	0	0	0	0	0	0	0	0
TGME49_271770	0	0	0	0	0	0	0	0	0
TGME49_260200	0	1	0	0	0	0	0	0	0
TGME49_257340	0	0	0	0	0	0	0	0	0
TGME49_243490	0	0	0	0	0	0	0	0	0
TGME49_263980	0	0	0	0	0	0	0	0	0
TGME49_248690	0	0	0	0	0	0	0	0	0
TGME49_234280	0	0	0	0	0	0	0	0	0
TGME49_219590	0	0	0	0	0	0	0	0	0
TGME49_216600	0	0	0	0	0	0	0	0	0
TGME49_258210	0	0	0	0	0	0	0	0	0
TGME49_291820	0	1	1	0	0	0	0	0	0
TGME49_222160	0	0	0	0	0	0	0	0	0
TGME49_276140	0	0	0	0	0	0	0	0	0
TGME49_219520	0	0	0	0	0	0	0	0	0
TGME49_240640	0	0	0	0	0	0	0	0	0
TGME49_278870	0	0	0	0	0	0	0	0	0
TGME49_288720	1	0	0	0	0	0	0	0	0
TGME49_288380	0	0	0	0	0	0	0	0	0
TGME49_245428	1	0	0	0	0	0	0	0	0
TGME49_316400	0	0	0	0	0	0	0	0	0
TGME49_318230	0	0	0	0	0	0	0	0	0
TGME49_211150	0	0	0	0	0	0	0	0	0
TGME49_321440	0	0	0	0	0	0	0	0	0
TGME49_231770	0	0	0	0	1	0	0	0	0
TGME49_269210	0	0	0	0	0	0	0	0	0
TGME49_204380	0	0	0	0	0	0	0	0	0
TGME49_277270	0	0	0	0	0	0	0	0	0
TGME49_219540	1	0	0	0	0	0	0	0	0
TGME49_267540	0	0	0	0	0	0	0	0	0
TGME49_236650	0	0	1	0	0	0	0	0	0
TGME49_215280	0	0	0	0	0	0	0	0	0
TGME49_272550	0	0	0	0	0	0	0	0	0
TGME49_245485	0	0	0	0	0	0	0	0	0
TGME49_240080	0	0	0	0	0	0	0	0	0
TGME49_289750	0	0	0	0	0	0	0	0	0
TGME49_297150	0	0	0	0	0	0	0	0	0
TGME49_219260	0	0	0	0	0	0	0	0	0
TGME49_205700	0	0	0	0	0	0	0	0	0
TGME49_230420	0	0	0	0	0	0	0	0	0
TGME49_214220	0	0	1	0	0	0	0	0	0
TGME49_319308	0	0	1	0	0	0	0	0	0
TGME49_315300	0	1	0	0	0	0	0	0	0
TGME49_243240	0	0	0	0	0	0	0	0	0
TGME49_209030	1	0	0	0	0	0	0	0	0
TGME49_227360	1	0	0	0	0	0	0	0	0
TGME49_318410	1	0	0	0	0	0	0	0	0
TGME49_207450	0	0	0	0	0	0	0	0	0
TGME49_307980	0	0	0	0	0	0	0	0	0
TGME49_204400	1	0	0	0	0	0	0	0	0
TGME49_237890	0	0	0	0	0	0	0	0	0
TGME49_259950	1	0	0	0	0	0	0	0	0
TGME49_297360	0	0	0	0	0	0	0	0	0
TGME49_284170	0	0	0	0	0	0	0	0	0
TGME49_201150	0	0	0	0	0	0	0	0	0
TGME49_216880	0	0	0	0	0	0	0	0	0
TGME49_316620	0	0	0	0	0	0	0	0	0
TGME49_231970	0	0	0	0	0	0	0	0	0
TGME49_236200	0	0	0	0	0	0	0	0	0
TGME49_275420	0	0	0	0	0	0	0	0	0
TGME49_210440	0	0	0	0	0	0	0	0	0
TGME49_226870	0	0	0	0	0	0	0	0	0
TGME49_270140	0	1	0	0	0	0	0	0	0
TGME49_242330	0	0	0	0	0	0	0	0	0
TGME49_215260	0	0	0	0	0	0	0	0	0
TGME49_244270	0	0	0	0	0	0	0	0	0
TGME49_250770	0	0	0	0	0	0	0	0	0
TGME49_221660	0	0	0	0	0	0	0	0	0
TGME49_312280	0	0	0	0	0	0	0	0	0
TGME49_258462	0	0	0	0	0	0	0	0	0
TGME49_226910	0	0	0	0	0	0	0	0	0
TGME49_286420	1	0	0	0	0	0	0	0	0
TGME49_230980	0	0	0	0	0	0	0	0	0
TGME49_300030	0	0	0	0	0	0	0	0	0
TGME49_221670	0	0	0	0	0	0	0	0	0
TGME49_246040	0	0	0	0	0	0	0	0	0
TGME49_211010	0	0	0	0	0	0	0	0	0
TGME49_232360	0	0	0	0	0	0	0	0	0
TGME49_312050	0	0	0	0	0	0	0	0	0
TGME49_289770	0	0	0	0	0	0	0	0	0
TGME49_249240	0	0	0	0	0	0	0	0	0
TGME49_219130	0	1	1	0	0	0	0	0	0
TGME49_232710	0	0	0	0	0	0	0	0	0
TGME49_207080	0	0	0	0	0	0	0	0	0
TGME49_208070	0	0	0	0	0	0	0	0	0
TGME49_224350	0	0	0	0	0	0	0	0	0
TGME49_261480	1	0	0	0	0	0	0	0	0
TGME49_243920	0	0	0	0	0	0	0	0	0
TGME49_226950	0	0	0	0	0	0	0	0	0
TGME49_202020	0	1	1	0	0	0	0	0	0
TGME49_267680	0	1	0	0	0	0	0	0	0
TGME49_261250	0	0	0	0	0	1	0	0	0
TGME49_258458	0	0	0	0	0	0	0	0	0
TGME49_240220	0	0	0	0	0	0	0	0	0
TGME49_255650	0	0	0	0	0	0	0	0	0
TGME49_261600	0	0	0	0	0	0	0	0	0
TGME49_203290	0	1	1	0	0	0	0	0	0
TGME49_215890	0	0	0	0	0	0	0	0	0
TGME49_242830	0	0	0	0	0	0	0	0	0
TGME49_299080	0	0	0	0	0	0	0	0	0
TGME49_201770	0	0	0	0	0	0	0	0	0
TGME49_240870	0	0	0	0	0	0	0	0	0
TGME49_318310	0	0	0	0	0	0	0	0	0
TGME49_275480	0	0	0	0	0	0	0	0	0
TGME49_288000	0	0	0	0	0	0	0	0	0
TGME49_273760	1	0	0	0	0	0	0	0	0
TGME49_228470	1	0	0	0	0	0	0	0	0
TGME49_295610	0	0	0	0	0	0	0	0	0
TGME49_224060	0	0	0	0	0	0	0	0	0
TGME49_246510	1	0	0	0	0	0	0	0	0
TGME49_233190	0	0	0	0	0	0	0	0	0
TGME49_264450	0	0	0	0	0	0	0	0	0
TGME49_246090	0	0	1	0	0	0	0	0	0
TGME49_291980	0	0	0	0	0	0	0	0	0
TGME49_275470	0	0	0	1	0	0	0	0	0
TGME49_301270	0	0	0	0	0	0	0	0	0
TGME49_293170	0	0	0	0	0	0	0	0	0
TGME49_220890	0	0	0	0	0	0	0	0	0
TGME49_295070	0	0	0	0	0	0	0	0	0
TGME49_307040	0	0	0	0	0	0	0	0	0
TGME49_233110	0	0	0	0	0	0	0	0	0
TGME49_310700	0	0	0	0	0	0	0	0	0
TGME49_313010	0	0	0	0	0	0	0	0	0
TGME49_221620	1	0	0	0	0	0	0	0	0
TGME49_234420	0	0	0	0	0	0	0	0	0
TGME49_236890	0	0	0	0	0	0	0	0	0
TGME49_216860	0	0	0	0	0	0	0	0	0
TGME49_294630	0	0	0	0	0	0	0	0	0
TGME49_300040	0	0	0	0	0	0	0	0	0
TGME49_292130	0	0	0	0	0	0	0	0	0
TGME49_212290	0	0	0	0	0	0	0	0	0
TGME49_309730	0	0	0	0	0	0	0	0	0
TGME49_290700	0	0	0	0	0	0	0	0	0
TGME49_321680	1	0	0	0	0	0	0	0	0
TGME49_231850	1	0	0	0	0	0	0	0	0
TGME49_304740	0	0	0	0	0	0	0	0	0
TGME49_207440	0	0	0	0	0	0	0	0	0
TGME49_313390	0	0	0	0	0	0	0	0	0
TGME49_289920	0	0	0	0	0	0	0	0	0
TGME49_253430	1	0	0	0	0	0	0	0	0
TGME49_257090	0	0	0	0	0	0	0	0	0
TGME49_300100	0	0	0	0	0	0	0	0	0
TGME49_221400	0	0	0	0	0	0	0	0	0
TGME49_290660	1	0	0	0	0	0	0	0	0
TGME49_202770	0	0	0	0	0	0	0	0	0
TGME49_229480	0	0	0	0	0	0	0	0	0
TGME49_275860	1	0	0	0	0	0	0	0	0
TGME49_223920	0	0	0	0	0	0	0	0	0
TGME49_262670	0	0	0	0	0	0	0	0	0
TGME49_232410	0	0	0	0	0	0	0	0	0
TGME49_234450	0	0	0	0	0	0	0	0	0
TGME49_250810	0	0	0	0	0	0	0	0	0
TGME49_231640	0	0	0	0	0	0	0	0	0
TGME49_249370	0	0	0	0	0	0	0	0	0
TGME49_247550	0	0	0	0	0	0	0	0	0
TGME49_207840	0	0	0	0	0	0	0	0	0
TGME49_269190	0	0	0	0	0	0	0	0	0
TGME49_227620	0	0	0	0	0	0	0	0	0
TGME49_275810	1	0	0	0	0	0	0	0	0
TGME49_232250	0	0	0	0	0	0	0	0	1
TGME49_280380	0	0	0	0	0	0	0	0	0
TGME49_309600	0	0	0	0	0	0	0	0	0
TGME49_308840	1	0	0	1	0	0	1	0	0
TGME49_235470	0	0	0	0	0	0	0	0	0
TGME49_227380	0	1	1	0	0	0	0	0	0
TGME49_293180	0	0	0	0	0	0	0	0	0
TGME49_266070	0	1	0	0	0	0	0	0	0
TGME49_300055	0	0	0	0	0	0	0	0	0
TGME49_215530	0	0	0	0	0	0	0	0	0
TGME49_299050	0	0	0	0	0	0	0	0	0
TGME49_205320	0	0	0	0	0	0	0	0	0
TGME49_204020	1	0	0	0	0	0	0	0	0
TGME49_232350	1	0	0	0	0	0	0	0	0
TGME49_248480	0	0	0	0	0	0	0	0	0
TGME49_268760	0	0	0	0	0	0	0	0	0
TGME49_310010	0	0	0	0	0	0	0	0	0
TGME49_251540	0	1	1	0	0	0	0	0	0
TGME49_245490	0	0	0	0	0	0	0	0	0
TGME49_213660	0	0	0	0	0	0	0	0	0
TGME49_259630	0	0	0	0	0	0	0	0	0
TGME49_214080	0	1	0	0	0	0	0	0	0
TGME49_310490	0	0	0	0	0	0	0	0	0
TGME49_312420	0	0	0	0	0	0	0	0	0
TGME49_214320	0	1	0	0	0	0	0	0	0
TGME49_210690	0	0	0	0	0	0	0	0	0
TGME49_269340	0	0	0	0	0	0	0	0	0
TGME49_214940	1	0	0	0	0	0	0	0	0
TGME49_211290	1	0	0	1	0	0	0	0	0
TGME49_214840	0	0	0	0	0	0	0	1	0
TGME49_203310	0	0	0	0	0	0	0	0	0
TGME49_213940	0	0	0	0	0	0	0	0	0
TGME49_321520	0	0	0	0	0	0	0	0	0
TGME49_231630	0	0	0	0	0	0	0	0	0
TGME49_205340	0	0	0	0	0	0	0	0	0
TGME49_233480	1	0	0	1	0	0	1	0	0
TGME49_267060	0	0	0	0	0	0	0	0	0
TGME49_226970	0	0	0	0	0	0	0	0	0
TGME49_258660	0	0	0	0	0	0	0	0	0
TGME49_318430	1	0	0	0	0	0	0	0	0
TGME49_221380	1	0	0	0	0	0	0	0	0
TGME49_311240	0	0	0	0	0	0	0	0	0
TGME49_201860	0	0	0	0	0	0	0	0	0
TGME49_215220	0	0	0	0	0	0	0	0	0
TGME49_267400	0	0	0	0	0	0	0	0	0
TGME49_222220	1	0	0	0	0	0	0	0	0
TGME49_314810	0	0	0	0	0	0	0	0	0
TGME49_220400	1	0	0	0	0	0	0	0	0
TGME49_278830	1	0	0	0	0	0	0	0	0
TGME49_243200	0	0	0	0	0	0	0	0	0
TGME49_321530	0	0	0	0	0	0	0	0	0
TGME49_209260	0	0	0	0	0	0	0	0	0
TGME49_225560	1	0	0	1	0	0	0	0	0
TGME49_279390	0	0	0	0	0	0	0	0	0
TGME49_269980	1	0	0	0	0	0	0	0	0
TGME49_297880	0	0	0	0	0	0	0	0	0
TGME49_264610	0	0	0	0	0	0	0	0	0
TGME49_301400	0	0	0	0	0	0	0	0	0
TGME49_293690	0	1	0	0	0	0	0	0	0
TGME49_321500	0	0	0	0	0	0	0	0	0
TGME49_257380	0	0	0	0	0	0	0	0	0
TGME49_258410	0	0	0	0	0	0	0	0	0
TGME49_226410	0	0	0	0	0	0	0	0	0
TGME49_309820	0	0	0	0	0	0	0	0	0
TGME49_245620	0	0	0	0	0	0	0	0	0
TGME49_226020	0	0	0	0	0	0	0	0	0
TGME49_265450	0	0	0	0	0	0	0	0	0
TGME49_289530	0	1	1	0	0	0	0	0	0
TGME49_201170	0	0	0	0	0	0	0	0	0
TGME49_275440	1	0	0	0	0	0	0	0	0
TGME49_270250	0	0	0	0	0	0	0	0	0
TGME49_295360	1	0	1	0	0	0	0	0	0
TGME49_201260	0	0	0	0	0	0	0	0	0
TGME49_261240	0	0	0	0	0	0	0	0	0
TGME49_263090	0	0	0	0	0	0	0	0	0
TGME49_269010	0	0	0	0	0	0	0	1	0
TGME49_212980	0	0	0	0	0	0	0	0	0
TGME49_249270	0	0	0	0	0	0	0	0	0
TGME49_299780	1	0	0	1	0	0	0	0	0
TGME49_215470	0	0	0	0	0	0	0	0	0
TGME49_312100	0	0	0	0	0	0	0	0	0
TGME49_255260	1	0	0	1	0	0	0	0	0
TGME49_320050	0	0	0	0	0	0	0	0	0
TGME49_280370	0	0	0	0	0	0	0	0	0
TGME49_215460	0	0	0	0	0	0	0	0	0
TGME49_284560	0	0	0	0	0	0	0	0	0
TGME49_260500	0	0	0	0	0	0	0	0	0
TGME49_251810	0	0	0	0	0	0	0	0	0
TGME49_316250	0	0	0	0	0	0	0	0	0
TGME49_308860	1	0	0	0	0	0	0	0	0
TGME49_230180	1	0	0	1	0	0	0	0	0
TGME49_212300	0	0	0	0	0	0	0	0	0
TGME49_247350	0	0	0	0	0	0	0	0	0
TGME49_266060	0	0	0	0	0	0	0	0	0
TGME49_261570	0	0	0	0	0	0	0	0	0
TGME49_294870	0	0	0	0	0	0	0	0	0
TGME49_230210	1	0	0	1	0	0	0	0	0
TGME49_309590	1	0	0	0	0	0	0	0	0
TGME49_219320	0	0	0	0	0	0	0	0	0
TGME49_239100	0	0	0	0	0	0	0	0	0
TGME49_310790	0	0	0	0	0	0	0	0	0
TGME49_316340	0	0	0	0	0	0	0	0	0
TGME49_252360	0	0	0	0	0	0	0	0	0
TGME49_231080	0	0	0	0	0	0	0	0	0
TGME49_270510	0	0	0	0	0	0	0	0	0
TGME49_204050	1	0	0	1	0	0	0	0	0
TGME49_248700	1	0	0	0	0	0	0	0	0
TGME49_221200	0	0	0	0	0	0	0	0	0
TGME49_234550	0	1	0	0	0	0	0	0	0
TGME49_270240	0	1	1	0	0	0	0	0	0
TGME49_262620	0	0	0	0	0	0	0	0	0
TGME49_254720	1	0	0	1	0	0	0	0	0
TGME49_246940	0	0	0	0	0	0	0	0	0
TGME49_249850	0	0	0	1	0	0	0	0	0
TGME49_218520	0	0	0	1	0	0	0	0	0
TGME49_208030	0	0	0	1	0	0	0	0	0
TGME49_243730	1	0	0	0	0	0	0	0	0
TGME49_263300	1	0	0	0	0	0	0	0	0
TGME49_227810	1	0	0	0	0	0	0	0	0
TGME49_242070	0	0	0	0	0	0	0	0	0
TGME49_209910	0	0	0	0	0	0	0	0	0
TGME49_288650	0	0	0	0	0	0	0	0	0
TGME49_244320	1	0	0	0	0	0	0	0	0
TGME49_270380	0	0	0	0	0	0	0	0	0
TGME49_253170	0	0	0	0	0	0	0	0	0
TGME49_232230	0	1	0	0	0	0	0	0	0
TGME49_227580	0	0	0	0	0	0	0	0	0
TGME49_219270	1	0	0	0	0	0	0	0	0
TGME49_271970	1	0	0	0	0	0	0	0	0
TGME49_305250	0	0	0	0	0	0	0	0	0
TGME49_218410	1	0	0	0	0	0	0	0	0
TGME49_202200	0	0	0	0	0	0	0	0	0
TGME49_238250	0	0	0	0	0	0	0	0	0
TGME49_245680	0	0	0	0	0	0	0	0	0
TGME49_225120	0	0	0	0	0	0	0	0	0
TGME49_202370	0	0	0	0	0	0	0	0	0
TGME49_297070	1	0	0	0	0	0	0	0	0
TGME49_218260	0	1	1	0	0	0	0	0	0
TGME49_243570	1	0	0	0	0	0	0	0	0
TGME49_249250	0	1	0	0	0	0	0	0	0
TGME49_309810	0	0	0	0	0	0	0	0	0
TGME49_204530	1	0	0	1	0	0	0	0	0
TGME49_230160	0	0	0	0	0	0	0	0	0
TGME49_262690	0	0	0	0	0	0	0	0	0
TGME49_306310	0	0	0	0	0	0	0	0	0
TGME49_219690	0	0	0	0	0	0	0	0	0
TGME49_291890	1	0	0	1	0	0	0	0	0
TGME49_258580	0	0	0	0	0	0	0	0	0
TGME49_263700	1	0	0	0	0	0	0	0	0
TGME49_223940	1	0	0	0	0	0	0	0	0
TGME49_286450	0	0	0	0	0	0	0	0	0
TGME49_239330	0	0	0	0	0	0	0	0	0
TGME49_277080	1	0	0	1	0	0	0	0	0
TGME49_217890	0	0	0	0	0	0	0	0	0
TGME49_227600	0	0	0	0	0	0	0	0	0
TGME49_300200	1	0	0	0	0	0	0	0	0
TGME49_237880	0	0	0	0	0	0	0	0	0
TGME49_217570	0	1	0	0	0	0	0	0	0
TGME49_310780	1	0	0	0	0	0	0	0	0
TGME49_293360	0	0	0	0	0	0	0	0	0
TGME49_312090	0	0	0	0	0	0	0	0	0
TGME49_289690	0	0	0	0	0	0	0	0	0
TGME49_227280	0	0	0	0	0	0	0	0	0
TGME49_271050	1	0	0	0	0	0	1	0	0
